# Supplementary material for: Interferon and B-cell Signatures Inform Precision Medicine in Lupus Nephritis
Source: Kidney Int Rep. 2024 Mar 13;9(6):1817–35. doi: 10.1016/j.ekir.2024.03.014 (PMC11184261; doi:10.1016/j.ekir.2024.03.014)
Supplement: Supplementary File (Excel) [file mmc2.xlsx]

## Sheet: Sheet 1
DEGs in patients with active LN versus HC
Gene symbol	FC	log2 FC	FDR-corrected p-value
IFI27	10.3986	3.37831	8.42714e-18
ADAMTS2	6.11334	2.61196	6.18276e-14
OTOF	6.03187	2.5926	1.6126e-16
RSAD2	4.86337	2.28196	3.59294e-18
SLC4A10	0.211606	-2.24054	6.95671e-26
OLAH	4.5863	2.19733	2.11287e-14
IFI44L	4.33314	2.11541	5.86521e-18
OLFM4	4.26258	2.09173	7.70465e-10
DEFA1B	4.24325	2.08517	5.45489e-05
PRSS35	0.236427	-2.08053	1.8696e-16
MMP8	3.83148	1.9379	1.72552e-13
LINC00487	3.8197	1.93346	6.13828e-12
SLC38A11	0.265349	-1.91404	2.13886e-21
IFIT1	3.76681	1.91334	9.66425e-18
TRDV2	0.26936	-1.89239	3.37646e-13
PTGFR	3.65281	1.86901	7.43953e-12
IFI44	3.46196	1.79159	4.31803e-23
KCNG1	0.289099	-1.79036	1.77249e-19
LTF	3.45675	1.78942	4.39843e-12
CMPK2	3.45113	1.78707	4.10983e-19
SIGLEC1	3.43552	1.78053	8.57431e-13
ISG15	3.41752	1.77295	4.53448e-17
IFIT3	3.39179	1.76205	1.10825e-22
USP18	3.38748	1.76021	1.95689e-20
TARM1	3.37617	1.75539	9.61637e-13
DAAM2	3.33021	1.73561	4.15031e-08
CEACAM8	3.28219	1.71466	6.19057e-11
DEFA1	3.27687	1.71232	1.81321e-05
CHL1	0.305539	-1.71057	4.69915e-19
CEACAM6	3.26022	1.70497	2.76259e-09
ABCA13	3.25533	1.70281	2.9242e-13
DEFA4	3.25402	1.70222	1.88318e-09
LINC00494	0.307977	-1.69911	1.03479e-34
OAS3	3.22919	1.69117	1.45562e-21
DSP	0.309764	-1.69076	0.000100722
GPM6A	0.312476	-1.67818	6.89848e-14
RNA5-8SP6	3.16831	1.66371	2.15356e-07
HTRA3	3.13046	1.64637	2.65009e-10
COL17A1	3.10917	1.63653	2.01645e-09
CRISP3	3.05752	1.61236	5.24875e-13
NTN4	0.327225	-1.61164	2.2498e-19
OLR1	3.02474	1.59681	8.11906e-11
OASL	3.01913	1.59413	9.58761e-25
IFI6	2.99007	1.58018	1.10035e-18
HERC5	2.95886	1.56504	1.29625e-19
HP	2.95445	1.56289	1.51169e-16
AJAP1	0.345302	-1.53407	8.25605e-16
ADAM12	0.349281	-1.51754	1.5613e-20
MX1	2.85692	1.51446	9.01699e-19
WNT16	0.350526	-1.51241	1.86203e-15
SYBU	0.352267	-1.50526	1.11456e-15
LOC124904411	2.83425	1.50297	2.62908e-09
NXPH4	0.354384	-1.49662	1.78765e-13
TEAD2	0.356316	-1.48877	2.00772e-11
GDF7	0.356982	-1.48608	2.27386e-11
PRTN3	2.77598	1.473	8.65673e-06
EPSTI1	2.77002	1.4699	1.22315e-20
DUSP13	2.76765	1.46866	3.09266e-10
CTSG	2.76118	1.46528	4.15162e-07
SEMA5A	0.362489	-1.46399	1.71877e-18
LCN2	2.75819	1.46372	5.86851e-12
OAS1	2.74762	1.45818	6.11514e-27
LINC00926	0.364314	-1.45675	9.54419e-27
SGCD	0.365914	-1.45042	3.79659e-07
TRIM6-TRIM34	2.72098	1.44413	0.000967375
TCL1A	0.367624	-1.4437	5.8681e-19
PDXP	0.369532	-1.43623	3.77673e-05
IFIT2	2.70476	1.4355	5.80806e-24
CNTNAP2	0.372945	-1.42297	1.74873e-08
BPI	2.66781	1.41566	1.35118e-12
KRT72	0.37588	-1.41166	7.10765e-08
SERPING1	2.65387	1.4081	9.78778e-15
AZU1	2.64674	1.40421	1.44873e-07
LOC124903372	0.378537	-1.40149	1.09141e-20
BATF2	2.63531	1.39797	6.3464e-15
ELANE	2.62564	1.39267	5.81694e-06
IGHV5-78	0.383558	-1.38248	3.36807e-17
ZDHHC11B	0.384554	-1.37874	4.72594e-15
CAMP	2.59979	1.37839	9.86338e-14
RPL23AP60	2.59336	1.37482	0.000706128
DBNDD1	0.385755	-1.37424	6.76384e-25
IGHD	0.386435	-1.3717	6.462e-18
NOG	0.388166	-1.36525	4.21011e-21
BTNL9	0.389668	-1.35968	3.08994e-08
LY6E	2.55763	1.35481	5.21704e-22
KRT73	0.391996	-1.35109	1.46927e-08
AMPH	2.54459	1.34743	5.80032e-08
TRIM6	2.54208	1.34601	3.84879e-12
SPATS2L	2.53905	1.34429	1.45562e-21
IFITM3	2.53739	1.34335	2.75626e-11
FCER2	0.394504	-1.34189	9.2162e-22
RNF175	0.395563	-1.33802	3.15264e-17
MS4A1	0.396849	-1.33334	9.29509e-25
FCRL2	0.396894	-1.33317	6.92054e-26
ABCB4	0.401272	-1.31735	1.27083e-25
FAT4	0.401939	-1.31495	4.0418e-12
C14orf132	0.40387	-1.30804	2.22422e-16
VPREB3	0.405908	-1.30078	5.27602e-21
SFRP1	2.44817	1.2917	3.73859e-06
KRT5	0.408481	-1.29166	5.3526e-08
CD22	0.409667	-1.28748	1.55731e-27
INHBA	2.43836	1.28591	4.45609e-07
SERPINB10	2.43045	1.28122	5.9258e-10
EYS	2.42949	1.28065	4.00143e-13
PCOLCE2	2.42878	1.28023	1.2747e-06
CHIT1	2.4091	1.26849	9.40899e-12
FCRL1	0.415281	-1.26784	4.76405e-22
TRBV6-4	0.415354	-1.26759	1.91007e-12
TCN1	2.4029	1.26477	4.8639e-19
IGHG4	0.416165	-1.26477	2.7691e-05
SOX7	0.416689	-1.26296	2.14895e-11
ZNF860	0.418391	-1.25708	1.31927e-17
NIPAL4	0.420191	-1.25088	8.31967e-12
ANKRD22	2.37609	1.24859	3.141e-15
PLSCR1	2.37202	1.24611	3.73292e-28
IL23R	0.421834	-1.24525	1.69035e-08
C1QC	2.3673	1.24325	2.55259e-07
ADAM23	0.422816	-1.2419	5.61987e-16
LINC01857	0.423188	-1.24063	1.74467e-13
LARGE1	0.423386	-1.23995	3.58232e-23
DRC1	2.35911	1.23824	5.3673e-11
TNFAIP6	2.35899	1.23817	2.95006e-16
CORO2B	0.424458	-1.23631	2.68717e-10
COL19A1	0.424642	-1.23568	9.41538e-14
C1orf226	2.34962	1.23243	2.95847e-08
HESX1	2.34805	1.23146	1.80357e-08
TMEM178B	2.34622	1.23034	7.22785e-10
FFAR3	2.33741	1.22491	5.24581e-05
CCL2	2.32556	1.21758	8.27232e-07
FCRLA	0.43001	-1.21756	6.53983e-26
ARG1	2.32505	1.21726	6.17869e-11
XAF1	2.32339	1.21623	5.21452e-19
LINC01093	2.32086	1.21466	7.09842e-07
CXCR5	0.431414	-1.21286	2.32515e-29
PAX5	0.43164	-1.2121	1.89724e-21
TSHZ2	0.434027	-1.20414	3.12755e-22
CD19	0.43426	-1.20337	7.07802e-23
MAOA	2.28959	1.19509	1.57506e-06
DEFA3	2.2808	1.18954	0.0111896
RPL17P7	0.438573	-1.18911	0.00830877
ANXA3	2.2769	1.18707	1.99665e-14
CLEC4D	2.2757	1.18631	2.61543e-22
FN1	2.27285	1.1845	0.000115578
CEACAM1	2.27201	1.18397	1.45882e-23
PEG10	0.442072	-1.17765	3.13035e-19
FBXO39	2.25739	1.17466	2.23477e-07
EIF2AK2	2.25314	1.17194	1.02826e-26
PCDH1	0.444034	-1.17126	7.04826e-13
APOBEC3B	2.25142	1.17084	1.64296e-05
SCART1	0.444796	-1.16878	1.11456e-15
LAMP3	2.24237	1.16502	2.43092e-14
SCN4A	0.446113	-1.16452	5.96209e-11
NTNG2	2.2365	1.16124	5.23615e-19
RNASE1	2.23583	1.16081	3.88224e-07
TRAV1-2	0.448174	-1.15787	5.7343e-16
ETV7	2.22918	1.15652	3.82434e-08
MPO	2.22761	1.15549	3.66645e-10
PCDHGB6	0.448917	-1.15548	6.51671e-05
RSPH9	2.22326	1.15267	2.71348e-10
MACROD2	0.44995	-1.15216	1.96648e-10
TNFRSF13C	0.450165	-1.15147	1.48534e-20
LTK	0.450634	-1.14997	8.84557e-18
MMP9	2.21902	1.14993	1.2342e-11
EBF1	0.451478	-1.14727	5.31756e-23
RPL9P7	0.45161	-1.14685	0.00993794
COL4A3	0.452218	-1.14491	9.59868e-13
OAS2	2.2079	1.14268	1.39619e-24
LARGE2	0.454684	-1.13706	6.25304e-26
KCNH8	0.454848	-1.13654	7.30194e-14
LCN10	0.456219	-1.1322	1.31646e-20
PRRT4	2.19153	1.13194	3.02206e-08
NIBAN3	0.456389	-1.13166	1.32075e-26
DNAJC25-GNG10	2.18748	1.12927	0.00343088
COL5A1	0.457381	-1.12853	6.28548e-10
TPBG	0.457844	-1.12707	4.39167e-09
PRSS22	0.457857	-1.12703	2.02324e-06
EXOC3L1	2.18336	1.12655	1.72403e-07
RBFOX2	0.458322	-1.12557	1.16094e-16
SGCE	0.460424	-1.11896	1.01757e-10
CCL8	2.16816	1.11647	1.80237e-06
LOC105375924	2.16075	1.11153	1.17469e-08
WNT7A	0.464578	-1.10601	1.10546e-21
SLC26A8	2.14922	1.10381	1.1131e-12
DSC1	0.466359	-1.10049	3.03641e-09
TMT1B	2.14272	1.09945	1.14869e-06
BLK	0.469281	-1.09148	1.11725e-24
FAM177B	0.4698	-1.08988	5.50316e-10
OSBPL10	0.471791	-1.08378	2.27416e-20
MGAM2	2.11836	1.08295	1.6952e-09
CYP2E1	0.472418	-1.08186	3.7354e-13
CFAP58-DT	2.11532	1.08087	9.90996e-16
UGT8	0.474141	-1.07661	9.49255e-15
RORC	0.474788	-1.07464	1.32174e-19
SCARA5	0.47521	-1.07336	4.46673e-07
CNN3	0.47614	-1.07054	1.01567e-17
DDX60L	2.09982	1.07026	1.05072e-25
CLEC17A	0.477392	-1.06675	1.33542e-19
CD79A	0.478788	-1.06254	9.61829e-19
MYOM2	0.478861	-1.06232	0.00202411
BCL2L14	2.08585	1.06064	1.96294e-06
DCANP1	0.480206	-1.05828	0.00299609
GFPT2	0.482244	-1.05217	1.18723e-05
HELZ2	2.07297	1.0517	1.08615e-24
RN7SK	2.07066	1.05009	2.39148e-06
LOC124909446	2.06905	1.04897	1.97071e-06
LINC01644	0.483433	-1.04861	3.81602e-06
ABCA1	2.06512	1.04623	6.78854e-18
IL1R2	2.05888	1.04186	9.50975e-16
ZCCHC2	2.05878	1.04179	1.43095e-26
C1orf220	0.486568	-1.03929	1.58329e-05
SDC1	2.05256	1.03742	5.00596e-05
PRICKLE2	0.488052	-1.03489	2.69653e-07
APOBEC3A	2.04629	1.03301	1.03736e-20
DDX60	2.04131	1.0295	1.52187e-20
ZBP1	2.04012	1.02866	1.55347e-26
LINC01013	0.490967	-1.0263	1.31382e-06
TACSTD2	2.03486	1.02493	0.000516971
ATP2C2	2.03435	1.02457	0.000291172
C1QTNF3-AMACR	0.491641	-1.02432	0.0329687
SLC1A3	2.0324	1.02318	2.8749e-12
SNX22	0.492051	-1.02312	1.17443e-19
NETO1	0.493152	-1.0199	5.42693e-08
BMX	2.02568	1.01841	8.08362e-11
SUCNR1	2.02288	1.01641	9.95729e-13
LOC105371795	2.02201	1.01579	2.38218e-13
BANK1	0.494668	-1.01547	8.13341e-26
IL1RN	2.02064	1.01482	1.72261e-24
MIR3945HG	2.01848	1.01327	1.28271e-10
EPHB2	2.00876	1.00631	8.20643e-13
RTP4	2.00833	1.00599	1.22315e-20
SAMD9L	2.0077	1.00554	4.11527e-21
PARP9	2.00341	1.00245	1.05241e-25
NAP1L3	0.500276	-0.999204	3.08025e-29
IFIT5	1.99648	0.997459	3.64297e-23
G0S2	1.99612	0.9972	9.04467e-08
PTPRK	0.5012	-0.996541	1.25672e-17
SLC16A10	0.502024	-0.994171	5.63498e-18
TNFSF13B	1.9915	0.993853	6.58812e-26
DNAI2	0.502146	-0.993822	8.86446e-10
CD72	0.503663	-0.989468	6.35566e-21
PFN2	0.505186	-0.985113	1.41274e-22
CD177	1.97902	0.984789	0.0066868
CAPN13	1.97351	0.980765	6.63121e-05
H3C4	1.97035	0.978449	9.54723e-08
P2RX5-TAX1BP3	0.507561	-0.978346	6.24785e-12
RIGI	1.96831	0.976961	6.84908e-25
CACNA1I	0.508143	-0.976695	7.39979e-22
RETN	1.96333	0.973299	1.25466e-11
NAIPP3	1.96282	0.972927	3.58265e-14
MDS2	0.509522	-0.972782	3.96644e-18
MXRA8	0.509922	-0.971653	1.752e-05
ACOXL	1.96052	0.971234	3.09161e-06
MX2	1.95969	0.970628	6.76676e-28
TCL1B	0.510342	-0.970464	0.000298278
DOCK4	1.95945	0.970446	9.65974e-14
ARHGAP29	1.9587	0.969893	8.34381e-11
TRPC1	0.511211	-0.968009	1.07845e-21
RNASE3	1.95537	0.967441	4.68802e-06
AKAP6	0.512163	-0.965325	2.2818e-12
SCN3A	0.512275	-0.965011	2.93369e-09
MCEMP1	1.95144	0.964538	4.68134e-16
GPER1	1.94973	0.963278	1.86585e-07
NAIPP1	1.94944	0.963063	4.01738e-14
NUAK1	0.513619	-0.961229	3.63759e-05
FEZ1	0.514096	-0.959892	1.72014e-13
IRF7	1.94395	0.958991	2.37313e-16
FCGR1A	1.94293	0.958232	3.60584e-12
TPST1	1.94213	0.957639	7.49487e-10
GBP6	1.94078	0.956633	2.36564e-08
BOK	0.515495	-0.955971	0.000208279
SLC12A3	0.515754	-0.955246	1.67491e-09
FKBP10	0.515923	-0.954773	8.61442e-06
IGHE	0.5166	-0.952881	0.000323682
FTH1P2	1.93564	0.952811	0.0044878
AGRN	1.93189	0.950012	1.99253e-08
LINC01781	0.517679	-0.94987	9.90582e-10
LOC728488	1.93144	0.949673	7.16878e-06
KLRB1	0.517902	-0.949248	6.4004e-21
MIR600HG	0.518031	-0.94889	6.0393e-25
FANK1	0.518331	-0.948056	7.88174e-09
CCN2	0.520348	-0.942452	0.000109937
FAM225B	1.92178	0.942445	0.00822103
TTC39C-AS1	0.520406	-0.94229	7.13171e-09
IGHM	0.520492	-0.942053	2.37064e-11
ELOVL4	0.520849	-0.941062	2.44662e-15
ALOX15	0.520977	-0.940708	3.28301e-05
KRT73-AS1	0.521384	-0.939583	4.13919e-07
FCAR	1.91762	0.93932	5.1365e-18
LINC00189	1.91759	0.939296	2.99426e-05
DBH-AS1	0.522173	-0.937401	2.47599e-10
ST6GALNAC1	0.522818	-0.935619	1.01648e-10
OBSCN-AS1	0.523002	-0.935111	5.73051e-13
TNFSF10	1.91097	0.934304	7.57581e-30
SIGLEC8	0.523456	-0.93386	5.73835e-06
SCAT8	1.9069	0.931229	1.0105e-20
FGF9	0.524443	-0.931143	3.04772e-09
SLC16A11	0.524557	-0.930827	2.9572e-07
ELOVL3	1.90585	0.930433	1.37168e-10
HS3ST1	0.524748	-0.930304	5.16373e-10
SIPA1L2	1.90141	0.927067	5.71275e-15
GATM	0.526012	-0.926832	3.03709e-15
ACSL1	1.90092	0.9267	3.55252e-14
P3H2	0.5261	-0.926592	1.88849e-10
BCL2A1	1.89959	0.925692	8.57761e-17
IFIH1	1.89825	0.924669	1.13609e-25
TNR	0.527	-0.924124	1.57718e-06
KIAA1958	1.89753	0.92412	4.24844e-27
UICLM	0.527179	-0.923635	6.59418e-08
LOC105377267	0.527969	-0.921475	8.27914e-07
PIANP	0.5282	-0.920843	1.47287e-07
COL5A3	0.528209	-0.92082	0.00131754
LOC105370792	0.529713	-0.916717	2.16754e-10
CCNA1	1.88773	0.916651	7.66599e-07
CD200	0.529903	-0.9162	7.81617e-16
CXCL11	1.88694	0.916047	5.17385e-05
KCNA5	0.530331	-0.915034	1.11968e-05
RGS7	0.530488	-0.914608	1.03115e-06
B3GALT2	0.531338	-0.912298	2.65773e-11
SPIB	0.532427	-0.909345	1.50206e-21
TRIM22	1.87701	0.908433	9.85963e-27
PMEPA1	0.532842	-0.90822	2.95901e-21
NUDT16-DT	1.87615	0.907775	9.75844e-08
TMEM140	1.87363	0.905832	5.27677e-23
CLEC4E	1.87361	0.90582	2.62963e-17
GPR84	1.87346	0.905701	3.09251e-13
WFDC21P	0.534987	-0.902425	2.3941e-07
VNN1	1.86885	0.902149	1.23999e-09
C1QB	1.86818	0.901633	1.03105e-05
PRSS33	0.535658	-0.900617	2.24325e-05
BEX1	1.8666	0.900416	1.14745e-05
HES4	1.86608	0.900012	0.000119038
SLC51A	1.86112	0.896168	0.000125089
MAB21L3	1.86101	0.896082	5.26174e-05
FAM72D	1.86051	0.895695	0.0065026
PRSS30P	0.537654	-0.89525	2.36476e-08
IL6-AS1	0.538033	-0.894234	5.59092e-05
INSC	1.85815	0.893864	2.02375e-05
UGT2B17	0.538311	-0.893487	0.00707415
SNORA73B	1.85744	0.893315	3.10791e-05
PARP11-AS1	0.538457	-0.893097	6.79651e-13
HTR3A	0.53972	-0.889717	1.83931e-06
COBLL1	0.539784	-0.889547	9.10377e-19
LINC02218	1.85218	0.889223	3.37262e-09
DNASE1L3	0.540157	-0.888549	8.44136e-12
ASPRV1	1.85097	0.88828	2.53192e-15
AFF3	0.540518	-0.887587	2.45923e-22
ANOS1	1.85004	0.887559	8.07e-05
SORCS3	0.540767	-0.886921	2.94764e-06
PLEKHG1	0.540816	-0.886789	7.7275e-18
IFI35	1.84849	0.886346	1.97969e-21
TMEM92	1.84819	0.886113	0.000324683
FLT4	0.541194	-0.885783	1.98573e-11
SLPI	1.84553	0.884037	3.716e-08
CXCR6	0.542048	-0.883507	4.77799e-12
C12orf42	0.542871	-0.881317	2.87026e-19
AMIGO3	0.5431	-0.880711	0.000206655
CCR12P	0.54323	-0.880364	3.08603e-07
CNTNAP1	0.543237	-0.880346	1.6678e-17
OVGP1	0.543528	-0.879573	3.07758e-16
KLK1	0.543657	-0.87923	2.27307e-07
PLLP	0.54368	-0.879171	1.12507e-07
IGLV8-61	0.543793	-0.878871	0.00109314
PGLYRP1	1.83876	0.878735	1.83586e-07
CACNG6	0.543853	-0.878712	6.09043e-07
TCN2	1.83745	0.877706	1.49376e-14
HLA-DOB	0.54448	-0.877049	4.33493e-17
LGALS3BP	1.83619	0.876718	1.91111e-17
CDHR3	0.545569	-0.874167	6.20131e-16
PCDHGC3	0.545613	-0.874051	1.84522e-05
FCGR3B	1.83103	0.872654	1.22642e-11
KLHL14	0.546339	-0.872132	8.91475e-12
NAT8L	0.546694	-0.871195	1.76956e-05
NPM1P25	0.546971	-0.870465	8.21777e-13
S100A8	1.82519	0.868049	1.35743e-12
IL17RE	0.548763	-0.865744	1.44796e-08
CD79B	0.548952	-0.865249	4.13151e-19
BEND5	0.549182	-0.864643	3.44454e-14
PPARG	1.82044	0.864287	1.63176e-05
HERC6	1.8201	0.864018	3.04485e-19
ARHGAP20	0.549765	-0.863113	1.1793e-05
MTARC1	1.81785	0.862233	6.12776e-17
S100A12	1.81751	0.861967	6.45667e-12
LINC02596	1.81597	0.860741	3.55265e-05
TDRKH-AS1	0.550798	-0.860404	2.97264e-10
GBP1	1.81516	0.860098	1.99325e-15
SYT17	0.551047	-0.859754	1.08071e-13
KIR2DL1	0.551229	-0.859277	0.00131214
LOC101929719	0.552782	-0.855217	1.97923e-07
MT2A	1.80882	0.855051	4.05363e-13
MAP1B	1.80878	0.855018	0.000692153
FGF13	1.80792	0.854335	0.000611913
COLQ	0.553222	-0.85407	1.61618e-14
PCDH9	0.553397	-0.853614	1.98648e-09
H4C8	1.80701	0.853604	1.23234e-11
LYPD2	0.55381	-0.852536	0.000829279
IL31RA	1.80539	0.852309	1.99961e-06
LAMA2	0.554232	-0.851438	1.50955e-13
SLC4A3	0.555282	-0.848707	1.42044e-09
LINC00996	0.555422	-0.848344	1.31624e-12
LIF	1.80022	0.848172	3.03964e-05
ECHDC3	1.8	0.847997	1.15087e-09
TSNAX-DISC1	1.79878	0.84702	0.00273156
NPIPA3	0.556128	-0.84651	0.00572168
DYSF	1.79783	0.846255	3.28158e-14
AP5B1	1.79725	0.84579	1.48534e-20
ERG	1.79704	0.845619	1.53271e-06
EDAR	0.556626	-0.84522	8.45063e-12
PADI4	1.79469	0.843731	2.84057e-14
ORM2	1.79423	0.843367	0.0126476
SLC5A9	1.79217	0.841707	1.86903e-09
COL26A1	0.558657	-0.839966	0.0283087
CD163	1.78858	0.838815	1.52848e-23
DMRTC1B	0.559415	-0.838008	6.92229e-08
TSPAN13	0.559418	-0.838002	1.56973e-18
AGAP1	0.560073	-0.836314	1.05847e-09
TMEM252	1.78448	0.8355	9.0572e-08
LINC02904	1.78357	0.834769	0.00013399
FAM110C	0.560764	-0.834534	4.4613e-08
NFIL3	1.78313	0.834412	3.68987e-20
LILRA5	1.78262	0.834	5.7343e-16
PARP14	1.78209	0.833571	6.87904e-19
E2F8	1.78184	0.833364	1.35472e-06
LY96	1.78151	0.833102	4.16562e-16
SIGLEC14	1.78147	0.833069	0.00691345
NEXN	1.7804	0.832198	1.42813e-14
LPL	1.77956	0.83152	0.000155168
PIRAT1	1.7772	0.829608	3.62559e-11
FKBP9	1.77711	0.829531	1.25505e-14
BAIAP2L1	0.563412	-0.827737	1.06592e-07
S100A9	1.77442	0.827347	3.41148e-18
MS4A3	1.77414	0.827122	1.50253e-09
GPM6B	0.563685	-0.827038	0.000142482
IL10	1.77308	0.826258	8.60751e-06
ADORA1	0.564342	-0.825357	0.000196488
IGF1	1.77116	0.824696	0.00151797
PNPLA1	1.76915	0.82306	2.16348e-13
DHX58	1.76851	0.822537	9.15607e-18
SMIM10L2A	0.565478	-0.822458	4.66393e-10
OR52K3P	1.76835	0.822404	3.92405e-13
INHBB	1.7683	0.822361	3.94457e-05
QPCT	1.76828	0.822349	1.05347e-14
OR7E140P	1.76788	0.822018	0.00498835
KLRC2	0.565965	-0.821215	0.00214495
LAMC3	0.566075	-0.820934	0.000168194
LINC00671	1.76589	0.820393	1.1803e-07
WNT3	0.566338	-0.820265	0.000156561
CCR1	1.76503	0.819695	3.43258e-18
RHOBTB3	0.566585	-0.819635	1.25659e-15
CXCL10	1.76434	0.819125	6.80596e-07
LINC02363	1.76325	0.818237	5.08128e-06
LRRN1	1.76313	0.818142	2.3505e-11
LIM2	0.567178	-0.818127	2.86202e-05
S100P	1.7622	0.81738	0.00010561
GPR27	1.76219	0.817369	5.37744e-16
CDHR1	0.567589	-0.81708	5.92294e-12
ZNF135	0.56802	-0.815987	2.65773e-11
FGFR2	0.568156	-0.815642	6.82819e-05
KCNJ2-AS1	1.75886	0.814639	4.95786e-10
CLEC4F	0.568801	-0.814005	0.0135823
IGHV3-53	0.568887	-0.813787	0.00018356
DHRS9	1.75737	0.813416	2.24051e-11
PRRG1	1.75572	0.812062	2.01668e-05
C3AR1	1.75321	0.809999	2.70492e-16
NRN1	1.75292	0.80976	0.000295208
FFAR2	1.75248	0.8094	4.26106e-13
CDON	0.57094	-0.808589	5.45235e-11
HECW2	1.75086	0.808066	6.25406e-12
ADM	1.7504	0.807681	3.34217e-09
BNC2	0.571452	-0.807295	2.44299e-06
LYVE1	1.74911	0.806622	3.51164e-07
KCNJ15	1.74872	0.806299	9.38816e-11
ID3	0.572016	-0.805872	4.64957e-17
IFITM1	1.74784	0.805573	9.54419e-27
HPD	1.74765	0.805418	0.00261059
MPP2	0.572329	-0.805083	3.55167e-08
ESM1	0.572339	-0.805057	1.50188e-05
NEO1	0.572444	-0.804793	3.10395e-19
DDX10P1	1.74451	0.802824	0.00037461
TLR2	1.7443	0.802644	1.48534e-20
CHMP5	1.74387	0.80229	2.55409e-28
ALPK3	1.74295	0.801529	4.43072e-09
PLBD1-AS1	1.74228	0.800979	6.56058e-08
PAK6	0.57447	-0.799696	2.41294e-08
VIPR2	0.5745	-0.799621	5.66089e-05
ALOX15B	1.7406	0.799583	3.39492e-05
MID2	0.574924	-0.798556	2.94186e-17
NMUR1	0.575431	-0.797285	3.25514e-11
TLR4	1.73754	0.797045	1.09515e-18
TMEM252-DT	1.73695	0.79656	0.000273308
LINC02207	1.73678	0.796419	1.88053e-08
DMRTC2	1.73649	0.796176	0.000196285
PMP22	0.576518	-0.794563	4.9871e-09
CFAP58	1.73404	0.794136	3.90462e-11
C15orf62	0.576691	-0.79413	1.22859e-12
ZNF711	0.576956	-0.793466	4.21534e-11
PRUNE2	1.73298	0.793259	0.00122552
GPR42	1.72938	0.790251	0.0202416
TSPAN6	0.578628	-0.789291	5.39535e-07
AQP9	1.72804	0.78914	4.06051e-13
TNK1	0.578817	-0.78882	4.26854e-13
PLD4	0.579244	-0.787758	2.21789e-14
SLC22A17	0.579351	-0.787492	4.69307e-12
RPL21P98	0.579419	-0.78732	0.00740197
FAM20A	1.72459	0.786256	0.000301652
SARDH	0.580039	-0.785778	2.07595e-10
SYN2	1.72383	0.785614	6.5919e-05
WDFY3	1.72359	0.785419	2.05927e-15
ABCB1	0.580316	-0.78509	1.14303e-21
KIR3DL2	0.580332	-0.785049	7.94552e-06
SNED1	0.580398	-0.784885	1.69742e-16
LAP3	1.72198	0.784067	1.21008e-14
HLA-DOA	0.5809	-0.783638	3.12526e-22
TMEM171	0.581088	-0.783172	0.00140408
CD40LG	0.581185	-0.78293	9.42234e-30
HSPA6	1.7206	0.782916	1.37466e-12
RTEL1P1	1.72039	0.782735	0.000135567
H2BC4	1.71858	0.781214	6.5555e-13
CCR8	0.581932	-0.781076	1.20007e-07
NPIPB7	1.71834	0.781016	0.0105995
LAMA5	0.582006	-0.780895	3.35315e-07
MCOLN3	1.71577	0.778857	4.77953e-05
KPNB1-DT	1.71552	0.778643	2.16655e-11
DUSP1	1.71547	0.778601	5.57194e-15
TLR5	1.71501	0.778218	9.39847e-17
BEAN1-AS1	1.7143	0.777618	0.00514961
TOR1B	1.71383	0.777221	7.19124e-32
CCR6	0.583569	-0.777024	1.11701e-22
KLKB1	0.583751	-0.776575	2.09383e-06
AICDA	1.71197	0.775658	5.54993e-05
COL6A1	0.58452	-0.774675	2.68635e-07
MS4A4A	1.7099	0.773916	6.59645e-14
SDK2	0.584925	-0.773676	4.15978e-05
BAALC	0.585381	-0.772552	8.46621e-06
LHFPL2	1.70738	0.771784	9.29509e-25
CELSR1	0.586196	-0.770545	1.28191e-13
SHISA5	1.70541	0.770119	9.135e-29
C2	1.70534	0.770059	3.09131e-08
F5	1.70524	0.769974	8.01264e-15
CASP5	1.70367	0.768645	3.96807e-08
HMGB2	1.70365	0.768626	1.04742e-25
CAMK2N1	0.587294	-0.767845	3.37522e-14
KIRREL3	0.58734	-0.767733	9.29607e-05
SAMD9	1.70202	0.767247	3.99046e-23
EML5	0.587622	-0.767038	2.43659e-17
KLRF1	0.587947	-0.766241	2.25008e-10
CDC25A	1.70071	0.76614	6.94943e-06
ZCCHC18	0.588223	-0.765564	4.14552e-18
EBF4	0.588378	-0.765185	2.01274e-09
LMNB1	1.69778	0.763648	1.93198e-20
GPR183	0.589093	-0.763433	2.32515e-29
ITGA1	1.69704	0.763019	4.28228e-14
APBA1	0.589274	-0.76299	3.26094e-11
KLHDC8B	1.69698	0.76297	2.26576e-13
IFI16	1.69557	0.761771	7.57581e-30
PRRG4	1.69477	0.761091	1.68757e-12
FGD4	1.69432	0.760705	1.6337e-20
CDA	1.69422	0.760624	1.13047e-12
CAND2	0.590367	-0.760316	9.82787e-08
LCN8	0.590629	-0.759675	0.0462222
CLIC5	0.590664	-0.759591	2.24867e-13
CA1	1.69291	0.759508	0.000206887
FPR2	1.69265	0.75928	8.03827e-13
FAM184A	0.590806	-0.759243	1.91007e-12
TTC39A	0.590961	-0.758864	4.06899e-06
CBS	1.69178	0.758538	0.00200809
COL6A2	0.591112	-0.758497	2.26953e-09
PRKG2	0.591127	-0.75846	1.63588e-06
CKLF-CMTM1	1.69154	0.758337	3.79997e-09
ANKRD34B	1.69017	0.757169	0.00164467
E2F5	0.592094	-0.756102	6.75037e-19
IL27	1.6886	0.755824	3.63926e-05
TSPAN15	0.592427	-0.755291	3.6541e-08
PTGDS	0.592431	-0.755282	2.45371e-07
RNASE2	1.68678	0.754272	9.36896e-11
ZNF600	0.593279	-0.753217	7.00478e-18
BST1	1.68495	0.752709	2.71859e-22
IFITM2	1.68476	0.752543	1.26087e-12
ELL3	0.593807	-0.751934	1.2057e-09
GALNT14	1.68376	0.751687	1.10925e-05
PRDM5	1.68286	0.750911	1.78925e-07
NMI	1.68282	0.75088	2.72622e-26
THAP7-AS1	0.594423	-0.750439	2.48939e-06
PNMA3	0.595033	-0.748958	3.55167e-08
CD160	0.59508	-0.748845	1.3353e-08
BMS1P4	0.595348	-0.748196	1.3394e-05
C3orf86P	1.67963	0.748142	7.38288e-10
ISM1	0.595465	-0.74791	1.43965e-07
HNRNPA1P21	0.595627	-0.74752	2.12327e-08
WDFY3-AS2	1.67887	0.747487	1.82091e-07
WNT10B	0.595661	-0.747437	4.89938e-11
IRAG1	1.67845	0.74713	4.85386e-12
TRGV9	0.595828	-0.747032	2.45675e-06
TRBV23-1	0.595887	-0.746889	1.5799e-07
GOLGA8R	0.595941	-0.746759	0.0313034
PKMYT1	1.6775	0.746316	2.78331e-06
GUSBP5	0.596412	-0.745618	1.68492e-05
PNOC	0.596717	-0.744881	1.90347e-14
FBLN7	0.596751	-0.7448	1.1758e-13
CRISPLD2	1.67558	0.744657	6.91408e-13
JDP2	1.67443	0.743674	7.57811e-21
KCNJ2	1.6741	0.743389	6.64669e-12
CYP4F2	1.67402	0.743321	0.0114582
STAT1	1.67206	0.741623	7.70472e-19
GIMAP3P	0.598099	-0.741544	0.00475089
SLC22A4	1.67175	0.74136	4.26372e-11
CUX2	0.598333	-0.74098	6.22894e-08
LRG1	1.67096	0.740676	1.68331e-09
MXD1	1.67093	0.74065	1.21008e-14
ALDH1A2	1.67087	0.740598	3.75069e-06
RPL21P29	0.598801	-0.73985	0.00621706
RPS6KL1	0.59936	-0.738506	5.72861e-07
KIR2DP1	0.599835	-0.737363	0.00941148
SYNPO	0.600017	-0.736925	4.119e-12
GPRASP1	0.600036	-0.736878	2.3483e-17
AXIN2	0.600233	-0.736405	1.33542e-19
PKIG	0.600242	-0.736384	5.72046e-16
FBXO6	1.66544	0.735906	2.59394e-19
FCRL3	0.60068	-0.735332	9.9993e-17
ANLN	1.66417	0.734805	3.00185e-08
FAM225A	1.66399	0.734643	5.54568e-05
UNC45B	0.601315	-0.733806	1.03816e-06
TMEM225B	0.601529	-0.733295	9.84517e-05
FPGT-TNNI3K	0.601686	-0.732916	4.10988e-05
KCNE1	1.66169	0.732653	1.77216e-11
LINC00880	0.602087	-0.731956	1.47811e-06
VSIG4	1.66063	0.731731	6.69502e-07
TMIE	0.60261	-0.730703	8.16166e-08
RPL13AP3	0.602626	-0.730665	4.40676e-06
CHRM3-AS2	0.602779	-0.730298	4.31102e-10
ADGRB2	0.602932	-0.729932	1.24191e-07
GLIS2	1.65825	0.729663	0.000111551
TMEM119	1.65812	0.729552	0.000184502
SCN5A	1.65785	0.729311	0.00568895
RPS10P1	1.65764	0.729128	1.3872e-06
PKD1P6-NPIPP1	0.603614	-0.728302	1.00974e-05
HLX	1.65624	0.727908	6.38532e-13
H2BC18	1.65613	0.727812	8.69921e-06
ZNF438	1.65606	0.727758	6.35566e-21
PPM1J	0.603951	-0.727498	4.62629e-07
ODF3B	1.65567	0.727418	2.37682e-08
PDCD1LG2	1.65511	0.726926	1.53482e-05
CADM4	1.65494	0.726778	1.5466e-13
LIN7A	1.65486	0.726709	3.93079e-14
LINC00665	0.604283	-0.726703	1.32269e-10
EPHA2	0.604337	-0.726576	2.52848e-06
ABCG1	1.65453	0.72642	3.43877e-17
NAMPT	1.65452	0.72641	7.53302e-11
DAB1	0.604414	-0.72639	5.66629e-07
CD207	0.60442	-0.726376	0.000805884
CRIP2	0.604425	-0.726365	2.79761e-06
LEP	1.6537	0.725696	0.000859381
ZNF608	1.65366	0.725664	3.76665e-08
NCR3	0.604973	-0.725058	9.67021e-14
RAI14	0.605112	-0.724725	7.45868e-05
NT5C3A	1.65201	0.724224	1.08578e-20
SLC2A3	1.65042	0.722836	1.10392e-15
H2BC5	1.65009	0.722541	3.24909e-09
LINC01736	1.64989	0.722372	4.77244e-05
MMP11	0.606223	-0.72208	1.36442e-10
FOLR3	1.64907	0.721652	0.00149727
IL1R1	1.649	0.721592	8.0496e-11
IL17RB	0.606439	-0.721566	0.000510724
CLEC18A	1.64855	0.721197	0.00554813
SULT1A2	1.64807	0.720774	0.00080735
RPL4P1	0.606806	-0.720692	5.11251e-09
TPM2	0.606855	-0.720577	8.09135e-12
TMEM121B	1.64728	0.720082	2.41274e-10
CD274	1.64571	0.718711	5.40937e-09
UBE2L6	1.645	0.718092	3.50929e-21
PTPRM	0.60794	-0.717998	3.20019e-09
DTX3L	1.64465	0.717779	2.42985e-27
DEPP1	1.6445	0.717649	0.00090388
MAP2K6	1.64415	0.717344	5.15167e-31
AK5	0.60829	-0.717169	2.3984e-11
EML6	0.608521	-0.716621	1.90663e-08
GAS1	0.608588	-0.716462	2.82457e-05
TAFA1	0.608588	-0.716461	3.78902e-08
CNKSR2	0.608793	-0.715975	1.74383e-13
GNLY	0.609066	-0.71533	2.03922e-07
LINC01505	0.609143	-0.715148	0.00190214
PHC2	1.64136	0.714893	2.43529e-14
SYCP2L	0.609518	-0.714259	0.0219424
LZTS3	0.609674	-0.713891	3.74361e-10
CDC6	1.64009	0.713773	7.86719e-09
TIFAB	0.609727	-0.713764	5.57981e-12
PRXL2A	0.609746	-0.71372	8.00138e-18
IL18R1	1.63994	0.713639	8.86146e-15
CEROX1	0.609847	-0.713481	7.51894e-07
TYMP	1.63669	0.710781	8.46371e-14
SMIM3	1.63491	0.709208	0.0243912
AZIN2	0.611877	-0.708686	2.18238e-14
KRT2	0.611895	-0.708644	0.00040635
ALOX5AP	1.63417	0.708562	3.96087e-14
NSUN7	1.63403	0.708436	9.79269e-09
DIRAS1	0.611989	-0.708422	1.70487e-05
C10orf105	1.63291	0.707446	2.82753e-12
TRIM25	1.63279	0.707336	8.71807e-18
CA4	1.63245	0.707036	1.32486e-06
MNDA	1.63239	0.706988	2.08222e-18
CNR2	0.612605	-0.706971	1.15933e-23
SGSM1	0.612666	-0.706827	9.81159e-12
LINC01891	0.612768	-0.706587	9.70791e-05
NAIP	1.63178	0.706447	1.74894e-11
TSPOAP1	0.612916	-0.706239	1.74352e-12
KANK3	0.613016	-0.706003	1.85789e-07
ZFR2	0.613102	-0.7058	1.65368e-05
KIF5C	0.613277	-0.70539	9.68638e-16
LINC00511	0.613414	-0.705067	0.000497425
NT5DC4	1.63018	0.705035	1.04634e-05
DMD	0.613442	-0.705002	1.58628e-05
TDRD7	1.63012	0.704976	4.08025e-31
SLC1A7	0.613698	-0.704398	0.000688134
BCL2L15	1.62935	0.704295	2.36875e-09
MGAM	1.62894	0.703931	4.7902e-08
MATN2	0.614444	-0.702646	0.000133594
SLC22A15	1.62743	0.702596	8.76244e-18
TRBV7-7	0.61448	-0.702562	0.000180814
IFT56	1.62692	0.702142	6.08029e-09
UBQLNL	1.62688	0.702108	2.01272e-05
B4GALT5	1.6267	0.701944	1.66456e-17
SPATA6L	0.6148	-0.701812	5.08456e-06
TMEM117	0.614814	-0.701779	1.32784e-13
PAIP2B	0.614893	-0.701594	6.10127e-28
SAP30	1.62627	0.701566	3.81179e-16
LGALS4	0.614948	-0.701464	1.35038e-06
GGT5	0.615035	-0.701261	0.000288593
NT5E	0.615137	-0.70102	1.61968e-11
ECRG4	0.615143	-0.701007	3.13118e-05
ADAMTS10	0.615175	-0.700931	1.69916e-11
OR2B6	1.62501	0.700446	0.00108289
FHIT	0.615385	-0.700438	4.32437e-09
LLCFC1	1.62461	0.700094	0.000835345
RPL10AP2	0.615547	-0.70006	8.16086e-09
IRAK3	1.624	0.699549	1.29619e-16
RPS2P20	0.615801	-0.699464	0.000170018
RRAGD	1.62373	0.699315	1.19814e-21
NRCAM	0.615905	-0.699219	0.000185515
LOC107985216	0.615962	-0.699087	0.00246018
LINC02614	0.616032	-0.698922	0.000222478
GLS2	0.616108	-0.698744	2.14918e-11
CYSTM1	1.62288	0.698552	1.96597e-10
KLHDC7B	1.62281	0.698498	9.34683e-12
NPHP1	0.616361	-0.698153	7.21448e-06
RPL21P125	0.616421	-0.698013	0.00991376
LOXHD1	1.62145	0.697289	1.64797e-05
CREB5	1.62127	0.697125	2.3645e-10
HEPACAM2	1.62097	0.696854	0.00183121
KCNIP2	0.617015	-0.696622	1.47649e-09
CEP126	0.617025	-0.696599	4.6843e-16
SELENOM	0.617787	-0.694819	2.81211e-11
TRIM5	1.61855	0.694705	6.76676e-28
SOX8	0.617855	-0.69466	4.25927e-07
VSIG8	1.61812	0.694321	0.00262121
BHLHE41	0.618037	-0.694235	1.18222e-07
ORM1	1.61799	0.694202	0.0052521
P2RX5	0.618122	-0.694038	7.22799e-17
GRB10	1.61778	0.694017	1.06582e-11
KIAA0319	1.61768	0.693927	2.56826e-08
SLC9B1	0.618376	-0.693443	9.19107e-06
CARD6	1.61678	0.693126	2.55409e-28
MAP1LC3B2	1.61673	0.693079	4.03007e-05
FPR1	1.61627	0.692672	5.77909e-13
H2AC7	1.6158	0.69225	0.0155206
LOC400499	1.61575	0.692201	2.09917e-08
KLHL13	0.618929	-0.692153	3.83383e-07
TMEM220	0.619029	-0.69192	8.29819e-11
SMOC1	0.619257	-0.69139	0.000250046
KCNK7	1.61397	0.690611	6.93221e-06
KCNK10	0.619976	-0.689716	0.000115892
SHISA7	1.61275	0.689523	0.00636042
FAM8A1	1.61214	0.688979	3.48478e-18
LGSN	1.6121	0.688943	0.0169783
ZNF239	0.620388	-0.688756	2.62297e-14
LINC02422	1.61185	0.68872	5.795e-06
LOC100507053	0.620449	-0.688615	3.50691e-06
OSCAR	1.6114	0.688311	2.89689e-17
GSTM2	0.620629	-0.688197	4.1782e-11
TM4SF19	0.620692	-0.68805	0.0250668
H19	1.61051	0.687519	0.00213954
GRN	1.61005	0.687104	2.45653e-18
HLA-C	1.60976	0.686849	5.45857e-12
CXCR1	1.60974	0.686827	7.11258e-11
MAK	1.60874	0.685936	4.40835e-08
KLF5	1.60867	0.685866	3.46725e-18
PLCH2	0.621684	-0.685746	4.69089e-09
S1PR5	0.621967	-0.685089	3.97683e-09
NR3C2	0.622085	-0.684817	1.32174e-19
CACNA1E	1.60738	0.684714	2.29241e-06
PLXDC1	0.622154	-0.684657	5.20771e-11
LINC00968	1.60674	0.684139	1.23068e-10
MANSC1	1.60649	0.683911	5.16373e-10
LINC00639	1.60622	0.683673	0.00201814
SEPTIN4	1.60586	0.683346	2.42307e-09
LPAR3	1.60534	0.682878	0.00426597
PPP1R3B	1.60505	0.682616	2.17592e-12
LRRC70	1.60478	0.682373	2.27146e-05
RAB25	0.623233	-0.682155	5.14886e-05
REM2	1.60335	0.681092	5.16373e-10
RPS2P40	0.623745	-0.680972	0.0363086
CLECL1P	0.623793	-0.68086	3.43282e-08
PLEKHH2	0.623822	-0.680794	0.00186168
ADGRG3	1.60297	0.680745	1.97996e-07
CLEC5A	1.60253	0.680351	1.78118e-09
SHD	0.624335	-0.679609	0.000729988
CLEC6A	1.60161	0.679525	3.37514e-06
GNAL	0.624467	-0.679302	4.75687e-05
DCBLD2	0.624491	-0.679248	1.82199e-09
CDKN2B	1.60111	0.679077	4.56287e-12
DHX40P1	1.60097	0.678948	0.0364867
CARD16	1.60091	0.678893	1.45452e-14
CXCR2	1.59964	0.677751	4.70237e-11
LDOC1	0.625276	-0.677435	4.55213e-13
PTPRN2	1.59877	0.676962	2.29666e-11
MYO10	1.59859	0.676803	2.18302e-06
ZNF662	0.625678	-0.676507	3.02637e-07
RPL35P5	0.625774	-0.676287	0.00299392
RNY1	1.59785	0.676133	0.00230189
PROK2	1.59763	0.675934	8.28109e-07
PHLDA3	1.59734	0.675672	0.000563437
ZNF582-DT	0.626127	-0.675472	2.52116e-09
RADX	0.626339	-0.674984	1.23176e-20
OSBPL6	1.59585	0.674329	0.000111772
FBXO2	0.626732	-0.674079	8.42418e-08
LDB2	0.626775	-0.673981	0.000217007
CR1	1.59525	0.673779	4.02937e-11
PHEX	0.626943	-0.673594	5.06462e-08
GPA33	0.627012	-0.673436	3.75811e-16
KIF5A	0.627109	-0.673211	1.07939e-07
LILRA6	1.59454	0.673141	1.05907e-12
LINC01410	1.59348	0.672177	1.67165e-08
SP110	1.59286	0.67162	3.00472e-29
RGS2	1.59277	0.671542	5.95484e-13
CPNE7	0.627956	-0.671264	0.000417378
ANKK1	0.627998	-0.671168	0.000169306
SRGAP2C	1.59208	0.670917	1.5578e-17
SRGAP1	1.59197	0.670814	0.00037289
CITED4	1.59179	0.670654	8.8787e-09
VNN2	1.59143	0.670327	1.05175e-09
TDRD9	1.59132	0.670224	1.02102e-07
GAB2	1.59123	0.670145	1.40746e-16
GNB4	1.59093	0.66987	1.01213e-14
BCL6	1.5909	0.669844	4.66454e-09
DPYSL4	0.628595	-0.669798	0.0488408
CLDND2	0.628672	-0.669621	1.42693e-06
ADAR	1.59033	0.669322	3.08025e-29
RNF43	0.628839	-0.669237	4.31202e-09
TMEM238	0.628846	-0.669222	0.00038283
TKTL1	0.628878	-0.669149	9.17971e-09
FOS	1.5897	0.668755	2.56495e-12
TPRG1	0.629087	-0.668668	1.18984e-07
SECTM1	1.58935	0.668436	2.33951e-11
SAT1	1.58923	0.668324	2.18318e-19
RNF213	1.58908	0.668191	8.53492e-23
FCRL5	0.629347	-0.668073	3.33589e-06
BICDL2	1.58858	0.66774	0.00385616
LMNTD2-AS1	0.629492	-0.667739	3.1278e-07
BACE2	0.629495	-0.667733	1.10192e-14
CFAP54	1.58825	0.667434	4.97972e-05
CCN3	1.58777	0.666998	4.08376e-08
MME	1.58768	0.666922	2.52109e-08
NADK	1.58745	0.666713	4.37689e-18
KTN1-AS1	0.63032	-0.665843	6.70321e-08
MSR1	1.58634	0.665698	6.38882e-05
LTBP3	0.630432	-0.665587	6.40324e-16
DEPDC1	1.58609	0.665475	0.00156277
MPPED2	0.630681	-0.665017	0.000642969
MELK	1.58526	0.66472	3.66243e-05
GBP7	1.58481	0.664313	0.0399469
LMO2	1.5846	0.664117	8.62287e-26
PDLIM1P4	1.58457	0.66409	2.05493e-05
BACH2	0.631231	-0.663761	1.36257e-17
FAM241B	0.631338	-0.663516	1.63784e-11
FAR2	1.58352	0.663138	2.64698e-21
ZNF415	0.631563	-0.663002	0.000648076
MOCS1	0.631564	-0.662998	0.000235237
RTKN	0.631608	-0.662899	2.15199e-07
LIMS2	0.631771	-0.662527	4.51376e-08
SHROOM4	1.58257	0.662265	8.84807e-05
AIM2	1.58173	0.661503	2.82968e-12
KIF14	1.58152	0.661311	7.32095e-05
LRRC4	1.58121	0.661026	1.76835e-10
SLC4A4	0.632461	-0.660952	2.82528e-07
STAT2	1.58097	0.660808	7.00796e-17
SPESP1	1.58094	0.660781	0.0112686
RPS8P1	0.632614	-0.660602	0.00823814
KCNN3	1.58051	0.660393	0.00103652
RASGRF2	0.63294	-0.659859	5.94209e-21
TGFB3	0.63296	-0.659814	9.94837e-13
SLC22A1	1.57979	0.659736	1.02279e-06
IGHV4-39	0.633035	-0.659642	0.000565775
HORMAD1	1.57912	0.659125	3.07219e-05
HEPH	1.57907	0.659076	0.000326956
SERINC2	1.5789	0.658923	2.99678e-05
TRIB1	1.57835	0.658416	1.6678e-17
KREMEN1	1.57773	0.657854	7.30297e-05
ALS2CL	0.63385	-0.657786	8.70365e-11
IRS2	1.5774	0.657548	5.83279e-12
TRBV28	0.63404	-0.657353	0.000949367
LINC00402	0.634285	-0.656797	8.14237e-10
BTNL8	1.5765	0.65673	1.72753e-06
LTB4R	1.57643	0.65666	2.80146e-18
CR2	0.634357	-0.656634	2.38206e-10
CTLA4	0.634421	-0.656488	7.05882e-20
RAB13	1.57566	0.655958	3.10113e-13
BEND4	0.634723	-0.655801	1.43735e-09
IGKV2D-30	1.57536	0.65568	0.0331669
VNN3P	1.57514	0.655484	9.58591e-09
PTPDC1	0.634917	-0.655361	3.24815e-17
AUTS2	0.63502	-0.655125	2.29049e-12
ZFYVE9	0.635046	-0.655067	1.72044e-14
KLHL29	0.635054	-0.655048	2.51721e-06
TTC28	0.635161	-0.654805	7.04048e-09
MSRB1	1.57429	0.654705	2.3984e-11
GALNT12	0.635224	-0.654664	3.01254e-25
TNS2-AS1	0.635254	-0.654594	0.000436794
CXXC4	0.635283	-0.654528	0.00311375
FAM153A	0.635383	-0.654302	4.17029e-05
MEGF9	1.57378	0.654237	1.85418e-15
SLC5A2	0.635571	-0.653874	5.77984e-05
TSKS	0.635578	-0.653859	0.00532042
PARP12	1.57319	0.653696	1.75433e-15
CC2D2B	1.57313	0.653642	1.8811e-06
PLBD1	1.57304	0.653558	1.45823e-17
MLF1	0.636007	-0.652884	3.92357e-06
TMCC3	1.57217	0.652753	1.75738e-14
CARNS1	0.636382	-0.652034	2.42699e-14
STARD9	0.636527	-0.651706	1.07586e-16
HPCAL4	0.636741	-0.651221	5.64378e-08
CEACAM4	1.57018	0.650929	2.22093e-09
ADD2	0.636877	-0.650914	1.79876e-15
ATP1B2	1.57011	0.650868	0.00296779
POU6F1	0.637047	-0.650529	1.03136e-18
PLXDC2	1.56966	0.650449	1.40103e-23
STBD1	1.56959	0.650386	0.0203258
PEAK3	1.56957	0.650373	1.8897e-10
RRM2	1.56956	0.650364	1.82953e-06
LRRK2	1.5694	0.650213	7.54247e-12
PROX2	0.637267	-0.65003	0.000313496
PPFIA3	0.637284	-0.649992	1.57256e-09
MEFV	1.56821	0.649115	4.76798e-17
CTSF	0.637845	-0.648723	1.87581e-17
TSIX	0.638233	-0.647844	0.000602395
CEBPD	1.56642	0.647467	6.65262e-09
IRAG1-AS1	1.56588	0.646975	8.15648e-05
ACVR1C	0.638836	-0.646483	2.96366e-09
RNF157-AS1	0.639061	-0.645974	5.16403e-07
LINC02731	0.639284	-0.64547	0.000312939
PLEKHB1	0.639311	-0.645411	7.66133e-18
LILRB3	1.56406	0.645296	1.56965e-13
VXN	0.639453	-0.64509	4.66621e-05
S100A11	1.56378	0.645039	5.42335e-16
ITGA7	1.56363	0.644904	2.13724e-07
GPR141	1.56356	0.644835	1.16453e-14
IGFBP3	0.639578	-0.644808	3.22996e-08
DZIP1L	1.56298	0.644302	0.0002924
RNF24	1.56295	0.644269	1.54932e-11
KLRC3	0.639837	-0.644224	0.0115148
NIPSNAP3B	0.640112	-0.643604	1.70259e-09
TNFRSF13B	0.640157	-0.643503	1.10607e-05
MYO6	0.640259	-0.643273	5.16581e-08
BNIP3P1	0.640465	-0.642808	4.86611e-05
ROPN1L	1.56113	0.642588	2.5027e-08
MMP15	0.640578	-0.642555	7.84136e-06
FAM153CP	0.640668	-0.642351	0.00287938
PTGDR2	0.640768	-0.642126	1.26493e-07
FAM86B3P	0.64085	-0.641942	8.58168e-08
LIMK2	1.55986	0.641414	2.11139e-10
RPS17	0.641266	-0.641006	0.0459028
POF1B	0.641283	-0.640967	0.000501969
LINC02132	0.641472	-0.640542	1.19694e-06
LINC02289	1.55889	0.640516	3.36901e-05
LDLRAD2	0.641493	-0.640495	4.4886e-05
STX11	1.55872	0.640358	8.93442e-16
ZNF154	0.641666	-0.640106	2.44132e-08
RNF13	1.55771	0.639425	3.34837e-25
CCDC17	1.55752	0.639252	3.00401e-08
NR1D1	0.642425	-0.638401	1.23146e-16
LINC02481	0.642465	-0.63831	5.61236e-11
PML	1.55648	0.638291	2.80718e-19
NCF1	1.55645	0.638255	1.15997e-12
CRB3	0.642522	-0.638182	0.000118186
PLAUR	1.5562	0.638025	2.84646e-15
KL	1.55612	0.637957	3.23031e-05
REPS2	1.55597	0.637812	3.66232e-11
RPS4XP6	0.64323	-0.636594	2.42949e-05
SYTL2	0.643383	-0.636251	3.61227e-12
ITGAM	1.55391	0.6359	7.63458e-23
RPS3AP5	0.643541	-0.635895	0.0127237
ZNF727	0.643818	-0.635275	0.0154688
PTX3	1.55307	0.635125	2.1684e-11
PRRT2	0.644074	-0.634701	3.67058e-06
ULK4P3	1.55209	0.634211	0.0246459
ERICH6-AS1	0.644397	-0.633979	9.14781e-11
MAGI2-AS3	1.55163	0.633785	0.00395166
DUSP8	0.644516	-0.633713	8.34515e-08
SRGN	1.55146	0.633624	6.49624e-16
ZNF528-AS1	0.644604	-0.633516	3.54773e-07
TREM1	1.55124	0.633422	1.68002e-09
RUNDC3B	0.64478	-0.633122	0.00759586
DNAAF11	1.55053	0.632764	2.47959e-05
HK3	1.55044	0.632676	7.00308e-14
TMEM204	0.645101	-0.632402	1.40849e-11
EPAS1	1.55009	0.632356	9.30578e-13
MAFB	1.54972	0.632011	2.14185e-15
ALPL	1.54912	0.631452	5.28297e-05
TRGC1	0.645819	-0.630797	1.14777e-06
TRIM71	1.54842	0.630795	0.000798107
DAB2IP	0.645972	-0.630456	0.00528637
LNCATV	1.54799	0.630394	9.29162e-09
LGR6	0.646177	-0.629998	1.82463e-06
ENPP3	0.646192	-0.629965	5.56467e-06
CTSD	1.54747	0.629913	3.55085e-16
SPI1	1.54743	0.629872	7.31103e-13
SH2D1B	0.646322	-0.629675	1.14572e-07
HRH2	1.5464	0.628914	1.99271e-11
FCMR	0.646721	-0.628785	1.31787e-27
GCA	1.54624	0.628766	5.77848e-11
TRAF5	0.646802	-0.628603	4.24443e-33
PBK	1.546	0.628543	0.00356892
CKAP4	1.54596	0.6285	7.06955e-19
BEND7	1.54577	0.628328	2.11428e-05
PTPRS	0.646932	-0.628314	2.93968e-09
KIAA1614	1.5454	0.627984	0.00528637
IGF2BP3	1.54512	0.627719	4.80476e-08
PALS2	0.647203	-0.627711	2.06107e-17
CLCF1	0.64721	-0.627694	2.75132e-14
IGSF10	0.647306	-0.627481	0.0139447
BASP1	1.54411	0.626772	1.59016e-08
RARA-AS1	1.54387	0.62655	2.03311e-09
RNU1-1	1.54376	0.626452	0.000140946
RNU1-2	1.54376	0.626452	0.000140946
RNU1-27P	1.54376	0.626452	0.000140946
RNU1-28P	1.54376	0.626452	0.000140946
RNU1-3	1.54376	0.626452	0.000140946
RNU1-4	1.54376	0.626452	0.000140946
RNVU1-18	1.54376	0.626452	0.000140946
FKBP5	1.54376	0.626451	5.37136e-09
CCR4	0.647834	-0.626304	5.85757e-13
RGPD6	0.647865	-0.626234	0.00120945
ATF3	1.54293	0.625677	2.67924e-07
SMARCA1	0.648157	-0.625586	0.000157158
COL4A4	0.648486	-0.624853	6.47133e-06
EEF1A1P35	0.648545	-0.62472	1.82456e-05
SELL	1.54187	0.624685	1.41247e-18
IL18RAP	1.54149	0.62433	3.72669e-07
BLNK	0.648747	-0.624273	1.52385e-15
B3GNT5	1.5413	0.624152	9.5675e-11
MYBPC3	1.54089	0.623762	8.72674e-07
ZNF433	0.649205	-0.623254	3.44074e-07
TRBV11-1	0.649229	-0.623201	0.00134259
TGM3	1.54012	0.623046	0.000323153
PLAAT1	1.53989	0.622826	0.00365869
RPL7AP30	0.649467	-0.622672	0.00618671
OLIG2	0.64988	-0.621756	0.00172133
PLXNC1	1.53862	0.62164	6.44178e-14
CD28	0.650085	-0.621299	2.93302e-20
ZNF462	1.53798	0.621037	0.000933126
PHLDB2	0.650225	-0.62099	3.04482e-11
ITGA9	1.53788	0.620942	5.12861e-05
PARVA	0.650311	-0.620799	0.000182561
CYP4F3	1.53744	0.620532	2.04587e-07
CDC42EP3	1.53733	0.620422	9.54419e-27
LINC00987	0.65053	-0.620312	4.18767e-08
ADCY4	1.53698	0.620102	1.87309e-09
SOX5	0.650703	-0.619928	0.00336723
DCLK2	0.650941	-0.6194	0.00259958
SORT1	1.53601	0.61919	1.65277e-21
AREG	1.536	0.61918	0.0418974
CA15P1	1.53589	0.619075	0.010483
SH2D4B	1.53515	0.618376	0.00193225
TASL	1.53472	0.61798	4.49141e-26
TMEM45A	1.5341	0.617395	0.00352225
NAMPTP1	1.53377	0.617086	1.00621e-07
CACNA1H	0.652466	-0.616025	1.99777e-05
PKD1P3	0.652512	-0.615924	0.0100084
NFE4	1.53249	0.615878	2.76828e-06
ECE1	1.53203	0.615442	2.1289e-18
TRAF4	0.652802	-0.615282	2.23309e-18
FCGR2A	1.53129	0.614749	4.46772e-11
REEP6	0.653137	-0.614542	1.48037e-07
FXYD7	0.653148	-0.614517	9.01039e-08
DOK3	1.53084	0.614324	3.61792e-13
TGFA	1.53081	0.614299	9.53386e-09
SPON2	0.653272	-0.614244	4.30107e-06
RPS7P10	0.653316	-0.614148	0.0324851
EIF3EP1	0.65364	-0.613431	9.75572e-08
RASSF6	0.653649	-0.613413	0.000384086
MAOB	1.52971	0.613255	0.00754291
KIF20A	1.52927	0.612841	0.000352824
CSRNP1	1.52902	0.612603	4.48577e-14
SMCHD1	1.52899	0.612581	1.73218e-16
SEMA6B	1.52897	0.612558	0.0188071
ZSWIM5	0.65416	-0.612284	3.96702e-11
DLG5	0.654372	-0.611817	2.35756e-08
HIP1R	0.654405	-0.611745	2.95401e-17
DSC2	1.52804	0.61168	2.28507e-05
C21orf62	1.52803	0.61167	3.7986e-05
CEP19	1.52741	0.611092	9.85279e-12
NLRP12	1.5274	0.611078	3.54773e-14
DDR1	0.654726	-0.611038	1.08917e-12
TCTN2	0.654739	-0.611009	2.15442e-13
UNC93B1	1.52711	0.610808	1.10205e-16
TP53I11	1.52709	0.61079	9.73971e-12
LINC00839	0.654877	-0.610703	0.000818024
FRMD3	1.52692	0.610623	1.3669e-08
EDARADD	0.654934	-0.610579	4.30564e-07
ARHGEF11	1.52668	0.6104	5.34477e-22
GRIP1	0.655044	-0.610337	1.66953e-05
SP100	1.52631	0.610048	5.72387e-32
AP3B2	1.52619	0.609931	0.0102155
NAV3	1.52613	0.609874	0.00518149
ASPH	1.526	0.609752	4.10719e-14
LOC102723566	0.655326	-0.609716	3.2424e-07
FBLN2	0.65542	-0.609507	4.91408e-06
TRABD2A	0.655501	-0.609331	9.62269e-13
MMP1	1.52549	0.609272	0.0191999
CMTM1	1.52545	0.609239	3.60161e-08
CSTA	1.52537	0.609155	4.64009e-13
HJURP	1.52535	0.609139	5.68227e-05
EPHA1	0.65561	-0.609089	4.40972e-10
FHDC1	1.52523	0.609028	8.46885e-06
P3H4	0.655708	-0.608875	8.3269e-12
ATAD3C	0.655715	-0.608859	8.80079e-06
TRAFD1	1.52505	0.608857	7.23637e-28
PODN	0.65596	-0.60832	0.00230262
TNNC1	0.656006	-0.608219	0.000468846
HCAR2	1.52396	0.607828	2.64477e-08
CPEB2	1.52362	0.607508	2.9024e-15
SUGT1P4-STRA6LP	0.656335	-0.607496	6.47133e-06
CES1	1.52348	0.607371	0.000536769
HAL	1.52332	0.607217	3.66457e-09
BRI3	1.52316	0.607064	1.04308e-17
TUBA4B	1.52302	0.606939	0.00344945
CD247	0.65667	-0.606759	2.14218e-23
IGLV6-57	1.52264	0.606575	0.00554721
LINGO2	0.656773	-0.606533	0.00874618
EVI2B	1.52247	0.606413	2.8629e-22
ROBO3	0.656876	-0.606307	3.98875e-09
ZNFX1	1.52228	0.606238	2.77711e-32
HSPA1A	1.52223	0.606186	1.19825e-12
FNDC3B	1.52213	0.606094	1.983e-16
RPL21	0.657011	-0.606011	0.000631788
LOC100289473	1.52178	0.605762	8.25763e-06
RUFY4	1.52154	0.605532	3.07468e-06
STEAP4	1.52117	0.605183	1.51966e-08
PIK3AP1	1.52106	0.605075	6.32273e-24
ABLIM2	0.65745	-0.605047	6.32476e-08
SRGAP2B	1.52087	0.604901	2.71374e-11
ASAH2B	0.657533	-0.604866	6.04287e-09
BASP1-AS1	1.52083	0.604857	0.00332934
CEACAM3	1.52061	0.604648	4.76548e-09
C5AR1	1.52013	0.60419	1.14994e-11
SHISAL2A	0.65796	-0.603927	8.94145e-21
CLEC2B	1.5197	0.603791	1.50043e-11
NEXMIF	0.658135	-0.603545	0.000123469
SLC16A3	1.51925	0.603359	1.26591e-11
SPINK2	0.658518	-0.602704	0.000106171
PLCG1-AS1	0.658573	-0.602584	0.00118453
MCM10	1.51824	0.602399	0.000932046
KLHL3	0.658732	-0.602237	9.41243e-15
APBB1	0.65878	-0.602132	2.45653e-18
ZNRF3	0.658881	-0.60191	1.06532e-06
GASK1B-AS1	1.51758	0.601771	2.1905e-10
TNS2	0.659172	-0.601274	6.51298e-05
MCTP1	1.51664	0.60088	1.36041e-19
MYD88	1.51636	0.600608	9.54419e-27
GPR68	0.659724	-0.600066	1.40052e-11
ZNF835	0.659749	-0.60001	3.75069e-06
FGFBP2	0.659818	-0.59986	2.04337e-05
RBP7	1.5154	0.599698	2.35415e-12
TNFRSF25	0.660256	-0.598903	9.13994e-11
FBLN5	0.660431	-0.598521	2.24996e-07
LOC122539212	0.660641	-0.598062	1.54785e-08
CBLN3	0.660655	-0.59803	2.94832e-05
VCAN	1.51342	0.597809	4.16963e-12
DTX1	0.66076	-0.597802	6.60241e-11
FSD1	0.660762	-0.597797	9.22505e-05
FAM72A	1.51306	0.597468	6.51045e-05
TUBB4A	0.660915	-0.597464	1.36175e-06
CDH4	0.660932	-0.597427	0.0104458
CHST15	1.51248	0.596913	1.17205e-13
CD1C	0.661171	-0.596904	1.00601e-14
KCND1	1.51213	0.596586	8.2134e-09
TDRD12	0.661358	-0.596496	0.0119358
PRR16	1.51199	0.596446	0.00172413
DYNLT1	1.51166	0.596132	7.93765e-26
BCL7A	0.661586	-0.596	7.34696e-12
PALD1	0.661589	-0.595993	4.78064e-07
CMTM2	1.51108	0.595583	3.89052e-08
CLEC18B	1.51104	0.595544	0.0362349
GPAT3	1.5109	0.595404	8.56047e-15
IL7	0.661894	-0.595328	9.29421e-06
ARL10	0.661928	-0.595255	3.70268e-20
CYSLTR1	1.51056	0.595081	2.13065e-20
SNTA1	0.662023	-0.595046	5.3338e-12
TRBV5-5	0.662089	-0.594902	1.73641e-05
RBM47	1.51015	0.594693	1.55917e-13
PHLDB1	0.662186	-0.594691	9.14947e-07
SMARCD3	1.51004	0.594587	6.93777e-18
OBSCN	0.662255	-0.594541	3.48413e-10
TNFRSF10C	1.50986	0.594414	1.53748e-08
CFAP45	1.50984	0.594395	2.14e-07
ZNF365	0.662395	-0.594236	5.47986e-05
UTS2	0.662446	-0.594125	0.00926412
RPL5P1	0.662516	-0.593973	0.0131244
ANKS6	0.662615	-0.593757	4.63855e-23
SULT1B1	1.50893	0.593525	2.31663e-09
FGF2	1.50872	0.593326	0.00539538
WNT10A	0.662905	-0.593126	1.16668e-07
SOCS3	1.50818	0.592812	1.88079e-07
MYBL1	0.663096	-0.59271	9.21018e-11
TRIM21	1.50791	0.592555	3.93078e-24
FRAT2	1.50748	0.592134	2.19136e-11
FBXL5	1.50741	0.592068	2.45923e-22
FAM81A	0.663418	-0.59201	0.000112302
TAP1	1.50734	0.592003	4.75016e-22
WNT5B	1.50728	0.591951	1.46039e-05
NDST1	1.50697	0.591655	2.75553e-13
GYPA	1.50689	0.591575	0.00233787
TJP3	0.663652	-0.591502	4.68632e-09
RFPL2	0.663657	-0.591491	0.00161904
RAPSN	1.50675	0.591443	0.00251349
TTN	0.663716	-0.591362	2.35756e-08
FXYD6	1.50659	0.591292	7.58114e-12
PASK	0.663902	-0.590958	3.86129e-13
PFKFB3	1.50621	0.590922	8.48115e-11
KIF13A	1.50615	0.590868	4.68607e-17
LMO7	0.664126	-0.59047	4.46112e-14
ATG9B	0.664209	-0.590291	9.27649e-12
MORC4	0.664215	-0.590278	1.17913e-22
GOLGA8A	0.664234	-0.590236	1.15616e-07
IQCK	0.664289	-0.590118	8.63255e-07
FZD5	1.50464	0.589421	5.4554e-08
RPH3A	1.50448	0.589262	0.00192605
TUFT1	1.50444	0.589229	1.06006e-15
ZNF793	0.664772	-0.589068	1.05268e-10
RALB	1.50422	0.58902	2.44431e-15
PRSS23	0.664819	-0.588966	4.25556e-05
SCAMP5	0.664871	-0.588854	3.22726e-07
CNFN	0.66488	-0.588834	0.00195992
RPL3P4	0.664924	-0.588738	2.10516e-07
MATK	0.665066	-0.588431	1.72664e-08
DRAM1	1.5035	0.588325	1.41274e-22
MAGI3	0.665184	-0.588174	2.12323e-11
CFH	0.665198	-0.588145	1.41492e-05
SMPD3	0.665337	-0.587843	1.06748e-05
PLXNA2	1.50286	0.587707	3.62722e-09
ZNF471	0.665425	-0.587652	0.000252105
SAXO2	0.66543	-0.587642	0.0354416
TLR1	1.50267	0.587528	3.23834e-13
SBF2	1.5025	0.587361	4.00305e-19
KHDRBS2	0.665572	-0.587334	0.00047984
SNORD89	1.50244	0.587306	1.03835e-05
MMP19	1.50227	0.587148	8.85833e-05
REC8	1.50181	0.586704	5.05066e-12
WWP1-AS1	0.665892	-0.586641	0.00022508
PIP4P2	1.50137	0.586281	1.92695e-15
FAM151B	1.50135	0.586261	3.84907e-09
KLRG1	0.66608	-0.586232	2.80244e-08
SCN9A	1.50129	0.586206	7.14168e-06
AKR1E2	0.666461	-0.585408	0.000581849
ACTG1P17	0.666464	-0.585402	0.000138199
RN7SKP16	1.50045	0.585393	0.00613186
MYOSLID	1.50025	0.585199	0.00484806
GBP2	1.5002	0.585153	1.97992e-15
LIPN	1.49985	0.584817	3.84085e-06
GLT1D1	1.49942	0.584403	2.07594e-11
NPL	1.49931	0.584296	1.79183e-12
LGALSL	1.49927	0.584259	5.60375e-08
PANX2	1.49887	0.583872	2.91006e-06
FCGR3A	1.49875	0.583757	4.81219e-10
CYP1B1-AS1	1.49874	0.583746	2.6985e-05
SIRPB1	1.4987	0.583707	7.61281e-09
LBH	0.667279	-0.583639	6.25813e-24
RAD54B	0.667399	-0.583379	9.40954e-06
HLA-DRB5	1.49795	0.58299	0.0475627
ZNF540	0.667628	-0.582883	3.36463e-18
UPB1	1.49778	0.582822	2.13678e-06
TRIM51BP	0.667661	-0.582812	0.0312456
NRBF2	1.49767	0.582716	3.62933e-13
PFKFB4	1.49764	0.58269	1.29443e-12
RPL41P2	0.667768	-0.582581	0.000218454
CCNJL	1.49722	0.582281	2.50668e-07
RORA	0.667909	-0.582276	1.89096e-14
NFE2	1.49713	0.582201	5.09267e-10
TRANK1	1.49698	0.58206	1.02437e-20
MAPK14	1.49651	0.581606	1.3588e-19
PTEN	1.49593	0.58104	9.38271e-21
SIGLEC6	0.668512	-0.580974	2.99673e-05
DDIT3	1.49575	0.580872	1.18924e-19
SESN1	0.668589	-0.580808	2.48149e-20
RGS18	1.49514	0.580281	2.43298e-12
ETNK2	0.668935	-0.580061	2.47649e-07
THBS1	1.49489	0.580041	0.000540344
NCF2	1.49441	0.579574	1.50399e-16
LOC124901151	0.669251	-0.579381	0.000553008
MRNIP	0.669497	-0.578852	9.11813e-14
H2AC6	1.49356	0.578753	2.03479e-11
LOC122526782	1.49354	0.578732	2.78681e-09
NTN5	0.669555	-0.578726	0.000269156
TLR8	1.49338	0.578579	2.27337e-14
OBSL1	0.669634	-0.578556	0.00293932
CALCRL	1.49333	0.578537	2.46228e-08
CDH24	0.669678	-0.578459	4.84118e-06
LOC105370969	1.49318	0.578386	0.00130589
LRP3	1.49299	0.578201	1.66887e-05
TRD-AS1	1.49286	0.578075	2.75326e-07
RPS15P4	0.669863	-0.578063	0.0166378
ACVRL1	1.49253	0.577756	3.56459e-06
HCAR1	1.49239	0.577624	0.00243492
NECAB2	1.49216	0.577401	0.000107486
CD14	1.49211	0.577355	8.2177e-11
ST3GAL6	1.49198	0.577227	1.02438e-14
KLHL32	0.670288	-0.577147	3.10341e-08
LINC00861	0.670307	-0.577106	1.14134e-11
PNPLA7	0.670365	-0.576981	4.61418e-07
FAM229B	0.67037	-0.57697	0.00010973
HOPX	0.670401	-0.576903	1.80086e-08
PYGL	1.49128	0.576546	1.86248e-09
TECPR2	1.49121	0.576479	8.05159e-11
CCDC71L	1.49079	0.576078	5.95545e-19
RPL7AP66	0.670808	-0.576027	0.00159194
CD163L1	1.49054	0.575836	0.0033888
CSGALNACT2	1.49044	0.575734	1.03849e-27
SAMSN1	1.49028	0.575588	1.09141e-20
AKAP5	0.671072	-0.57546	3.61592e-05
LRRC43	0.671105	-0.575389	0.0034598
GVQW3	0.671113	-0.575373	8.70629e-10
BACH1	1.48971	0.575029	2.68377e-15
ASTN2	0.671286	-0.575	1.8886e-10
GNG10	1.48962	0.574948	3.32984e-08
KRT86	0.671416	-0.574721	0.0159539
BDNF-AS	0.671426	-0.574699	2.75697e-06
NLRC4	1.48935	0.574681	1.29619e-16
P3H3	0.67146	-0.574626	1.5901e-05
HSD17B13	1.48921	0.574545	3.24741e-05
GK	1.48876	0.574116	2.72347e-09
SMPDL3B	1.48874	0.574088	4.6048e-05
CRYGS	0.671833	-0.573826	1.40916e-08
TFIP11-DT	0.671899	-0.573683	1.10897e-06
ECHDC2	0.672142	-0.573162	6.6024e-11
ADAM9	1.48778	0.573159	1.39403e-18
TMEM255B	1.48761	0.572995	0.00180644
SPTLC2	1.4874	0.572791	1.03479e-34
SPATC1	1.4873	0.572698	0.00707415
TRAV6	0.672392	-0.572625	6.90343e-07
CASTOR1	0.672802	-0.571745	8.50683e-06
CAMK4	0.672971	-0.571384	9.18725e-14
HABP4	0.672981	-0.571362	1.3852e-22
CLYBL	0.673024	-0.571271	3.18692e-15
PABPN1L	1.48552	0.570972	0.00388581
PTGDR	0.673182	-0.570932	2.1205e-08
WDR86	0.673321	-0.570634	0.0019593
TIMP2	1.485	0.57046	1.39594e-19
SPRY1	0.673517	-0.570214	1.24191e-07
GNB3	0.67364	-0.56995	0.000792793
SERPINF1	0.673655	-0.569917	1.14535e-09
ATP6V0E2-AS1	0.673676	-0.569874	1.72203e-09
TRAV1-1	0.673685	-0.569855	0.000638299
CCDC141	0.673958	-0.569269	3.03324e-07
E2F7	1.48343	0.568941	0.000938522
TYMS	1.48317	0.568681	3.65233e-06
IGKV3-7	1.48298	0.568503	0.0396658
KIAA0825	1.48294	0.568462	2.1234e-08
IL11RA	0.674368	-0.568391	6.81547e-10
KCNK5	1.4828	0.56832	4.01114e-05
ZFP28	0.674444	-0.56823	3.19675e-13
PLIN4	1.48252	0.568053	4.55253e-05
AGTRAP	1.48219	0.567734	9.19791e-16
SPEF2	0.674729	-0.56762	2.47337e-14
ENPP1	0.674901	-0.567252	0.000150732
ITPRIP	1.48169	0.567244	4.22269e-17
UBXN2B	1.48128	0.566843	7.29953e-17
HCG27	1.48078	0.56636	5.6708e-07
RPL19P6	0.675361	-0.566268	5.71166e-07
CRYZ	0.675426	-0.566131	3.70853e-10
HOOK1	0.675474	-0.566028	9.26141e-10
SQOR	1.4804	0.565983	1.58741e-25
NCAPG	1.48022	0.565815	1.12929e-05
TRAV8-4	0.675613	-0.56573	8.70629e-10
PRKN	0.675657	-0.565638	0.000470192
SOCS1	1.4799	0.565501	2.14961e-07
CYP1B1	1.4799	0.565495	9.32205e-08
HSH2D	1.47981	0.565412	1.7786e-13
IL17RA	1.47981	0.565407	2.31121e-21
IGKV1-6	1.47947	0.565078	0.011884
LGALS9	1.47934	0.564954	1.82252e-11
MCTP2	1.47929	0.564907	7.03356e-10
RBFOX3	0.676	-0.564904	0.0236946
TRIM17	0.676289	-0.564288	0.00187313
SPAG16	0.676342	-0.564176	2.17539e-12
PGBD1	0.676368	-0.56412	1.31722e-08
KCNK17	0.67643	-0.563987	0.0404354
SLC22A16	1.47831	0.563952	0.000781254
LPCAT2	1.47795	0.563599	2.34669e-12
SBNO2	1.47788	0.563526	1.72576e-09
HCAR3	1.47783	0.563478	6.24013e-07
RPS8P8	0.676918	-0.562946	3.70366e-06
EEIG1	0.67692	-0.562942	2.61317e-16
FCN1	1.47699	0.562662	2.95183e-13
FAM30A	0.677054	-0.562656	1.39592e-09
NEDD9	1.47685	0.56252	8.36402e-21
PARP10	1.47682	0.562491	3.25764e-10
PCLAF	1.47628	0.561969	0.000295674
PBX4	0.677425	-0.561867	5.00472e-12
ARVCF	0.677427	-0.561862	1.37797e-05
RPL17P28	1.47579	0.561487	0.00629376
CPEB4	1.47575	0.561447	2.92307e-11
CEP55	1.47561	0.561315	4.70751e-05
P2RY13	1.47557	0.561271	1.92185e-12
RPL13AP18	0.677807	-0.561054	0.000364312
IQCH-AS1	0.677944	-0.560762	2.62528e-14
CCRL2	1.47505	0.56076	1.79762e-16
SYNPO2	1.475	0.560719	0.00269377
SEPTIN1	0.678026	-0.560588	4.89072e-18
TRAV2	0.678174	-0.560273	2.32171e-07
APOBR	1.47441	0.560136	1.00462e-07
ALPK1	1.47413	0.559866	8.94295e-10
TRBV21-1	0.678407	-0.559777	8.28668e-05
PAQR9	1.47402	0.559757	0.0226219
NCF1C	1.47392	0.55966	9.48333e-08
NPTXR	0.678563	-0.559445	2.11556e-10
KLHL2	1.47362	0.559361	1.31374e-12
SDCBP	1.47356	0.559304	3.07747e-14
IL7R	0.678669	-0.559221	5.22479e-16
RPL4P4	0.678674	-0.559209	0.000182204
EXPH5	0.678749	-0.559049	3.4954e-07
EPHX2	0.67886	-0.558815	7.06754e-10
ATP8B4	1.47257	0.558337	1.75078e-17
PELI1	1.4724	0.558172	8.12772e-13
CACNA2D2	0.679168	-0.558159	7.02046e-06
CAPN12	0.679309	-0.55786	1.216e-07
RPSAP19	0.679321	-0.557834	0.00746714
RCAN3	0.679337	-0.557801	1.11456e-15
DNAJC5B	0.679424	-0.557617	0.00428334
ZNF391	0.679519	-0.557414	9.08483e-08
ZIK1	0.679601	-0.55724	2.23002e-19
RDH16	0.679704	-0.557022	2.60612e-05
ARHGAP26	1.47107	0.556865	2.45653e-18
TMC4	1.47107	0.556862	0.000328862
UST	0.67982	-0.556776	4.52525e-15
MTCL1	0.679935	-0.556532	0.000131842
FAM72B	1.47069	0.55649	0.00864364
NHS	1.47017	0.555984	6.96842e-10
STRBP	0.68023	-0.555905	1.95561e-20
IGF2	1.47005	0.555869	0.0249625
S100A6	1.46989	0.555709	4.0643e-18
RPL3P2	0.680348	-0.555656	5.20073e-06
ZNF667	0.680451	-0.555437	0.000218312
NLRP6	1.46949	0.555316	5.96844e-05
RASGRP4	1.46924	0.555072	4.85563e-12
RIN2	1.46914	0.554969	4.88547e-16
MBOAT2	1.469	0.554837	7.26683e-09
CASP1	1.46899	0.55482	8.47418e-22
CLCN4	1.46864	0.554478	1.05456e-06
CDC25C	1.46848	0.554328	0.0055015
PFKFB2	1.46841	0.554258	1.25062e-10
ASS1P1	1.46834	0.554187	0.00305979
LOC100128059	1.46833	0.554173	0.00114535
TGFBR3	0.681049	-0.554169	5.15801e-08
TTC23L-AS1	0.681167	-0.55392	0.000401544
COL9A3	1.46804	0.553889	0.0140494
S1PR3	1.468	0.553851	3.80602e-10
XCL1	0.681227	-0.553793	0.00218597
SEMA4C	0.681227	-0.553792	6.88125e-20
CDKL5	1.46787	0.553721	0.000105303
ITPKB-IT1	1.46761	0.55347	5.03454e-07
ZMAT4	0.68144	-0.553341	0.0168147
FZD3	0.681689	-0.552814	5.08646e-12
IRF9	1.46691	0.552785	5.27049e-16
RIC3	0.68189	-0.55239	1.29838e-07
LOC100419824	1.46634	0.552223	0.0364773
RAB31	1.46599	0.551873	7.94687e-16
NOXRED1	1.46594	0.551824	8.66447e-05
KDM6B	1.46578	0.551669	3.10641e-11
SLC30A4	0.682401	-0.551308	1.40999e-16
MORN4	0.682464	-0.551176	4.35396e-05
CKLF	1.46503	0.550927	1.58208e-16
ZFP2	0.682607	-0.550872	2.38627e-05
CD6	0.682747	-0.550577	4.93704e-19
PSMD6-AS2	1.46464	0.550545	3.00829e-06
ARL11	1.46455	0.550462	4.48801e-17
SPC25	1.46453	0.550434	0.00765406
GAMT	0.683137	-0.549754	1.3021e-09
PDLIM7	1.46352	0.549439	4.04487e-08
TMEM30B	0.683374	-0.549253	3.0074e-10
FAHD2B	0.683394	-0.54921	8.08612e-10
TRBV6-1	0.683448	-0.549096	7.27669e-07
SEZ6L	0.683547	-0.548887	2.02153e-07
KIAA1614-AS1	1.46276	0.548694	1.50833e-05
DLC1	1.46227	0.548208	8.82679e-05
ALOX5	1.46217	0.548116	5.92545e-12
PRKCD	1.46203	0.547971	2.56652e-20
A2M-AS1	0.68409	-0.547742	0.000263722
RESF1	1.46177	0.547719	9.41243e-15
STX3	1.46175	0.547693	5.47222e-11
TMEM150B	1.46161	0.547554	1.24157e-09
TXN	1.46155	0.547498	7.93242e-14
WDR86-AS1	0.684212	-0.547486	1.28373e-06
N4BP3	0.684291	-0.547319	1.80999e-08
RAB24	1.4613	0.547249	4.33365e-12
PTP4A1	1.46128	0.547233	2.53362e-27
UBN1	1.46069	0.546647	3.55085e-16
TMEM67	0.684634	-0.546596	2.29881e-11
ZNF165	0.68464	-0.546583	2.65672e-06
MMP25	1.46051	0.546469	3.96549e-06
MYL9	1.46033	0.546298	0.00706915
PPT2-EGFL8	0.684803	-0.546239	0.0143208
SEMA3B	1.46003	0.546002	0.00267106
CD55	1.45995	0.545915	7.08775e-13
GADD45G	1.45993	0.545899	0.000916415
USP51	0.684975	-0.545876	2.73324e-09
JAK2	1.4598	0.545776	3.663e-18
FTH1P22	0.68507	-0.545676	0.000846306
NUMB	1.45951	0.545481	2.23522e-16
TRIM2	0.685171	-0.545464	1.27746e-08
NPR2	0.685186	-0.545432	3.9619e-09
TRBV2	0.685222	-0.545356	4.51789e-08
AMN	0.685277	-0.545241	4.09377e-05
PTENP1	1.4588	0.544778	1.88275e-15
TMEM14B-DT	0.685599	-0.544563	0.00139061
GGT7	0.685601	-0.544558	3.16443e-15
FCRL6	0.685646	-0.544464	7.3345e-05
ARHGEF40	1.4584	0.544386	2.012e-09
SLA	1.45814	0.544126	3.5025e-21
CHSY1	1.45807	0.544057	3.28158e-14
SKA3	1.45806	0.544045	0.00451224
SLC31A2	1.45803	0.544024	1.12949e-12
KLHDC8A	1.45795	0.543944	0.0143858
PLPP3	1.45788	0.54387	1.10925e-05
FAM169A	0.685965	-0.543793	2.3505e-11
POU2AF1	0.68611	-0.543488	7.25131e-08
RARA	1.45743	0.543422	3.28158e-14
IFNGR2	1.4571	0.543102	1.72003e-15
B3GNT8	1.45704	0.543041	3.75e-06
SRPK1	1.45703	0.543027	6.35726e-13
PREX1	1.45648	0.542488	4.44061e-16
MATN1-AS1	0.686681	-0.542289	8.20526e-13
KAZN	1.45628	0.542285	0.00252497
RNF19B	1.45593	0.541938	1.23146e-16
RASD1	0.686899	-0.54183	0.00216256
RTEL1-TNFRSF6B	0.686902	-0.541824	8.22808e-05
MST1L	0.686912	-0.541803	0.0337743
LRP6	0.686996	-0.541626	9.5104e-06
CXCL16	1.45551	0.541527	2.58515e-11
PLEKHG4	0.687162	-0.541278	1.40257e-10
GRAPL	0.687225	-0.541145	0.00105595
TSPYL2	0.687242	-0.54111	1.3787e-19
SORBS3	0.687274	-0.541044	2.13284e-17
EVI2A	1.45499	0.541007	2.74356e-16
CACNG8	0.687506	-0.540555	0.00487621
TFF3	1.45439	0.540413	0.0305124
LAMP2	1.45431	0.540336	2.38955e-17
AASS	0.687612	-0.540334	7.02818e-05
C5orf63	0.687689	-0.540171	2.19235e-10
CELA1	0.68772	-0.540107	0.00135885
CASP4	1.45402	0.540048	9.02902e-17
TUBBP1	0.687759	-0.540025	0.0160228
MIR4435-2HG	1.45366	0.539691	4.49406e-16
FTH1P10	1.4536	0.539629	0.0137299
TCF7	0.688031	-0.539454	3.50197e-15
PDGFB	0.68807	-0.539373	9.90582e-10
SLC11A1	1.45307	0.539106	3.99485e-07
PLAAT5	0.688282	-0.538928	0.000910737
CCDC85C	0.688338	-0.538811	1.73829e-13
CAV1	1.45272	0.53876	0.00273156
TPD52	0.68845	-0.538575	5.78762e-16
SMKR1	0.688577	-0.538311	1.84369e-06
IRGM	0.688617	-0.538227	3.37751e-05
CLIC3	0.688623	-0.538214	0.000207225
RPL13AP20	0.688743	-0.537963	0.010584
IFNGR1	1.45192	0.537957	1.60115e-19
RTN3	1.45179	0.537834	1.12818e-14
STAP1	0.688834	-0.537771	2.23139e-09
PILRA	1.45171	0.537748	4.02411e-13
GATA3	0.688887	-0.53766	3.24451e-19
KRT18	0.688918	-0.537597	1.99259e-08
PHACTR1	1.45147	0.537511	2.35163e-08
DMXL2	1.45139	0.537435	1.36139e-13
PRPF40B	0.689018	-0.537386	2.48583e-13
ENO2	0.689144	-0.537123	3.75376e-19
FAS	1.45104	0.537084	6.86097e-15
TMEM154	1.4508	0.536852	6.45108e-12
LOC124906608	1.4508	0.536845	0.00963513
FOXM1	1.45079	0.536837	7.81127e-05
ABHD5	1.45069	0.536743	8.32044e-10
VEGFB	0.689348	-0.536696	7.1832e-18
PDE8B	0.689354	-0.536682	0.00363511
KRT23	1.4506	0.536649	6.48636e-05
GADD45A	1.45056	0.536606	5.5477e-14
CSF2RB	1.45048	0.536535	1.04303e-09
THNSL1	0.689433	-0.536517	1.1067e-15
TUT7	1.45036	0.536406	2.0276e-16
PLAU	1.45026	0.536314	0.00010893
CRACD	1.45016	0.536213	0.00674034
SHCBP1	1.45012	0.536171	7.0458e-07
FOXD2	0.689723	-0.53591	0.00152151
MXD3	1.44889	0.534946	5.42145e-07
ARK2C	0.690216	-0.534881	3.87521e-05
KLHL8	1.44882	0.534875	7.22695e-19
TAP2	1.44864	0.534704	3.08193e-14
SLC8A1	1.4486	0.534663	8.19915e-13
EPHA4	0.690458	-0.534374	1.0302e-10
GPNMB	1.44824	0.534304	0.00161467
LILRB2	1.44803	0.534095	3.44454e-14
H3-5	1.44763	0.533691	0.00692563
PIK3CD-AS1	1.44755	0.533613	7.94431e-09
PGD	1.44754	0.533605	5.29693e-16
RNF144B	1.44741	0.533472	3.44188e-13
SALL2	0.690908	-0.533435	1.25447e-11
PRR22	0.691068	-0.533101	0.00119622
CACNA1C-AS2	0.691283	-0.532652	3.41136e-07
EPHB1	1.44656	0.532623	1.55917e-10
SLC9A7P1	1.44634	0.532405	1.71285e-08
ZNF117	1.44622	0.532284	6.11136e-06
PRRT1	0.691509	-0.532181	1.00911e-05
SLC29A2	0.691546	-0.532103	9.36867e-10
DOK7	0.691619	-0.531951	0.00261059
ST8SIA4	1.44546	0.531527	6.36685e-16
FAM131B	0.691927	-0.531309	4.38251e-06
NKAPL	1.44523	0.531303	0.000710849
P2RX1	1.44523	0.531299	1.89945e-07
CCPG1	1.4452	0.531274	4.92507e-14
CTBS	1.44512	0.531189	1.12176e-12
TRAV12-1	0.692024	-0.531105	1.51293e-09
LYN	1.44408	0.530149	4.21828e-14
TOP2A	1.44406	0.530131	1.66683e-05
TC2N	0.692501	-0.530112	1.02578e-16
ZNF208	0.692517	-0.530078	0.00551356
ITPK1	1.44359	0.529658	7.17232e-15
ZNF514	0.692824	-0.529439	8.46438e-09
GLRX	1.44337	0.529438	9.3188e-24
PTCH1	0.69292	-0.529238	7.85806e-09
VWDE	0.693025	-0.529021	0.0335348
ZNF230	1.44294	0.529006	7.21266e-22
HGF	1.44285	0.528921	5.86778e-14
ADM5	0.69313	-0.528802	0.0046545
MCC	0.693165	-0.528729	5.56375e-06
FRAT1	1.44264	0.528707	5.49034e-12
HNRNPA1P70	0.693283	-0.528484	0.00199038
RPL3P7	0.69335	-0.528345	0.000331857
DTL	1.44207	0.528142	5.9717e-05
WDR27	0.693502	-0.528028	9.38837e-11
VN1R105P	1.44195	0.528022	0.0409308
TNFRSF21	0.69351	-0.528012	8.62544e-06
NCF4	1.4419	0.527967	3.26268e-08
CDNF	0.693759	-0.527493	4.00229e-05
IL5RA	0.693833	-0.527339	0.000309489
CACNA1C-AS1	0.693871	-0.527261	9.13717e-07
ENOSF1	0.693894	-0.527213	3.73689e-10
CPD	1.44105	0.527117	3.62928e-11
IL23A	0.694047	-0.526895	1.06588e-11
GLUL	1.44069	0.526763	5.36414e-13
TLE1	0.694225	-0.526524	9.06637e-10
LINC01907	1.44018	0.526251	0.00288175
PKIA	0.694374	-0.526215	1.39367e-10
PADI2	1.44013	0.526203	0.000103788
DGAT2	1.44007	0.52614	3.80564e-07
ACVR2B	0.694428	-0.526103	1.07802e-09
ARHGEF17	1.43999	0.526058	0.00700573
ADGRG5	0.694476	-0.526004	1.20459e-11
TRPV4	1.43987	0.52594	0.00234729
CTH	0.694538	-0.525875	2.73724e-05
SIRPA	1.43974	0.525805	1.76958e-13
ETV5	1.43955	0.525614	5.35295e-05
TRBV6-6	0.694676	-0.525589	6.97146e-07
LILRB4	1.43951	0.525576	2.16142e-12
THEM4	0.694794	-0.525343	4.7291e-16
BRCA1	1.43922	0.525289	9.41744e-18
VSIR	1.4392	0.525264	3.49789e-13
DIP2C	0.694848	-0.52523	3.03022e-09
LINC01237	0.694949	-0.525022	0.00411404
TTC16	0.694986	-0.524944	6.3888e-06
FBXL13	1.4386	0.524668	0.000110214
APOL1	1.43857	0.524639	1.08131e-13
CFLAR	1.43839	0.524451	4.47717e-16
UBE2D1	1.43831	0.524376	2.40868e-09
TENT5A	1.43826	0.524326	2.73542e-23
PLEKHO2	1.43809	0.524156	3.49744e-16
PCYT1B	1.43785	0.523915	0.000111906
EML2-AS1	0.69551	-0.523857	0.0089912
NFAM1	1.43766	0.523721	9.67734e-12
RP2	1.43722	0.523281	4.3752e-16
SH3YL1	0.695822	-0.523209	2.5721e-10
PDGFD	0.695822	-0.523209	6.23178e-06
KLHDC1	0.695842	-0.523168	1.83753e-10
RAB5IF	1.43698	0.523036	3.40739e-16
ELAPOR2	0.695996	-0.522848	4.68906e-05
NAPA	1.43676	0.52282	2.77402e-19
PRSS16	0.696045	-0.522748	0.000960751
DPF3	0.69606	-0.522715	1.50569e-06
INSL3	1.43653	0.52259	6.57195e-05
RPL5P23	0.696259	-0.522305	0.0279139
RIMS3	0.696339	-0.522138	1.75274e-15
KLF12	0.696376	-0.522062	1.71432e-16
HOXB-AS1	0.696449	-0.52191	0.000206198
RNF149	1.43585	0.521904	2.33951e-11
MINCR	0.696491	-0.521824	1.71604e-06
CCR10	0.696734	-0.521321	0.00426107
ASAP1	1.43504	0.521089	1.38293e-14
PACSIN1	0.696876	-0.521025	6.95856e-07
PDZD4	0.697085	-0.520593	2.66017e-07
FAM66C	0.697129	-0.520503	3.338e-06
BST2	1.43442	0.520471	1.32151e-14
PPP2R2B	0.697447	-0.519845	4.82306e-07
IL34	0.697461	-0.519815	0.0283634
NINJ1	1.43376	0.519803	6.2468e-09
HID1	0.697489	-0.519758	8.74688e-07
LINC02615	0.697501	-0.519733	0.00514442
VSIG1	0.697513	-0.519707	4.0874e-12
TMEM25	0.697522	-0.519689	6.95287e-14
DNAH10	1.43345	0.519487	0.00610799
ENPP5	0.69765	-0.519425	6.10798e-06
ZNF366	1.43324	0.519281	8.71639e-06
NDRG2	0.697924	-0.518857	5.79069e-18
TFEC	1.43281	0.518843	5.28993e-11
EMP1	1.43266	0.518692	9.7196e-05
XPO6	1.43261	0.518646	7.77565e-13
ACSL4	1.43255	0.518581	2.09575e-17
CFB	1.4325	0.518534	0.0176498
LTBP4	0.698151	-0.518388	1.48536e-10
MTMR3	1.43232	0.518354	7.31311e-19
ZNF831	0.69819	-0.518308	7.42608e-21
SHF	0.698228	-0.51823	1.39894e-05
LPAR5	0.698297	-0.518087	1.54507e-22
BCL11A	0.698328	-0.518024	1.64276e-15
LRRC25	1.43186	0.517894	1.92654e-13
JAG1	1.43186	0.51789	5.29526e-11
ZNF684	1.43162	0.517653	8.55361e-12
BCL11B	0.698705	-0.517245	6.49911e-17
C1QTNF3	0.698823	-0.517002	5.29375e-11
PLAG1	0.698853	-0.51694	1.44643e-09
SLCO4C1	1.43092	0.516939	3.861e-10
TFCP2L1	0.698857	-0.51693	0.00546986
GALNT3	1.4307	0.516725	2.775e-14
ANG	1.43055	0.516568	2.32861e-06
NHERF4	1.43047	0.516487	0.0196213
BAZ1A	1.43031	0.516323	7.03572e-19
NAP1L2	0.699225	-0.516171	2.53235e-11
CSF3R	1.42994	0.515956	1.43965e-07
PELI2	1.42986	0.515871	2.95401e-17
TP53I13	0.699387	-0.515838	1.25205e-10
GPC4	0.699458	-0.515691	0.00568564
GRM2	0.699502	-0.515599	0.00139061
GJB6	1.42955	0.515563	0.0160452
BEST1	1.42939	0.515397	2.53003e-07
PLEKHA1	0.699801	-0.514983	9.31139e-18
SH3RF3	1.42895	0.514954	1.35838e-06
CUZD1	0.699868	-0.514845	1.15233e-07
PDCD6IP-DT	1.42874	0.514739	0.00110351
LINC01841	1.42865	0.514657	0.00384504
RPS2P55	0.700076	-0.514417	0.0430877
ACSS3	1.42828	0.514281	0.0207298
LINC01765	1.42812	0.514117	0.00067079
RHAG	1.42788	0.513879	0.0188894
PRLR	1.42786	0.51385	1.35466e-05
TMEM71	1.42779	0.51378	3.22526e-14
BEX5	0.700441	-0.513665	2.55259e-07
CEP295NL	1.4275	0.513495	0.0246165
GLI3	0.700712	-0.513107	0.03119
MROH7	0.70072	-0.51309	0.0125429
CCSER1	0.700856	-0.512811	0.000256225
APOL2	1.42676	0.512741	1.66376e-13
RHPN2	0.70089	-0.51274	0.000201568
SIGLEC16	1.42675	0.512734	2.31355e-05
CDK14	1.42671	0.512695	3.50361e-12
ZNF10	0.700948	-0.512621	1.64133e-17
TRAV9-2	0.700966	-0.512583	7.95778e-10
DIAPH3	1.42644	0.512416	0.00953088
FAM209B	1.42639	0.512365	0.000529923
ATF7IP2	0.701402	-0.511687	4.07663e-21
TRIM47	0.701443	-0.511601	3.13054e-08
NEIL1	0.701514	-0.511457	1.59418e-06
ERBB2	0.701615	-0.511248	7.54078e-07
CKMT2-AS1	0.70163	-0.511218	3.15343e-11
RPS2P46	0.701717	-0.511038	0.00454339
USP32	1.42506	0.511018	1.55654e-12
PI16	0.701775	-0.51092	9.3937e-06
PHF21A	1.42481	0.510765	4.46801e-17
C2orf92	0.702102	-0.510248	1.79341e-05
RAB30	0.702124	-0.510203	1.87283e-11
JADE3	0.702162	-0.510124	6.52164e-09
H1-0	1.42413	0.510084	9.14142e-08
NECTIN3	0.702194	-0.510058	9.6285e-06
KIAA0319L	1.42401	0.509956	3.27194e-27
TM6SF1	1.42398	0.509934	1.60407e-11
ZNF702P	0.70228	-0.509882	0.000112087
GPR160	1.42376	0.50971	1.21365e-09
APOL6	1.42367	0.509616	7.08238e-13
RPL11P3	1.42353	0.509472	0.0122349
TRBV20-1	0.702526	-0.509377	8.7043e-11
TG	1.42293	0.508866	0.00107579
EFCAB13	0.702779	-0.508856	6.52351e-05
INPP4B	0.702873	-0.508663	1.76835e-10
ADAT2	0.702882	-0.508646	3.84328e-10
PLIN3	1.4227	0.508634	7.98371e-16
LEF1-AS1	0.702948	-0.508509	9.19256e-05
MARCHF9	0.703045	-0.508312	1.36041e-19
SPOCK1	1.42222	0.508147	6.655e-06
DPP4	0.703133	-0.50813	7.9143e-14
CLXN	1.42211	0.508032	0.0397744
NDC80	1.42209	0.508011	7.69089e-12
CLTCL1	1.42183	0.50775	2.57861e-09
CCL28	0.703322	-0.507744	4.01328e-17
HYCC2	1.42167	0.507582	4.92673e-08
TBC1D4	0.703406	-0.50757	1.15818e-13
CIR1	1.42134	0.507255	1.0908e-23
CEBPB	1.4213	0.507213	1.19618e-09
MIR155HG	0.70362	-0.507131	7.73159e-07
SERPINH1	0.703693	-0.506981	3.17493e-16
NCS1	0.703833	-0.506695	0.00557403
HSD17B8	0.70384	-0.506681	7.01362e-13
BAG2	0.703939	-0.506478	1.14409e-14
SERPINA1	1.42048	0.506381	5.86495e-11
SLC36A1	1.4204	0.506301	1.24142e-12
THSD7A	0.704157	-0.50603	0.0145815
ETS2	1.42012	0.506012	3.33381e-16
MSRB3	1.42002	0.505913	4.16411e-09
SERPINB1	1.4199	0.505792	1.26879e-21
RGL3	1.41989	0.505779	0.00329125
PATJ	0.704327	-0.505682	2.96541e-15
DAPP1	1.41969	0.505576	3.82528e-16
TRIM69	1.41967	0.505557	1.13816e-21
LIPT2-AS1	0.704417	-0.505499	3.38454e-12
PJVK	0.704495	-0.505338	0.00157918
LIME1	0.704542	-0.505243	0.000552415
IGSF6	1.41926	0.505136	3.38091e-11
RGL4	1.41923	0.505112	5.62739e-10
VASH2	0.704657	-0.505006	0.00919442
TLE2	0.704663	-0.504995	7.89739e-08
TENM1	1.41911	0.504989	0.000184362
RN7SL834P	1.41883	0.504705	0.0056766
EEF1A1P46	0.70493	-0.504447	0.00324464
CXCL1	1.41817	0.504026	7.89043e-06
MOSPD2	1.41779	0.503647	4.0681e-12
LILRA2	1.41777	0.503625	2.23799e-10
GSTM3	0.705475	-0.503334	0.0418974
RPL10P9	0.705547	-0.503186	0.00014885
RPL10AP6	0.705631	-0.503015	0.00679228
FBN2	1.4171	0.502945	1.38201e-05
PPP1R3D	1.41707	0.502909	9.82288e-20
ZFP37	0.705915	-0.502434	3.84093e-07
METAP1D	0.705972	-0.502316	8.21564e-11
PAK1	1.41648	0.50231	3.00956e-16
RTN4R	0.705976	-0.50231	0.00038283
PGBD5	0.706024	-0.502212	0.0336239
SIRPD	1.41618	0.502007	2.88027e-08
DUSP4	0.706171	-0.50191	0.000546001
SAMD4A	1.41586	0.501676	2.4744e-07
GATA6	0.706312	-0.501622	0.0267874
STAT3	1.4158	0.501618	2.53947e-20
EPHX4	0.706377	-0.50149	0.0379631
CD40	0.706403	-0.501436	1.48793e-12
OSM	1.4156	0.501419	3.41501e-05
SIRPB2	1.41537	0.501175	1.76184e-09
LAT2	1.41534	0.501148	3.17697e-16
STAC3	1.41523	0.501032	5.82115e-13
OPLAH	1.4148	0.500596	0.000276029
SOX6	1.41476	0.500552	0.0107033
HKDC1	0.706865	-0.500494	5.71686e-06
ERV3-1	1.41455	0.500341	2.85314e-05
ABLIM1	0.706976	-0.500267	8.22272e-16
PIWIL4	1.41446	0.500247	8.25605e-16
EGF	1.41422	0.500002	0.000509259
CARMIL2	0.707122	-0.499969	3.10763e-12
LGR4	0.707211	-0.499788	2.93159e-06
APAF1	1.41399	0.49977	1.06192e-15
USP44	0.707235	-0.499738	2.1101e-06
TYROBP	1.4139	0.499683	9.64027e-12
GADD45B	1.41387	0.499654	4.76798e-17
ZC3H12B	0.707296	-0.499615	4.06565e-07
TTC41P	0.707342	-0.499521	0.000383476
TTN-AS1	1.41372	0.499496	1.3297e-10
NHSL2	1.41366	0.499431	3.03584e-09
C22orf15	0.707405	-0.499391	0.00203157
ZNF337-AS1	0.70744	-0.49932	7.81626e-05
FAM90A1	1.41346	0.499234	0.0234654
ACTN1	1.4131	0.498863	4.39506e-13
ADAMTS17	0.708275	-0.497619	5.22277e-06
P2RX6	0.708285	-0.497597	0.00982581
CCDC78	0.708318	-0.49753	0.00106933
TRIQK	1.41177	0.497501	1.92389e-14
GCSAM	0.708345	-0.497475	2.1413e-13
GLIS3	0.708481	-0.497199	0.00448342
GASK1B	1.41134	0.497062	1.01884e-08
MBOAT7	1.4113	0.497021	9.16112e-09
MIR3150BHG	1.41109	0.496814	0.0173498
FCER1G	1.41097	0.496684	2.61407e-11
DENND3	1.41077	0.496486	3.70073e-09
ADGRA3	0.708834	-0.496481	3.86281e-06
GLIPR2	1.41071	0.496423	2.16809e-20
C11orf80	0.709052	-0.496037	5.50328e-12
ST6GALNAC3	1.41017	0.495872	2.11418e-07
SVIL	1.41014	0.495836	6.13358e-14
ZNF519	0.709187	-0.495763	8.49875e-08
ZNF528	0.709193	-0.49575	2.30373e-15
ZFYVE28	0.709209	-0.495717	1.50054e-11
BAZ2B-AS1	1.40979	0.495484	1.92645e-06
RN7SL737P	0.709331	-0.495469	0.00502122
KIF18B	1.40963	0.495317	0.0046954
TSHZ3	1.40943	0.495107	1.44535e-10
RAB39A	1.40939	0.495067	8.61885e-05
LINC01259	0.709566	-0.494992	0.00314118
LINC02021	0.709751	-0.494615	0.00849979
COL9A2	1.40837	0.494025	8.40234e-06
ALDH1L2	1.40831	0.493968	0.00637958
C10orf88B	0.710083	-0.49394	3.07421e-05
PRAM1	1.40812	0.493766	1.61968e-11
TPX2	1.40806	0.493714	1.27223e-05
OXTR	1.4077	0.493343	0.00687928
USP15	1.4076	0.493241	1.07201e-13
ITGAD	1.40726	0.492893	0.00691902
ADAMTSL5	0.710852	-0.492379	1.69344e-05
PNPT1	1.40656	0.49217	4.92597e-13
PTPN13	0.710956	-0.492168	1.53556e-06
C1RL	1.40652	0.492126	4.16685e-12
HSF5	0.711023	-0.492033	3.2424e-07
IFFO2	0.711024	-0.492031	2.15464e-21
NELL2	0.71103	-0.492017	3.84259e-08
RPS6P25	0.711096	-0.491884	2.22873e-06
MTF1	1.40574	0.491334	1.16968e-26
EEF1A1P4	0.711716	-0.490626	4.42566e-07
DENND5A	1.40489	0.490458	1.09682e-14
PTPRU	1.40486	0.490427	0.0232187
C2orf15	0.711836	-0.490383	2.96656e-05
GRAP	0.711868	-0.490319	1.19825e-12
NAGK	1.40469	0.490254	1.31737e-14
IGHA2	0.711919	-0.490216	0.0416961
ARRDC3	1.40456	0.490117	1.31356e-10
SCNN1D	0.712078	-0.489893	3.19304e-05
EHD2	1.40427	0.489822	0.0125821
ST6GALNAC2	1.40401	0.489557	5.56022e-07
MAP9	0.71229	-0.489463	5.90222e-09
PLOD2	1.40376	0.489296	0.014145
HLA-F-AS1	0.712434	-0.489172	1.90477e-08
ACE	0.712494	-0.489051	5.63714e-06
HAPLN3	0.71253	-0.488976	7.1917e-09
TET2	1.4033	0.48882	7.45171e-10
SULF2	1.40319	0.488706	2.90173e-12
MILR1	1.40313	0.488653	7.97568e-08
EGLN1	1.40308	0.488598	1.32137e-10
NOD2	1.40293	0.488441	5.21395e-09
SCAI	0.712895	-0.488239	2.94792e-13
GBA1	1.4027	0.488204	9.58761e-25
IGF2R	1.40262	0.488128	1.2044e-08
DAPK1	1.40221	0.487699	1.27312e-12
CCDC65	0.713182	-0.487657	9.03868e-10
MSRB2	1.40198	0.487467	5.71521e-10
CHKB-CPT1B	1.40182	0.487304	0.0096568
RPS3P3	0.713359	-0.487299	0.000251951
TRBV5-1	0.713364	-0.487291	2.65307e-08
CAV2	1.40164	0.487119	0.00640334
MCF2L	0.713517	-0.486981	1.36351e-09
MSANTD2-AS1	0.713535	-0.486943	0.00262265
B3GNT7	0.713548	-0.486917	4.7767e-05
MICU3	0.713562	-0.48689	0.000383705
ENTPD1	1.40141	0.486883	8.53193e-11
IFITM10	1.40138	0.486853	0.000362572
LYST	1.40134	0.486809	1.99138e-12
DDHD2	0.713634	-0.486745	4.12022e-24
CKAP2L	1.4012	0.486662	0.00403404
GABRR2	1.40112	0.486581	0.0108596
GTPBP2	1.40108	0.486542	1.10084e-22
MIPOL1	1.40094	0.486397	0.00564907
SLC7A8	0.714019	-0.485966	0.00746183
ZNF578	0.714037	-0.485929	1.79134e-05
LINC01238	0.714069	-0.485865	0.000122032
MTMR8	0.714093	-0.485817	1.44264e-07
LINC01359	1.40031	0.485743	0.00057881
HSD17B11	1.40027	0.485703	6.03295e-15
LOC102724642	0.714261	-0.485478	0.000461401
ZBTB12	0.714283	-0.485432	0.000192228
CLCN2	0.714361	-0.485276	4.27566e-09
LINC01814	1.3998	0.485219	0.00322978
GPR18	0.714403	-0.485189	8.22272e-16
CALHM5	1.39967	0.485089	0.00897638
FAM13A	1.39952	0.484929	1.01305e-09
TRAV8-2	0.714641	-0.48471	2.72585e-07
CDCA5	1.39918	0.484581	7.91857e-05
SPOPL	1.39914	0.48454	1.61484e-13
RLN2	0.714825	-0.484338	0.000184362
ACKR3	0.714862	-0.484263	4.28274e-11
ZNF497	0.714866	-0.484256	0.00426887
RBM20	0.714891	-0.484205	0.0101072
PLPP5	0.714955	-0.484075	2.59429e-12
TMIGD2	0.715117	-0.48375	1.10112e-06
ISG20	1.39816	0.483528	3.28863e-14
NOP53	0.715278	-0.483423	4.05684e-12
GPR25	0.715514	-0.482948	0.0301076
CYTOR	1.39746	0.482808	6.80293e-12
CD58	1.39742	0.482767	1.19314e-15
AKIRIN2	1.39736	0.482703	1.58741e-25
DOCK8-AS1	1.39724	0.482583	1.22077e-05
ZNF248	0.715747	-0.482479	3.8306e-18
E2F3	1.39714	0.482478	3.05261e-18
SFXN2	0.715762	-0.482448	1.69062e-13
BAG3	0.715793	-0.482385	1.35712e-13
TRBC1	0.715913	-0.482144	0.000434964
[truncated: 7,580 more rows]

## Sheet: Sheet 2
DEGs in patients with active non-renal SLE versus HC
Gene symbol	FC	log2 FC	FDR-corrected p-value
IFI27	16.6034	4.05341	5.04773e-36
OTOF	10.4327	3.38305	1.02352e-31
RSAD2	9.67454	3.27419	1.31986e-50
IFI44L	9.24984	3.20943	3.11767e-55
SIGLEC1	6.60461	2.72347	4.73307e-42
LINC00487	6.12775	2.61536	3.48853e-28
IFIT1	6.08582	2.60545	2.50513e-45
CMPK2	5.63729	2.495	5.57676e-52
IFI44	5.50505	2.46076	4.74153e-58
USP18	5.24202	2.39012	1.64175e-50
TRIM6-TRIM34	5.08772	2.34702	5.92271e-12
OAS3	5.03495	2.33198	2.39736e-57
ISG15	4.73165	2.24234	7.94635e-40
IFIT3	4.56976	2.19212	1.89922e-48
IFI6	4.33622	2.11644	8.39897e-47
HERC5	4.32098	2.11136	2.23435e-49
EPSTI1	4.21499	2.07553	9.9762e-55
MX1	4.0352	2.01264	3.7929e-46
CCL2	3.75497	1.9088	4.85355e-21
SERPING1	3.70737	1.8904	2.39512e-34
OASL	3.62172	1.85667	3.00739e-46
OAS1	3.57696	1.83874	3.83005e-59
PTGFR	3.49939	1.80711	1.28979e-16
SLC4A10	0.286816	-1.8018	3.45048e-25
XAF1	3.45521	1.78877	3.13235e-55
BATF2	3.45266	1.78771	1.99066e-31
SPATS2L	3.44876	1.78608	2.41684e-50
LAMP3	3.41098	1.77019	3.83278e-43
FBXO39	3.40396	1.76722	1.47991e-22
LY6E	3.3081	1.726	1.64175e-50
IFIT2	3.14978	1.65525	1.99424e-44
ETV7	3.00837	1.58898	1.27869e-19
TRIM6	2.97999	1.57531	3.66769e-21
HESX1	2.97925	1.57495	3.50536e-17
PRSS35	0.335982	-1.57354	3.47421e-14
CCL8	2.92545	1.54866	8.8376e-15
OAS2	2.91618	1.54408	2.14781e-62
CXCL11	2.89239	1.53226	1.15487e-16
ADAMTS2	2.85986	1.51595	4.00597e-09
DDX60	2.8216	1.49651	9.41776e-58
EXOC3L1	2.81812	1.49474	5.27501e-17
FFAR3	2.80005	1.48545	1.11485e-08
EIF2AK2	2.77294	1.47141	1.16763e-56
AGRN	2.71609	1.44153	3.7698e-26
DLGAP1	2.70672	1.43654	3.09121e-15
BCL2L14	2.68072	1.42262	4.27001e-14
LOC124904411	2.6117	1.38499	1.22829e-09
PLSCR1	2.60017	1.37861	8.70674e-48
SAMD9L	2.59218	1.37416	4.0575e-52
RTP4	2.58354	1.36935	1.11241e-50
HES4	2.57629	1.3653	1.70107e-12
CCDC194	2.49485	1.31895	5.14055e-13
IFIT5	2.47377	1.30671	3.23861e-54
IGKV2D-28	2.46692	1.30271	0.000347011
ZCCHC2	2.45097	1.29335	5.73177e-55
ANKRD22	2.43171	1.28197	1.40631e-19
CXCL10	2.41099	1.26963	4.21323e-19
IL23R	0.418212	-1.25769	3.21105e-11
HERC6	2.37022	1.24502	1.26691e-52
LIF	2.36279	1.24049	2.18705e-13
TMEM178B	2.3597	1.2386	1.67266e-13
GBP1	2.33935	1.2261	3.19372e-39
SYBU	0.42889	-1.22132	7.16255e-15
C1QC	2.33076	1.2208	7.19606e-10
IFITM3	2.32391	1.21655	8.08686e-13
ZBP1	2.32066	1.21453	2.05671e-51
RNASE1	2.31602	1.21165	3.1405e-11
CHL1	0.432631	-1.20879	4.96429e-14
TNFAIP6	2.27841	1.18803	1.06911e-20
OLAH	2.27724	1.18729	2.47499e-07
IFIH1	2.27087	1.18325	4.7067e-58
GPR42	2.26094	1.17692	2.4552e-05
SDC1	2.23552	1.16061	1.33278e-07
RSPH9	2.23208	1.15839	1.28383e-14
SLC26A8	2.23204	1.15836	8.18404e-19
PDCD1LG2	2.22517	1.15392	2.46788e-15
LGALS3BP	2.22261	1.15225	1.33077e-37
IGKV2D-40	2.21926	1.15008	0.000160833
NXPH4	0.452722	-1.1433	2.0527e-11
RIGI	2.20668	1.14188	2.92341e-47
PARP14	2.20297	1.13945	2.43952e-47
TRIM22	2.19763	1.13595	7.84306e-55
DNASE1L3	0.45593	-1.13312	2.81362e-23
EPHB2	2.19185	1.13215	9.45888e-23
PARP9	2.18412	1.12705	2.58277e-45
C14orf132	0.458856	-1.12389	2.47506e-17
IGKV1D-16	2.17903	1.12369	0.00338569
TMT1B	2.17873	1.12349	3.8406e-09
TRBV6-4	0.459855	-1.12075	1.80476e-13
C2	2.16298	1.11302	9.36215e-20
DDX60L	2.15947	1.11067	1.7762e-39
TRDV2	0.464314	-1.10683	3.4076e-07
IRF7	2.1481	1.10306	7.41493e-32
PCDH1	0.465774	-1.1023	2.22864e-15
KIR2DL1	0.467398	-1.09728	1.80217e-06
HELZ2	2.13244	1.09251	4.0121e-41
LDB2	0.469069	-1.09213	3.79522e-12
LAP3	2.1289	1.09011	4.56617e-38
GBP6	2.12619	1.08827	2.39132e-12
SLC38A11	0.473176	-1.07955	1.51717e-10
DHX58	2.10698	1.07518	3.0579e-43
FEZ1	0.477435	-1.06662	6.14164e-22
LINC02904	2.09157	1.06459	5.74354e-09
KIAA1958	2.0701	1.0497	2.39897e-45
NTNG2	2.048	1.03421	5.409e-22
FAM72D	2.04617	1.03293	0.000120523
IFI35	2.02427	1.0174	6.11833e-40
MT2A	2.02109	1.01513	1.39472e-27
PNMA6A	0.496565	-1.00995	0.00392954
AJAP1	0.497098	-1.0084	8.48646e-11
GPM6A	0.498591	-1.00407	2.04437e-08
CD274	2.00505	1.00364	1.46541e-20
GGT5	0.500366	-0.998943	8.04545e-10
TEAD2	0.500943	-0.997282	6.58565e-08
CEACAM1	1.99503	0.996409	3.0016e-24
LTK	0.503577	-0.989717	2.01254e-18
FAM225A	1.98128	0.98643	8.14646e-11
COL13A1	0.507833	-0.977574	1.23487e-09
PARP12	1.96757	0.976417	6.79297e-47
SAMD9	1.96686	0.975898	8.31039e-51
GDF7	0.508547	-0.975546	1.44439e-07
PGBD5	0.508849	-0.974692	6.91468e-07
CFB	1.96326	0.97325	1.0313e-07
UBQLNL	1.95838	0.969658	1.14357e-12
BOK	0.510709	-0.969427	9.52292e-06
FCGR1A	1.95207	0.965002	1.30452e-16
FN1	1.95159	0.964651	0.000140325
APOBEC3B	1.94581	0.96037	1.90366e-05
SLC16A11	0.513988	-0.960194	7.40506e-10
DUSP13	1.94537	0.960046	1.70053e-06
MX2	1.94313	0.958384	3.25329e-39
DOCK4	1.93634	0.953333	5.23661e-18
SLC12A8	1.9351	0.952405	7.57636e-10
TNFSF13B	1.92916	0.947976	1.37089e-33
STAT1	1.92912	0.947944	3.09533e-41
LINC00494	0.519267	-0.945452	9.32036e-18
CFAP58-DT	1.92367	0.94386	7.0144e-17
TNR	0.522672	-0.936022	8.72081e-09
DDX10P1	1.90757	0.931737	5.31719e-07
FAM20A	1.90517	0.929922	1.0981e-06
BAALC	0.525689	-0.92772	2.782e-10
STAT2	1.89449	0.921807	3.82475e-43
ABCA1	1.8942	0.921585	2.86435e-19
NEXN	1.89358	0.921117	1.9384e-24
C1QB	1.893	0.920676	7.07868e-08
LARGE1	0.529401	-0.917568	2.95657e-19
IGHV3-52	1.88673	0.915891	0.000125321
NAIPP3	1.88661	0.915797	2.16094e-17
RUFY4	1.87741	0.908743	4.48768e-16
EYS	1.87661	0.908131	1.3572e-09
LOC728488	1.87118	0.903946	2.71197e-07
FAT4	0.535009	-0.902366	8.39166e-09
SOX7	0.535674	-0.900573	7.06253e-09
ZFP57	1.86072	0.895859	0.0360095
KRT5	0.537582	-0.895443	4.46684e-06
APOBEC3A	1.85889	0.894443	1.70732e-22
IGF1	1.8571	0.893051	3.25806e-05
RBFOX2	0.538882	-0.891959	2.94988e-15
ADAM12	0.538915	-0.891871	9.37046e-12
HTR3A	0.539547	-0.89018	2.31481e-08
KLHDC7B	1.84978	0.887353	7.66657e-27
MGAM2	1.84848	0.886341	2.76424e-09
SEMA5A	0.541294	-0.885517	1.05312e-10
SLC1A3	1.84548	0.884	9.65123e-13
E2F7	1.84418	0.882978	7.45969e-10
IGLV3-21	1.84047	0.88007	1.70579e-07
ATF3	1.8342	0.87515	2.34287e-16
CDHR1	0.5453	-0.874878	1.6634e-17
ODF3B	1.83257	0.873865	2.35898e-16
DHRS9	1.83025	0.872039	1.09454e-16
ADGRG6	0.546924	-0.870587	3.60267e-10
LGSN	1.82675	0.869281	0.000263726
TNFSF10	1.82512	0.867992	3.89926e-37
H3C4	1.82079	0.864565	2.62742e-08
LYPD2	0.549916	-0.862716	4.84401e-05
PTPRU	1.81711	0.861649	1.84179e-06
CLEC4D	1.81707	0.861613	1.07114e-17
LINC01857	0.550411	-0.86142	2.0847e-10
NAIPP1	1.81601	0.860772	7.69843e-16
KIF14	1.81563	0.86047	7.35384e-10
SCARA5	0.552265	-0.856568	1.3379e-06
NRN1	1.81052	0.8564	3.8939e-06
COL5A1	0.552628	-0.855619	1.52771e-08
IGHV5-78	0.554112	-0.851751	4.2332e-10
DTX3L	1.80459	0.851672	8.95426e-53
CNTNAP2	0.554272	-0.851333	5.01408e-05
IGLV6-57	1.80079	0.848632	1.41475e-06
GLI3	0.555782	-0.847409	1.66355e-05
DIAPH3	1.79715	0.845712	2.29876e-07
IL1RN	1.79378	0.843002	4.05948e-24
MCM10	1.79371	0.842943	3.66207e-08
DLGAP5	1.7935	0.842776	5.81842e-10
KCNG1	0.558324	-0.840824	2.33728e-07
SEPTIN4	1.78966	0.839685	2.9894e-15
MELK	1.78777	0.838162	6.38682e-10
RNF213	1.78755	0.837982	1.64175e-50
AIM2	1.78299	0.8343	8.04647e-24
MND1	1.78271	0.834071	8.30441e-07
GPM6B	0.561558	-0.832492	5.55435e-06
CACNG6	0.561862	-0.831712	2.42726e-08
CCR1	1.77719	0.829597	5.90447e-25
GBP5	1.77662	0.829137	2.19198e-18
FBLN2	0.563308	-0.828005	1.38406e-12
IGHV4-61	1.77469	0.827569	0.0295716
BMAL2	1.77463	0.827515	5.11326e-15
NT5C3A	1.77425	0.827206	1.55449e-35
ALOX15	0.563928	-0.826417	1.76109e-05
MIR124-1HG	1.77292	0.826128	2.52868e-05
HP	1.77289	0.826107	2.02667e-07
ZDHHC11B	0.564083	-0.82602	1.06813e-08
LOC105375924	1.77109	0.824637	4.04634e-07
RPL17P28	1.76864	0.822643	1.20906e-06
H4C8	1.76864	0.822639	1.29951e-14
MIR3945HG	1.76652	0.820912	1.03836e-09
SLC4A3	0.56704	-0.818478	3.07763e-12
XKR3	1.76269	0.817782	0.00223953
IL27	1.76255	0.817663	6.66984e-08
DRC1	1.76075	0.816192	3.89188e-07
NCS1	0.568004	-0.816027	1.14226e-07
IGHV1-24	1.75758	0.813589	7.02271e-07
IGHV1-3	1.75704	0.813146	9.47459e-05
CYP4F2	1.75647	0.812683	0.000820899
MS4A4A	1.75082	0.808034	2.77568e-20
APOL4	1.7472	0.805048	7.45861e-07
KLRC2	0.572918	-0.8036	0.000345994
EBF4	0.573227	-0.802822	9.5323e-14
WFDC21P	0.573953	-0.800995	7.46033e-08
IFI16	1.7419	0.800659	7.5878e-47
LINC00926	0.574479	-0.799674	2.03128e-13
PRSS22	0.574489	-0.799648	6.18483e-05
CHMP5	1.74041	0.799424	5.62598e-40
OLIG2	0.5746	-0.79937	1.80957e-06
UBE2L6	1.73985	0.798961	1.85165e-36
RORC	0.574816	-0.798828	2.34263e-15
AGAP1	0.575105	-0.798102	3.7692e-12
KLRB1	0.575453	-0.797231	3.02829e-21
MYOM2	0.575506	-0.797096	0.00505577
SAMD4A	1.73753	0.797039	7.78916e-22
ZNF860	0.576135	-0.795521	3.48704e-11
LINC01093	1.735	0.794936	0.000145861
IGLV1-40	1.7335	0.793689	2.55185e-07
FLT4	0.577401	-0.792356	5.74877e-12
DEPDC1	1.7317	0.792188	5.18101e-06
IGKV3D-15	1.73	0.790769	0.0139161
NAT8L	0.578155	-0.790473	3.34155e-06
LOC105371795	1.72843	0.78946	6.65297e-11
KCNN3	1.72718	0.78842	1.55802e-06
MAB21L3	1.7258	0.787264	2.67175e-05
C19orf33	0.579711	-0.786595	0.000140655
TOR1B	1.7238	0.785589	5.65647e-47
PRSS30P	0.581854	-0.78127	1.64128e-08
ABCB4	0.582113	-0.780629	8.94347e-14
HSPA8P1	1.71743	0.780254	0.0375272
KRT72	0.583283	-0.777731	0.000268291
TRIM5	1.71438	0.777684	2.6955e-48
RPS7P10	0.583478	-0.777249	0.00121731
PTGES	0.583829	-0.776383	0.00752746
C1orf226	1.71239	0.776011	3.33315e-05
PRICKLE2	0.584237	-0.775375	5.93597e-06
MATN2	0.584509	-0.774703	2.63972e-07
FAM177B	0.584611	-0.774451	1.98002e-07
NUDT16-DT	1.7094	0.77349	4.1325e-08
ARHGAP29	1.70762	0.771986	3.11442e-10
PBK	1.70699	0.771458	1.68578e-05
IGHV4-30-2	1.70645	0.771	0.000108974
PML	1.70641	0.770962	6.13515e-40
KLRF1	0.586466	-0.769881	2.59436e-13
APOL6	1.70346	0.768471	1.29793e-36
MMP8	1.70304	0.768108	0.000367255
ZNF462	1.70122	0.766569	2.6385e-06
MKI67	1.70009	0.765608	3.48865e-13
S100B	0.588969	-0.763737	0.000937834
IGKV3D-20	1.69604	0.762172	0.000172589
GFPT2	0.589932	-0.761379	0.000117875
NTN4	0.589946	-0.761344	1.89205e-07
FBXO6	1.69464	0.760976	1.69066e-28
KCNK10	0.590131	-0.760892	3.75376e-07
PHLDA3	1.69389	0.760338	4.08359e-06
IGHD	0.590382	-0.760279	5.35588e-09
CDC6	1.69329	0.75983	1.66517e-12
TDRD7	1.69232	0.759005	5.49416e-53
IFT56	1.69036	0.75733	1.00156e-14
FMNL2	1.68991	0.756945	1.29415e-17
MIXL1	1.68815	0.755442	0.000112192
CES1	1.68735	0.754758	2.71197e-07
MDS2	0.592776	-0.75444	5.6989e-16
SGCD	0.593525	-0.75262	0.00150734
H2BC18	1.68349	0.751457	6.61899e-08
IFITM1	1.68117	0.749468	8.66779e-33
CLEC6A	1.68097	0.749292	8.56704e-10
DSC1	0.595142	-0.748694	9.39727e-07
TM4SF19	0.595265	-0.748396	0.00334243
PTGDS	0.595491	-0.747847	5.56941e-10
SUGT1P4-STRA6LP-CCDC180	0.595878	-0.746912	0.00653428
RPL21P28	0.595955	-0.746724	0.00146572
SH3D19	0.596166	-0.746215	1.77106e-06
RPH3A	1.67699	0.745876	2.16742e-06
DBNDD1	0.596377	-0.745702	3.00236e-12
NMUR1	0.597328	-0.743406	3.68454e-13
RPL21	0.597778	-0.742318	9.83928e-07
VPREB3	0.598091	-0.741563	2.84455e-10
NOG	0.598454	-0.740688	1.16238e-10
FRMD3	1.67075	0.740497	1.35533e-15
E2F8	1.67023	0.74005	1.18543e-06
KRT73	0.598984	-0.739411	0.000151299
KIF4A	1.66899	0.738979	1.1131e-08
ADAM23	0.599406	-0.738396	3.58408e-09
RPS10P1	1.66724	0.737462	5.66846e-09
CAND2	0.599999	-0.736967	5.6013e-09
TICRR	1.66601	0.736398	1.19625e-06
CAV1	1.66411	0.734755	5.95556e-07
SUCNR1	1.66339	0.73413	2.87763e-09
SCART1	0.60149	-0.733388	9.25656e-10
CLSPN	1.66138	0.732382	7.86136e-13
CEP55	1.66104	0.732089	9.0248e-10
ANXA3	1.66055	0.731665	1.2322e-08
RPL5P23	0.602223	-0.73163	0.000194297
LIM2	0.603202	-0.729286	1.13581e-05
RGS7	0.60336	-0.728908	5.9293e-06
ABCA13	1.65609	0.72778	0.000153349
RRM2	1.65607	0.727763	5.76654e-10
TCN2	1.65548	0.727253	8.1527e-15
RNF175	0.604128	-0.727074	8.29232e-09
NAIP	1.65321	0.725268	7.31577e-16
IGKV1-33	1.65305	0.725129	1.90422e-07
FAM110C	0.605041	-0.724895	6.35704e-09
CD1E	0.605229	-0.724448	7.90836e-11
IGHV3-33	1.6508	0.723163	0.000373773
CKAP2L	1.65075	0.723124	1.91695e-07
CD207	0.606311	-0.721869	8.71483e-05
TRAV1-2	0.606366	-0.72174	9.0482e-10
FOXM1	1.64843	0.721093	4.25313e-10
ATP1B2	1.64733	0.720133	3.37426e-05
IGLV1-44	1.64648	0.719384	6.08008e-06
TYMP	1.64639	0.719306	2.1784e-20
TCL1B	0.607636	-0.718722	0.00160067
IL10	1.64559	0.718605	8.69203e-06
TOP2A	1.64393	0.71715	1.5855e-11
CLIC3	0.608366	-0.716988	4.03867e-09
IGKV1D-39	1.64258	0.715963	3.43502e-05
EEF1B2P6	0.608899	-0.715725	0.000546609
PTPRG	0.609161	-0.715105	1.70657e-05
GNB4	1.64058	0.714203	1.10309e-23
KCNH8	0.609723	-0.713773	2.31472e-08
SCGB1C1	0.611001	-0.710754	4.50323e-05
KPNB1-DT	1.63623	0.710376	1.73593e-12
OR52K3P	1.63506	0.709345	1.14311e-12
PNPT1	1.63396	0.708369	2.50823e-38
CD160	0.612177	-0.70798	4.22443e-11
SIGLEC8	0.61248	-0.707265	4.23431e-05
RPS10P9	0.612701	-0.706746	4.83673e-06
IGLV1-51	1.63162	0.706305	3.68147e-06
NRCAM	0.612985	-0.706076	6.59161e-06
DTL	1.63021	0.705053	6.53736e-10
PDZD4	0.61349	-0.704888	3.03545e-16
TRGV9	0.613734	-0.704314	1.29241e-07
SMIM10L2A	0.614177	-0.703273	2.17749e-10
ZNF365	0.61431	-0.702961	3.03805e-08
RN7SL834P	1.62779	0.702916	3.5679e-06
PRSS33	0.614836	-0.701727	7.80269e-05
NIPAL4	0.614922	-0.701525	4.32814e-06
NMI	1.6262	0.701503	1.98369e-32
APBA1	0.61505	-0.701224	6.0518e-13
SORCS3	0.615243	-0.700771	7.17902e-06
ZNF684	1.62454	0.700035	8.95749e-28
PEG10	0.615675	-0.69976	3.06907e-10
KIR2DS4	0.615733	-0.699623	0.0222835
CAMK2N1	0.616246	-0.698423	9.256e-15
MYO10	1.62265	0.698349	4.85617e-09
REC8	1.62165	0.697462	9.75183e-24
EFNA5	0.617021	-0.696608	5.46829e-05
TCL1A	0.617467	-0.695566	1.57211e-07
NDC80	1.61927	0.695346	2.83608e-27
RPS4XP22	0.617982	-0.694364	0.00838063
AKAP6	0.618348	-0.693509	8.93287e-10
DMKN	0.618521	-0.693106	1.18514e-06
GLDC	1.61547	0.691954	0.000540207
MMP23A	0.619156	-0.691625	0.0295095
CDCA2	1.61328	0.689995	1.55921e-06
LINC02132	0.619885	-0.689927	3.03726e-09
IGLV2-18	1.6132	0.689925	0.00112938
SP110	1.61314	0.689868	4.43666e-44
FAM72A	1.61313	0.689862	4.2363e-08
WNT16	0.620569	-0.688337	1.2135e-05
ESM1	0.620887	-0.687598	1.13287e-05
CXCR5	0.6215	-0.686173	4.66932e-15
LOXHD1	1.6083	0.685533	3.52588e-07
MOV10	1.60818	0.685429	7.92734e-36
TMLHE-AS1	1.6081	0.685358	0.00403676
CFAP298-TCP10L	1.60808	0.685342	0.046157
FAM8A1	1.60799	0.685258	4.66737e-24
SYN2	1.60786	0.685144	2.37946e-05
TMEM140	1.60703	0.684401	5.9499e-20
NCAPG	1.60482	0.682415	1.62347e-09
GRIN3A	1.60351	0.681236	8.91153e-10
P3H2	0.623802	-0.680841	8.78449e-09
RPL35P1	0.624228	-0.679855	0.0134013
PRUNE2	1.60102	0.678992	0.000754329
PTGDR2	0.625093	-0.677858	2.52867e-11
TYMS	1.59782	0.676109	4.981e-10
MATK	0.625894	-0.67601	1.03866e-14
HORMAD1	1.59738	0.675706	4.63708e-07
RASD1	0.626062	-0.675622	7.63094e-06
RPS2P40	0.626118	-0.675494	0.0130876
LHFPL2	1.59714	0.675486	2.45249e-25
SEMA3G	1.5955	0.674012	4.98397e-08
NETO1	0.626762	-0.674011	2.6846e-05
IL5RA	0.626899	-0.673695	5.44469e-08
KIF20A	1.59489	0.673461	5.3813e-06
MAP2K6	1.59445	0.673056	1.95014e-38
CXXC4	0.627212	-0.672976	0.000252949
DCANP1	0.627234	-0.672925	0.0281455
AREG	1.59369	0.672374	0.00825082
FAM86B1	0.627506	-0.672298	0.00041974
BMX	1.59326	0.67198	6.12998e-07
SCAT8	1.59261	0.671397	1.8225e-15
ADAR	1.59235	0.671158	6.02867e-42
ELOVL4	0.628013	-0.671134	1.30821e-10
CORO2B	0.628046	-0.671057	4.78355e-05
SPIB	0.628104	-0.670924	9.6752e-17
PGAP1	1.59189	0.67074	1.20827e-17
DLG5	0.628425	-0.670187	9.57392e-13
LRRC43	0.628564	-0.669868	3.92274e-05
FCRLA	0.628705	-0.669546	9.14804e-13
MMP19	1.59031	0.669308	6.9648e-08
PPARG	1.58715	0.666439	9.65163e-05
CLEC2L	0.630845	-0.664643	0.00109474
CYSLTR1	1.58484	0.664341	3.54932e-34
ITGA1	1.58468	0.664194	3.65799e-16
POLQ	1.58404	0.663606	4.35452e-09
ACVRL1	1.58373	0.66333	2.36035e-11
CEACAM6	1.58315	0.662795	0.00604499
IL6-AS1	0.632062	-0.661863	0.000515307
AP5B1	1.58071	0.660574	6.36608e-19
COLQ	0.633288	-0.659065	1.07647e-12
CD1C	0.633412	-0.658783	4.88086e-24
CACNA1E	1.57862	0.65866	3.75916e-08
LEP	1.57857	0.658616	0.00036996
COL4A3	0.633875	-0.657731	6.52271e-07
TMEM92	1.57726	0.657424	0.00136424
PARP10	1.57687	0.657061	3.99961e-20
WNT7A	0.634365	-0.656615	4.43569e-12
KCNMA1	1.57616	0.656419	0.00184003
TMEM252	1.57298	0.653504	7.52236e-07
BIRC5	1.57212	0.65271	5.05048e-08
DDO	1.57191	0.65252	5.95499e-06
DBH-AS1	0.636254	-0.652326	2.27776e-07
LCNL1	0.636524	-0.651713	0.000196719
FCRL2	0.636812	-0.65106	3.03837e-10
HMMR	1.57032	0.651056	7.88617e-07
C3AR1	1.57022	0.650969	2.99637e-14
SH2D1B	0.636861	-0.65095	2.09499e-10
GNAL	0.637202	-0.650178	4.69733e-06
RPS3P3	0.637281	-0.649998	6.46434e-09
LINGO2	0.637545	-0.649402	0.000729053
RNASE2	1.56834	0.649237	1.08973e-10
LAMA2	0.637812	-0.648797	5.07261e-11
IGKV2D-29	1.56761	0.648564	0.00174187
SP100	1.56747	0.64844	7.8259e-53
KRT79	0.638006	-0.648357	0.00277069
LEXM	0.638198	-0.647924	1.03592e-05
H2BC5	1.56653	0.647573	7.76403e-10
ENTPD2	0.63858	-0.64706	0.000856297
COL6A2	0.638666	-0.646866	1.47623e-09
GBP4	1.56524	0.646384	9.65806e-22
SMOC1	0.6394	-0.645209	3.84323e-05
WNT3	0.63985	-0.644193	0.0003633
PRKAG2-AS2	1.56258	0.643932	0.000113525
KIF18B	1.56248	0.643842	1.06825e-05
MXRA8	0.640138	-0.643546	0.000704316
HOPX	0.640259	-0.643273	1.15355e-13
PMP22	0.640369	-0.643025	6.98645e-09
CYP2J2	1.56102	0.642486	1.08882e-05
LINC00968	1.56065	0.642146	1.43676e-13
RPL17P39	0.64076	-0.642145	0.0158832
TTC21A	1.56047	0.641981	3.32673e-15
NPM1P25	0.640969	-0.641674	7.25715e-10
ANLN	1.56007	0.641608	9.35491e-09
IGHV3-66	1.55985	0.641412	0.0496946
TPBG	0.641189	-0.641179	5.76335e-05
MEG3	0.641323	-0.640877	0.0153342
BRCA2	1.55865	0.640298	6.58717e-17
TPX2	1.55851	0.640163	1.30564e-10
GPR84	1.55829	0.639968	1.50188e-09
FAM3D	0.642017	-0.639316	0.0007434
LINC01410	1.55686	0.638638	2.56316e-10
PRDM5	1.55643	0.63824	1.40431e-07
OR2W3	0.642953	-0.637215	0.000266249
CENPA	1.55503	0.636941	4.12226e-05
APOL1	1.55487	0.636793	1.20816e-25
PRRG4	1.55447	0.636418	3.52582e-12
LARGE2	0.643448	-0.636104	6.52954e-14
SHISA5	1.55382	0.635821	2.80126e-30
SLCO5A1	1.55292	0.634983	0.00022415
ZNF835	0.643958	-0.634962	2.48473e-08
LOC105370792	0.644157	-0.634517	2.05313e-07
SLC16A10	0.644948	-0.632745	5.02101e-12
CKLF-CMTM1	1.55024	0.63249	3.18788e-09
SPC25	1.54929	0.631611	0.000252029
TAP2	1.54802	0.63042	4.19087e-26
BTNL9	0.646119	-0.630128	0.00200578
FCER2	0.646138	-0.630086	2.85212e-08
NIBAN3	0.646282	-0.629764	8.20789e-13
CLEC17A	0.646385	-0.629535	2.38112e-10
CYP2E1	0.646398	-0.629505	4.86573e-07
VIPR2	0.646462	-0.629362	0.000163341
F5	1.54465	0.627279	6.09281e-14
TFEC	1.54389	0.626571	3.60896e-21
ISM1	0.647759	-0.62647	1.01003e-07
IGKV6D-21	1.5437	0.626392	0.0371711
SKA3	1.54366	0.626357	0.000101851
RHOBTB3	0.647868	-0.626228	1.39967e-13
SELENBP1	0.648015	-0.625901	0.000602374
ASPM	1.54239	0.625167	1.74773e-07
LCN10	0.649069	-0.623556	3.597e-10
NEO1	0.649179	-0.623311	2.49805e-16
TDRD9	1.54019	0.623113	1.22738e-08
CDC45	1.53981	0.622753	1.55715e-06
CASP5	1.5392	0.622181	2.71273e-07
TAP1	1.53898	0.621977	1.70632e-33
FFAR2	1.53864	0.62166	4.64662e-11
LOC124903372	0.650134	-0.621192	1.46359e-07
SARDH	0.650342	-0.620729	2.44556e-09
LGALS9	1.53744	0.620534	7.40239e-20
LINC01644	0.650911	-0.619468	0.00118015
MCOLN3	1.53623	0.619393	0.000100463
KRT1	0.651072	-0.619111	0.00380437
PALD1	0.651202	-0.618824	4.55804e-10
MIR600HG	0.651459	-0.618253	9.02167e-16
CEP295NL	1.53493	0.618169	0.000839227
CDC25A	1.53373	0.617043	4.06764e-05
IRF9	1.53342	0.616757	2.56932e-28
IL17RE	0.65232	-0.616349	1.18331e-06
COLGALT2	0.652556	-0.615826	2.53844e-05
IGHG1	1.53228	0.615678	0.000651545
KIF2C	1.53178	0.615209	2.08334e-08
NCR3	0.652835	-0.615209	1.46842e-14
CD34	0.653211	-0.614379	1.93443e-05
TXNDC5	1.53069	0.614185	0.009618
ALDH1L2	1.53063	0.614124	6.19715e-05
INHBA	1.53053	0.61403	0.0042557
CXCR6	0.653794	-0.613092	1.42117e-08
CD79A	0.653894	-0.612872	1.80236e-10
TMEM123	1.52927	0.61284	9.25942e-35
RMI2	1.52913	0.612709	3.19206e-12
ZMAT4	0.654061	-0.612503	0.0019858
FAM131B	0.6541	-0.612417	9.18151e-10
TTC39A	0.654446	-0.611653	7.78914e-06
JUP	1.52781	0.611467	9.60028e-06
COL5A3	0.654843	-0.610779	0.0119357
FCAR	1.52697	0.61067	2.38382e-11
DIRAS1	0.654906	-0.61064	1.50474e-05
HJURP	1.52685	0.610559	1.95518e-06
RAI14	0.65545	-0.609443	7.7499e-05
TRIM25	1.5256	0.609376	2.78794e-19
SCN3A	0.655565	-0.60919	1.27751e-05
KRT2	0.65575	-0.608781	0.000280583
BCL2A1	1.52452	0.608355	4.32261e-11
CHIT1	1.52418	0.608037	3.88199e-05
CD22	0.65616	-0.607882	4.84899e-11
BPTFP1	1.52374	0.607614	0.0129915
RPS3AP26	0.656838	-0.60639	0.0384836
SASH1	1.5219	0.605874	1.12164e-08
NEK2	1.52171	0.605695	4.48821e-05
HBA1	0.657613	-0.604688	0.000525235
NUDT11	0.657619	-0.604677	3.21886e-05
SFRP1	1.52049	0.604538	0.0139752
IGF2BP3	1.52032	0.604379	3.85846e-10
CNN3	0.658051	-0.603728	4.16194e-09
RPSAP19	0.658429	-0.602901	0.000702975
LAMC3	0.658741	-0.602216	0.00135244
SNX22	0.65886	-0.601956	3.44444e-11
SMCHD1	1.51766	0.601852	3.22488e-22
TRGV2	0.658982	-0.601689	0.000985466
CCNA2	1.51738	0.601583	4.28931e-10
KCNJ2-AS1	1.51727	0.601476	3.92553e-08
CCNA1	1.51576	0.600043	0.000171948
RPL23AP74	0.659736	-0.60004	1.979e-06
SRGAP2B	1.51572	0.600006	1.34349e-15
PDZK1IP1	0.659768	-0.599968	8.11096e-06
MT1E	1.5147	0.599037	0.000103662
TNNT1	1.51429	0.598639	0.000585487
LINC01800	0.660463	-0.59845	6.48256e-05
LY96	1.51354	0.597924	5.20034e-12
SRGAP2C	1.51309	0.597494	6.5231e-20
BST2	1.51294	0.597354	8.53808e-28
ADGRB2	0.661263	-0.596704	1.00057e-07
OSBPL10	0.661343	-0.59653	2.46376e-10
PCDHGA10	0.661363	-0.596485	0.0171387
RPL7AP30	0.66144	-0.596319	0.00183302
LMNB1	1.51181	0.596281	1.34607e-18
PKMYT1	1.51171	0.596185	1.2569e-05
IGLV3-19	1.51133	0.59582	5.78923e-05
OR2B6	1.51103	0.595532	0.00126613
PHF11	1.51077	0.595282	4.98262e-42
ELOVL3	1.51063	0.595154	1.3379e-06
CNFN	0.662081	-0.59492	0.000175107
HBG1	0.662384	-0.594261	0.0358883
FGFR2	0.662713	-0.593544	0.000347386
CRIP2	0.662874	-0.593193	4.66726e-06
TNFSF11	0.663424	-0.591997	8.90569e-05
KLHDC8B	1.50707	0.591749	1.8176e-11
DCLK2	0.664012	-0.590718	0.000608738
ANO5	1.50503	0.589791	6.35077e-07
RAB39A	1.50457	0.58935	2.76894e-08
KRT73-AS1	0.664841	-0.588919	0.000172574
FANCA	1.50368	0.588501	2.40918e-17
PRSS23	0.665094	-0.58837	1.59871e-06
FCGR3B	1.50267	0.587528	5.27225e-08
SAT1	1.50259	0.587452	1.71762e-20
CARD6	1.50228	0.587153	1.01774e-29
MAP3K4-AS1	0.665721	-0.58701	1.93674e-06
XCL2	0.665792	-0.586856	9.62984e-07
CDC20	1.50181	0.586702	2.95421e-05
BLK	0.665932	-0.586554	7.61321e-12
TRIM69	1.50164	0.586537	4.3687e-39
TSPAN13	0.665967	-0.586478	4.2019e-13
GNLY	0.666085	-0.586222	4.63708e-07
TMIE	0.666103	-0.586182	3.89188e-07
SHD	0.666193	-0.585988	0.000462368
LPAR3	1.49993	0.584892	0.00308493
GALM	1.49986	0.584829	6.68625e-33
SYNPO2	1.49978	0.584748	0.00015187
TLR4	1.49925	0.584243	1.56334e-14
BNC2	0.667158	-0.583899	8.94796e-05
LINC01781	0.667259	-0.583681	6.69763e-06
LMNTD2-AS1	0.6673	-0.583592	2.63676e-07
TRPC1	0.667403	-0.583369	2.33617e-12
MAOA	1.49771	0.582763	0.00279656
SLFN12	1.49655	0.581641	5.31652e-23
MYBL2	1.49651	0.581602	2.17285e-06
SOCS1	1.49601	0.581124	4.74281e-10
SGCE	0.668537	-0.58092	7.13144e-05
FCRL1	0.668635	-0.58071	1.36923e-07
LINC00937	1.49517	0.580307	2.53281e-07
PCLAF	1.49514	0.580283	9.46336e-06
ANOS1	1.49486	0.580008	0.00262295
PIRAT1	1.49486	0.580006	5.46267e-08
ANKRD34B	1.49417	0.579341	0.00431779
MSR1	1.49373	0.578918	5.83133e-05
GRAMD1B	1.49342	0.578619	7.261e-25
FAM41C	1.49324	0.57845	0.0166304
KCNJ15	1.49324	0.578449	4.7511e-08
NAP1L3	0.669838	-0.578116	6.98797e-15
IGKV1-12	1.49277	0.577992	0.000469258
IL31RA	1.49265	0.577875	0.000169194
RPL7AP66	0.670031	-0.5777	0.000182508
PARVA	0.670122	-0.577505	4.30637e-05
GBP2	1.49225	0.577488	6.5594e-20
INSC	1.49221	0.577451	0.000892909
SLC22A17	0.670283	-0.577158	1.02647e-08
P3H4	0.670361	-0.57699	3.54274e-14
TASL	1.49162	0.57688	1.63091e-32
BUB1B	1.49162	0.576878	1.79247e-07
PSMD6-AS2	1.49102	0.576295	4.84129e-09
MCEMP1	1.49092	0.576205	6.15757e-09
CMTR1	1.49056	0.575853	1.93629e-45
EBF1	0.671038	-0.575533	3.48426e-10
VN1R105P	1.48978	0.575101	0.00717003
LYPD6B	0.671498	-0.574545	0.00402643
RFPL2	0.671527	-0.574483	0.000204385
TRAFD1	1.48884	0.574184	1.64551e-34
CFAP58	1.48875	0.574097	9.01482e-09
PIK3AP1	1.48855	0.573904	3.51791e-30
SLC1A7	0.672182	-0.573076	0.00146437
PMEPA1	0.672282	-0.572862	2.23769e-13
CARD16	1.4874	0.572793	3.9982e-15
RPL10AP2	0.672796	-0.571759	2.41774e-08
PPP1R17	0.672904	-0.571527	0.00558887
EPHA2	0.673044	-0.571227	1.17383e-05
RNA5-8SP6	0.673439	-0.570381	0.0243639
TRANK1	1.48429	0.569776	2.42359e-28
TRIM59-IFT80	1.48368	0.569184	0.00985735
HS3ST1	0.674179	-0.568796	8.93453e-06
AZIN2	0.674308	-0.568521	4.05275e-13
DENND2B	0.674426	-0.568268	1.31768e-05
KIR3DL2	0.674607	-0.567881	0.000126277
BCAM	0.674695	-0.567693	0.0179197
SIPA1L2	1.48149	0.567053	8.98257e-09
PPM1J	0.67503	-0.566977	1.15189e-06
AICDA	1.48128	0.566849	0.000221322
RPL13AP3	0.675123	-0.566778	4.40765e-05
LRRK2	1.4811	0.566665	2.48551e-12
FGFBP2	0.675264	-0.566477	2.83214e-06
HBA2	0.675356	-0.566281	0.0015789
SAXO2	0.6755	-0.565971	0.0146849
SDK1	0.675706	-0.565533	0.0011898
H2AC7	1.47948	0.565092	0.0178822
GAS1	0.676195	-0.56449	0.000112702
LINC02363	1.47872	0.564345	0.000160407
RPL17P5	0.676461	-0.563922	0.000283283
CD19	0.676689	-0.563436	2.764e-09
TRGC1	0.676861	-0.563069	2.59541e-07
WDFY3	1.47728	0.56294	8.71335e-12
TRIP13	1.47712	0.562786	7.65208e-07
BUB1	1.47704	0.562707	4.63443e-09
PM20D1	0.677103	-0.562553	0.0191091
MTDHP3	1.47687	0.562543	0.0192161
PODN	0.677117	-0.562523	0.00078629
PTPRS	0.677483	-0.561743	2.67471e-10
G0S2	1.47579	0.561486	0.000515205
DUXAP9	1.47503	0.560745	0.00621927
ACSL1	1.47487	0.560583	4.49272e-08
ADAMTS1	0.678087	-0.560457	3.43155e-06
IGHV2-26	1.47406	0.559793	0.000969939
TMEM163	0.678606	-0.559355	5.04531e-05
CLEC4E	1.4733	0.559052	2.02856e-09
BAIAP3	0.678859	-0.558816	2.11313e-06
TSHZ2	0.678955	-0.558613	3.47275e-08
SLC12A3	0.678971	-0.558579	1.4874e-05
RPS17P16	0.679431	-0.5576	0.0149488
CCR12P	0.679556	-0.557335	0.000146614
TPPP3	0.679665	-0.557104	1.82298e-08
CD38	1.47128	0.557068	6.67576e-14
KCND1	1.47082	0.556617	2.51004e-10
ESPL1	1.47077	0.556567	1.13292e-07
LINC00639	1.47004	0.55586	0.00234973
IGSF23	0.680346	-0.55566	0.00269946
KRTAP5-AS1	0.680448	-0.555443	0.000373643
TIMP3	0.680672	-0.554969	0.00259326
MAP1LC3B2	1.46866	0.554505	8.6302e-05
ADAMTS10	0.681104	-0.554053	1.16238e-10
DAB2IP	0.681171	-0.553911	0.00332035
CCNB2	1.46798	0.553833	1.10612e-05
CBX3P10	1.46779	0.553647	0.00428104
LILRA5	1.46756	0.553421	2.08813e-10
DMRTC1B	0.681435	-0.553351	2.80822e-05
ESCO2	1.46747	0.553335	1.07223e-05
RPS2P46	0.681545	-0.55312	0.000302418
TAFA1	0.681621	-0.552958	5.03865e-07
PDLIM1P4	1.46702	0.552884	3.25271e-05
KPTN	1.46627	0.552151	5.54159e-16
ACOT9	1.46617	0.55205	1.94328e-40
HRK	0.682068	-0.552013	0.00113131
MMP9	1.46576	0.551646	0.000172447
EDAR	0.682302	-0.551518	3.44502e-08
TCN1	1.46523	0.551131	2.45101e-06
AKR1C3	0.682489	-0.551123	7.96368e-09
BANK1	0.68255	-0.550993	6.90832e-12
PLD4	0.682646	-0.55079	4.68276e-11
LINC00671	1.46445	0.550358	3.77237e-05
NEURL1B	0.68297	-0.550106	4.31681e-06
NTSR1	1.46392	0.549835	0.00596402
H19	1.46325	0.549177	0.00415233
IGLV3-9	1.46285	0.548786	0.00161758
PCOLCE2	1.46263	0.54856	0.0139726
JAK2	1.46222	0.548157	4.49305e-25
TRIM38	1.46197	0.54791	4.00057e-49
GRIP1	0.684024	-0.547882	3.98544e-06
KCNK17	0.684473	-0.546934	0.0169016
PHF24	0.684624	-0.546616	0.00157212
FGD4	1.46061	0.546567	7.35567e-16
GBP7	1.46058	0.546539	0.0472597
LINC02345	0.684816	-0.546211	0.00117553
VWCE	0.684858	-0.546123	0.000529134
TTC28	0.684969	-0.54589	1.12577e-08
PFN2	0.68531	-0.545171	4.02803e-11
MID2	0.685449	-0.544879	1.71314e-11
IGSF10	0.68549	-0.544792	0.0116257
SPATC1	1.45863	0.54461	0.00158052
ZNF438	1.45838	0.544369	7.73287e-17
HLA-DOA	0.685845	-0.544045	2.09558e-15
SOAT2	0.686046	-0.543623	0.000451371
FGF9	0.686163	-0.543376	3.06872e-05
NOXRED1	1.4572	0.543198	2.27123e-06
LRRN1	1.45708	0.543076	3.96998e-07
SYT17	0.686554	-0.542555	7.90797e-09
ESPN	0.686683	-0.542284	0.0149934
CDHR3	0.686751	-0.542141	4.08724e-10
CD79B	0.68681	-0.542018	1.12641e-11
RDH16	0.686911	-0.541806	8.97127e-07
SHISA2	0.687029	-0.541557	0.000969226
ZNF709	0.687073	-0.541465	0.000273873
BICDL2	1.45458	0.540602	0.00415928
RTEL1P1	1.45456	0.540583	0.00206425
CACNA2D2	0.687548	-0.540468	1.51183e-07
CNKSR3	0.687663	-0.540227	0.000298569
H2BC4	1.45296	0.538999	4.84425e-09
OLR1	1.45257	0.538608	0.00837531
BMS1P4	0.688683	-0.538089	0.000347386
TSPAN15	0.68893	-0.537571	3.1869e-06
TLR5	1.4514	0.537447	3.46114e-12
S1PR5	0.689042	-0.537335	3.27868e-08
TMEM117	0.689308	-0.53678	1.75345e-12
TSPOAP1	0.689384	-0.53662	1.79476e-10
CCN2	0.689442	-0.536499	0.00843299
MS4A1	0.689514	-0.536349	2.29222e-08
WDR86-AS1	0.689746	-0.535863	1.18687e-07
ERICH6-AS1	0.689965	-0.535404	2.79072e-10
AFF3	0.690195	-0.534923	4.01718e-12
NT5DC4	1.44871	0.534769	5.05927e-05
RPL7AP11	0.690272	-0.534763	6.43868e-05
CIBAR1	1.44843	0.534493	0.000206865
AK5	0.690441	-0.534409	2.60915e-09
PRRG1	1.44833	0.534386	0.00113269
RPL32P24	1.44811	0.534166	0.00781334
OSBPL6	1.44775	0.533817	0.000324384
WNT10B	0.691453	-0.532298	1.60017e-08
PRLR	1.44608	0.532148	7.46588e-08
NUP210L	1.4459	0.531969	0.0293391
EXPH5	0.691615	-0.531958	1.85213e-08
TROAP	1.44573	0.531802	2.64642e-05
ZNFX1	1.44571	0.531779	5.12005e-38
TRPV4	1.44541	0.531477	0.000242462
CREB5	1.44476	0.530827	5.49795e-09
SLITRK5	0.692419	-0.530283	0.00319606
FBLN7	0.692449	-0.530221	1.1267e-10
IGHV4-59	1.44415	0.530218	0.0215179
FANK1	0.692495	-0.530125	9.45003e-05
UNC93B1	1.444	0.530067	9.22593e-20
VNN1	1.44369	0.52976	2.96692e-05
ADCY4	1.44346	0.529528	1.20706e-09
SP140	1.44299	0.529056	2.31784e-36
TIMM10	1.44291	0.528979	2.90475e-21
TMEM220	0.693221	-0.528612	2.71148e-09
ARK2C	0.693288	-0.528474	2.75624e-06
NOTCH3	0.693334	-0.528378	0.00168134
IGKV1-5	1.44222	0.528293	0.000108579
PDGFD	0.693464	-0.528106	6.12423e-08
LRRC36	0.693589	-0.527847	0.000319745
GIMAP3P	0.693593	-0.527839	0.0176393
HCAR1	1.44173	0.527803	0.00112789
FCRL6	0.693708	-0.527599	4.51522e-06
ENAH	0.694078	-0.526831	0.00225254
LGR6	0.694128	-0.526726	3.3932e-06
AUTS2	0.694169	-0.526641	3.29641e-11
C1GALT1	1.44056	0.526627	1.03552e-29
AURKB	1.44016	0.526229	1.01848e-08
CHDH	0.694412	-0.526137	0.000866117
RPL19P6	0.6945	-0.525954	5.86986e-08
TRIM21	1.43956	0.525631	2.95469e-27
TENT5A	1.43907	0.525141	7.36662e-34
WDFY3-AS2	1.43899	0.525059	1.5638e-05
TRD-AS1	1.43829	0.524355	3.46977e-08
PTP4A1	1.43763	0.523694	2.82917e-34
NKX3-1	0.695609	-0.523651	0.0439167
CASP1	1.43725	0.523311	3.30482e-26
ZNF582-DT	0.695822	-0.52321	3.68204e-08
CRISP3	1.43604	0.522098	0.00500125
GPR68	0.696412	-0.521986	1.72515e-12
ASPRV1	1.43592	0.521975	1.08427e-08
ZDHHC1	0.696462	-0.521884	5.14288e-07
CAPN5	0.696603	-0.521592	1.24375e-15
VIT	0.696687	-0.521416	0.00513596
PRRT2	0.696691	-0.521409	4.1726e-06
HSPA6	1.43532	0.52137	1.46398e-08
NBN	1.43524	0.521291	3.37647e-28
IL17RB	0.69684	-0.521101	0.00299941
RGL1	1.43367	0.519711	2.90177e-15
PLXDC1	0.697524	-0.519685	4.84129e-09
MUC16	0.697676	-0.519371	0.0184343
OIP5	1.43331	0.519352	0.000512079
NAV3	1.43322	0.519265	0.0039605
SGSM1	0.697861	-0.518987	1.43602e-09
COL6A1	0.697926	-0.518853	6.29687e-05
PDGFB	0.698068	-0.51856	2.33522e-11
KCNJ10	1.43202	0.518049	0.0205866
OBSL1	0.698419	-0.517835	0.0012514
ADORA1	0.698547	-0.517571	0.00561361
PTGDR	0.698582	-0.5175	1.38473e-09
UTS2	0.698651	-0.517356	0.00645162
CEP126	0.698766	-0.517118	7.31636e-13
APOL2	1.43086	0.516881	3.22569e-18
KL	1.43022	0.516235	3.72185e-05
IGHV3-13	1.42986	0.515871	0.00688129
DOCK8-AS1	1.42976	0.515773	1.47962e-08
PHLDB2	0.699445	-0.515717	6.36809e-11
JPH4	1.42929	0.515301	9.12262e-08
IGHV3-43	1.42902	0.515029	0.00487631
AXL	1.42846	0.514461	0.000216223
GBP3	1.42821	0.514206	3.49095e-09
SELL	1.42797	0.513962	2.66513e-18
PARP11-AS1	0.700347	-0.513859	5.23847e-07
TPRG1	0.700378	-0.513794	1.33702e-06
NFIL3	1.42778	0.51377	2.22486e-11
LINC00689	0.700453	-0.51364	0.0363021
CEACAM8	1.42713	0.513115	0.0214462
PDGFRB	1.42712	0.513109	5.10662e-05
XRN1	1.42652	0.512499	5.9223e-25
PTPRN2	1.4261	0.512076	8.73444e-10
TMEM255A	1.42599	0.511965	0.00155364
ID3	0.701291	-0.511915	1.79476e-10
HSH2D	1.42569	0.511657	8.9887e-16
CTSL	1.42518	0.511141	3.92016e-09
IGHV6-1	1.42517	0.511136	0.000799591
PAX5	0.701885	-0.510694	6.97906e-07
LINC02458	0.701991	-0.510476	2.19107e-05
RTKN	0.702062	-0.51033	2.17285e-06
GATM	0.702162	-0.510125	1.46212e-07
SPON2	0.70225	-0.509944	5.22239e-06
FBXL13	1.42363	0.50957	6.37167e-06
MYOF	1.4236	0.509547	1.11645e-09
IGLV3-10	1.42356	0.509505	0.00884738
SMPD3	0.702505	-0.509419	3.99229e-06
SMKR1	0.702973	-0.508459	5.42691e-08
RN7SL657P	0.703027	-0.508348	0.0367411
CCRL2	1.42206	0.507987	9.20962e-18
RPS26P31	1.42172	0.507633	0.0278724
CDON	0.703613	-0.507146	7.46863e-07
IL34	0.703688	-0.506992	0.0104195
ADAMTS7P4	0.703735	-0.506896	0.000405649
VNN3P	1.42066	0.506557	1.44787e-07
ZNF727	0.704112	-0.506122	0.0213201
IL18R1	1.42011	0.505999	1.53402e-12
IGHE	0.704185	-0.505975	0.0246911
KLK1	0.704211	-0.505921	0.000344902
NT5E	0.704219	-0.505904	1.05708e-08
HDX	1.41983	0.505717	1.19201e-11
C7orf25	0.704448	-0.505436	0.0105956
HMGB2	1.41908	0.504958	3.45108e-17
MAFB	1.4186	0.504472	2.73674e-14
CLIC5	0.704975	-0.504357	3.32392e-08
LMO2	1.41766	0.503509	5.59114e-22
IGLV1-36	1.4174	0.503244	0.0225377
PLAAT5	0.705765	-0.50274	0.000177693
EDARADD	0.705765	-0.502739	7.38135e-07
FAM222A	0.705977	-0.502306	0.000504975
QPCT	1.41639	0.502217	3.49296e-08
CDK1	1.41624	0.502064	1.24384e-05
CDT1	1.4158	0.501618	0.000173409
ZNF135	0.70637	-0.501505	1.56355e-06
BEND7	1.41559	0.501406	0.000105131
PCDH9	0.706632	-0.500969	2.70902e-05
ARVCF	0.706689	-0.500852	4.27146e-06
PHEX	0.706697	-0.500837	1.386e-06
CAPN14	0.706794	-0.500639	0.000341358
IL18RAP	1.41472	0.500519	4.64802e-07
PRKN	0.706867	-0.500489	0.000325073
TRGV5P	1.41464	0.50044	0.0393289
NEXMIF	0.706951	-0.500319	0.000154317
CACNA1C-AS2	0.706963	-0.500294	3.04121e-08
ZFR2	0.70702	-0.500178	0.000384846
LINC02915	0.707462	-0.499276	0.000797114
EXO1	1.41332	0.499085	1.51026e-05
MILR1	1.41326	0.499031	2.36936e-10
ALDH7A1	0.707585	-0.499024	5.99026e-05
SAP30	1.41315	0.498913	4.59415e-12
LINC00511	0.707812	-0.498562	0.00358028
IGHV3-20	1.41276	0.498518	0.0364363
GTSE1	1.41268	0.498432	4.11717e-06
SHCBP1	1.41256	0.498315	7.634e-08
BRCA1	1.41253	0.498283	2.01073e-21
IGFBP3	0.70832	-0.497527	3.46461e-07
DSC2	1.41169	0.497419	7.00605e-05
GPR15	1.41147	0.497198	0.00450715
IGHM	0.708586	-0.496986	9.21746e-06
CCNE2	1.41113	0.496849	3.2503e-06
CD200	0.708772	-0.496607	2.29975e-07
MXD1	1.41068	0.496396	9.65914e-10
TNFRSF21	0.70899	-0.496163	4.11085e-07
MATCAP1	1.41025	0.495955	3.21456e-11
RGS17	0.709166	-0.495804	0.00702175
LINC00570	0.709206	-0.495724	0.00182943
NPR3	0.709313	-0.495506	0.01893
CTH	0.709353	-0.495425	2.9062e-06
GPR183	0.709503	-0.49512	5.08565e-18
B3GALT2	0.709543	-0.495038	2.17855e-05
AP3B2	1.40919	0.494864	0.012655
DUSP8	0.709806	-0.494503	6.20313e-07
CARNS1	0.710091	-0.493923	7.23291e-12
AK1	0.710173	-0.493758	2.37913e-07
ABCB1	0.710176	-0.493751	1.00743e-12
ZBTB7C	0.71025	-0.493602	0.0175432
BEND5	0.710334	-0.493431	1.16944e-07
LINC01359	1.40768	0.493322	3.97373e-05
SLC22A15	1.40739	0.493023	5.37437e-13
NRXN2	0.710601	-0.492888	0.00198764
EEF1A1P17	0.710729	-0.492628	0.000338572
SPINK2	0.71076	-0.492566	0.000127362
CDKN2A	1.40641	0.492019	3.791e-06
DYNLT1	1.40617	0.491769	1.53378e-24
SLC25A39	0.711283	-0.491505	0.000217605
DYSF	1.40577	0.491358	1.38366e-07
KIF15	1.40573	0.491317	6.77794e-06
BST1	1.40552	0.491102	5.12227e-14
SLC5A2	0.711499	-0.491065	0.000447234
KIFC1	1.40541	0.490995	3.45077e-07
TRPC6	0.71163	-0.4908	0.000871379
CNTNAP1	0.712259	-0.489527	2.67539e-08
GPR150	0.712523	-0.488991	0.000587937
LINC00996	0.712547	-0.488943	1.24969e-06
IGKV1D-17	1.40276	0.488271	0.02745
COBLL1	0.712973	-0.48808	3.83784e-09
AIDAP2	1.40255	0.488056	0.00725674
DAPP1	1.40254	0.48804	1.50107e-20
SGO1	1.40238	0.487875	4.50473e-06
UICLM	0.713117	-0.48779	0.000850043
ORC1	1.40194	0.487425	8.68077e-09
COL17A1	1.40183	0.48731	0.0360912
CLEC2B	1.40172	0.4872	1.81689e-10
CLCF1	0.713518	-0.486979	3.92757e-12
TSPEAR	0.71377	-0.486469	0.0101051
ENHO	0.714106	-0.48579	0.000314271
SCN4A	0.71425	-0.485499	0.00119761
TREX1	1.3995	0.484916	2.20431e-14
FNDC3B	1.39885	0.484237	1.35517e-15
RIN2	1.39858	0.483962	1.21644e-17
LOC124909446	1.39849	0.483874	0.0123254
LINC02021	0.715094	-0.483795	0.00289335
COL19A1	0.715223	-0.483536	0.000386488
KLRG1	0.715259	-0.483463	6.74873e-08
ZFYVE9	0.715327	-0.483324	6.50263e-11
TIFAB	0.715425	-0.483128	3.70176e-09
TLR2	1.39763	0.48298	3.0059e-11
VSIG10L	1.39758	0.482934	3.45968e-06
KCNJ2	1.39726	0.482604	1.2478e-07
PNPLA1	1.39725	0.482592	4.64885e-07
PPP2R2B	0.71594	-0.48209	5.18268e-08
CDCA7	1.3965	0.481818	1.77694e-09
LLCFC1	1.39618	0.481489	0.00619486
RPS18P5	0.716442	-0.481077	0.00131955
CLEC7A	1.39554	0.480819	5.04063e-11
IGHV3-15	1.39487	0.480135	0.000481788
KNL1	1.39484	0.480098	2.508e-07
CD163	1.39477	0.48003	9.63943e-13
BLTP1	1.39473	0.479984	9.60873e-23
TTK	1.39465	0.479901	1.67805e-05
CDC25C	1.39457	0.479825	0.00473758
SEMA3B	1.39447	0.479717	0.0017407
VCAN	1.39381	0.479032	2.97166e-11
DCBLD2	0.717509	-0.478932	4.41387e-07
CACNA1I	0.717572	-0.478805	5.84322e-09
EMP1	1.39355	0.478766	1.34095e-05
C12orf42	0.717659	-0.47863	3.47882e-09
LINC02481	0.71774	-0.478468	3.02808e-09
CSRNP1	1.39299	0.478184	7.01185e-13
TNFRSF13C	0.718063	-0.477818	4.14848e-06
BACH1	1.39247	0.477643	6.90137e-15
CPEB2	1.39245	0.477624	2.18705e-13
DEPDC7	0.718187	-0.477569	2.23188e-06
OBSCN-AS1	0.718273	-0.477396	1.34408e-05
MMP15	0.718409	-0.477123	8.95331e-05
PPARGC1A	0.718455	-0.477031	0.0328574
JAM3	0.718517	-0.476906	2.92985e-12
BLVRA	1.39163	0.476777	1.41713e-17
MNDA	1.39155	0.476694	3.68583e-12
ZNF600	0.718633	-0.476673	8.15365e-11
SHFL	1.39151	0.476651	1.23421e-27
RPL21P125	0.718656	-0.476628	0.0412783
RPS3AP47	0.7188	-0.476338	0.00776428
TKTL1	0.719067	-0.475802	2.08197e-06
SPNS3	0.719075	-0.475785	6.28325e-07
REM2	1.39027	0.475369	1.35549e-07
S100A8	1.38987	0.474951	4.96554e-06
EFHB	1.38976	0.474839	0.0293391
CDRT4	0.719549	-0.474835	0.00411874
PDZD2	0.719612	-0.47471	9.69847e-05
SKA1	1.38941	0.474475	8.22558e-05
FAM13A	1.38896	0.474001	9.6438e-12
CC2D2B	1.38894	0.473989	3.72788e-05
BNIP3P1	0.719982	-0.473966	0.000234883
TMOD2	1.38881	0.473854	3.79369e-16
CDH1	0.720096	-0.473739	0.00016548
SLC4A4	0.720109	-0.473712	1.17283e-05
GPR141	1.38853	0.473554	2.11795e-11
IGF2	1.38839	0.473409	0.02538
HYI	0.720357	-0.473215	3.79885e-15
PAK6	0.720372	-0.473187	5.84344e-05
ZNF578	0.720491	-0.472948	1.25949e-06
DMD	0.720673	-0.472583	0.000839739
CLDND2	0.72076	-0.47241	7.13764e-05
FCER1A	0.720848	-0.472233	7.45495e-10
IGLV1-47	1.38699	0.471962	0.00196506
ZCCHC18	0.72118	-0.471568	2.03272e-10
SLC22A4	1.38648	0.471427	5.14181e-07
NRIP3	0.721258	-0.471412	3.38022e-05
KLRC1	0.721262	-0.471406	0.000288043
MUC1	1.38642	0.471368	6.04994e-06
GPR153	0.721336	-0.471257	3.99831e-05
NAPA	1.38631	0.471248	3.54217e-23
GLIS3	0.721577	-0.470775	0.00168134
CYTL1	0.721916	-0.470097	0.00328855
KCTD21-AS1	0.72193	-0.470069	0.0166064
NCALD	0.722095	-0.469739	4.39742e-13
LOC101929107	1.38457	0.469438	0.00778318
BPI	1.38452	0.469384	0.00451651
EFCAB2	1.3845	0.46937	2.51443e-07
EPB42	0.722359	-0.469212	0.00489496
ADAM9	1.38434	0.469193	3.05077e-18
SPTSSB	0.722541	-0.468848	8.43799e-05
RPL7P23	0.722553	-0.468826	0.0418762
WDR86	0.72263	-0.468672	0.00220718
SLC7A8	0.722711	-0.468509	0.0023408
DRAM1	1.38366	0.468484	1.38778e-20
SPACDR	1.38352	0.468339	0.000222142
PRCD	0.722836	-0.46826	0.00194682
GPR63	0.723037	-0.467859	0.00264113
ABCG1	1.38296	0.467755	2.28541e-10
RPL10P9	0.723225	-0.467483	2.93829e-05
TK1	1.38262	0.467401	4.17523e-05
ZNF662	0.723294	-0.467346	2.82271e-05
LIPN	1.38256	0.467339	1.25232e-05
SPC24	1.38255	0.467334	0.000719847
C10orf105	1.38253	0.467312	2.64278e-08
TMEM204	0.723487	-0.46696	3.46149e-09
FAM72B	1.38191	0.466669	0.00875487
SRGAP3	0.723872	-0.466193	2.39132e-12
SORBS2	0.723933	-0.466071	0.0361144
CADM4	1.3813	0.466026	1.59595e-08
SOX13	0.72397	-0.465999	1.07605e-07
PRR11	1.38114	0.465865	6.30806e-14
IGLV3-25	1.38094	0.465651	0.00289631
USP43	0.724226	-0.465488	0.00312959
SH3BP4	0.724381	-0.46518	8.95661e-09
CCR6	0.724491	-0.46496	6.09915e-12
MTCO2P22	0.724611	-0.464722	0.00868017
DDR1	0.724883	-0.46418	2.00836e-10
LRRC37A17P	1.37937	0.464013	0.0485235
RPS2P5	0.725812	-0.462333	0.0335263
GTPBP2	1.37706	0.461593	4.76014e-29
GPR27	1.37689	0.461418	7.69241e-08
GNB3	0.726311	-0.46134	0.00139657
B3GNT5	1.37674	0.461253	1.85781e-08
S100A9	1.37609	0.460576	1.25173e-08
ENPP1	0.726762	-0.460444	0.000258908
RBPMS2	0.726786	-0.460398	0.0078713
IGLC1	1.37591	0.460389	0.004006
TRIM56	1.37565	0.460112	1.63388e-12
RPS3P4	0.72704	-0.459893	0.000179054
IGLV9-49	1.37542	0.459868	0.0135846
GASK1B-AS1	1.3752	0.459641	6.93768e-09
IGKV1-6	1.3744	0.458804	0.0107266
TXNRD3	0.727658	-0.458668	4.95562e-07
DUXAP10	1.37424	0.458632	0.0205337
MTARC1	1.3741	0.458491	9.32031e-08
RPL3	0.727766	-0.458454	2.9897e-19
SEMA4C	0.728099	-0.457793	3.27593e-20
IGHV3-49	1.37254	0.456851	0.00331375
UPB1	1.37229	0.45659	1.22566e-05
FAM209B	1.37209	0.456373	0.000208976
CDCA5	1.37206	0.45634	3.33488e-05
KLF5	1.37141	0.455656	5.37036e-12
LIN7A	1.37099	0.455216	2.20471e-08
ZFP37	0.729581	-0.45486	1.14729e-07
CCR10	0.729581	-0.454859	0.00333559
GRIN2D	1.37063	0.454843	0.000120598
C16orf74	0.729644	-0.454734	1.62564e-09
P2RX6	0.72977	-0.454487	0.00588537
IGKV1-16	1.37029	0.454483	0.00713788
PATL1	1.36994	0.454116	2.93913e-44
MTATP6P1	0.729971	-0.454089	0.0353968
DEPTOR	0.729978	-0.454074	6.20062e-07
ARMH2	1.36962	0.453775	0.035719
RASGRF1	0.730159	-0.453718	0.00410349
KIAA0319	1.36935	0.453489	1.7785e-05
SRGAP1	1.3689	0.453018	0.00390954
MCTP1	1.36867	0.45277	3.16211e-16
SEMG1	0.73064	-0.452768	0.0107719
OCLN	1.3683	0.452385	0.00686868
TNS2-AS1	0.730878	-0.452297	0.00388783
RAB6B	0.731037	-0.451983	0.00244999
BEND4	0.731178	-0.451706	1.4972e-06
FGF13	1.36738	0.451415	0.0358579
SBF2	1.36731	0.451341	6.65597e-17
LINC02218	1.36703	0.451043	0.000596962
ZNF528-AS1	0.731776	-0.450526	1.90312e-05
C12orf57	0.732018	-0.45005	2.61344e-10
CCDC183	0.732396	-0.449304	0.000405649
IGKV1D-8	1.36524	0.449153	0.0143139
IL3RA	0.732588	-0.448926	8.44606e-06
CENPE	1.36482	0.448714	2.55185e-07
POU6F1	0.732767	-0.448574	6.50837e-13
FHIP1A	0.732772	-0.448563	0.00302048
PLEKHG1	0.732798	-0.448512	1.46359e-07
ADCY6	0.732852	-0.448406	7.56656e-05
MTUS1	0.73288	-0.448352	5.98434e-05
NSUN7	1.36446	0.448335	1.62569e-05
TCTN2	0.73299	-0.448135	3.06753e-10
PROM1	0.73314	-0.44784	0.0144241
NPHP1	0.733301	-0.447523	0.000741806
IRGM	0.733319	-0.447487	3.29622e-05
STAC3	1.36364	0.447464	5.1248e-15
SNTA1	0.733353	-0.447421	6.9745e-10
SCAMP5	0.733474	-0.447183	3.54954e-06
ZNF117	1.36328	0.447079	9.23709e-06
SCD5	0.733542	-0.447049	0.000422271
SEMA6B	1.36302	0.44681	0.0477748
ADM	1.36301	0.446795	0.000107723
AFF1	1.36295	0.446732	2.08989e-18
NEIL1	0.733709	-0.44672	5.6899e-07
SHISA4	0.733757	-0.446625	0.00299329
GSTM3	0.733817	-0.446508	0.0321127
CNR2	0.733817	-0.446508	2.64638e-14
TRGC2	0.733933	-0.446281	9.96089e-06
PCBP3	0.734359	-0.445442	3.69773e-05
NAGK	1.36153	0.445225	7.48703e-17
STARD9	0.73453	-0.445106	4.80716e-11
DISC1	1.36134	0.445023	8.90913e-18
CD247	0.734581	-0.445007	1.07633e-19
CD72	0.734619	-0.444933	2.45422e-07
LDOC1	0.734974	-0.444235	1.30297e-08
LGR4	0.73501	-0.444164	1.21896e-06
DMXL2	1.36009	0.443707	1.75901e-13
KIF24	1.35971	0.443303	1.48735e-05
NDRG2	0.735463	-0.443276	5.74356e-18
CDNF	0.735576	-0.443053	3.97834e-05
AKR1E2	0.735619	-0.44297	0.00280339
NR1D1	0.735657	-0.442896	1.85464e-11
ADD2	0.736146	-0.441936	9.59506e-11
LINC01505	0.736223	-0.441784	0.0226365
ZNF415	0.73629	-0.441654	0.00698956
TNNC2	0.736704	-0.440844	0.00141496
TUBB4A	0.73677	-0.440714	4.4081e-05
C20orf204	0.736878	-0.440503	0.0208795
MYD88	1.35706	0.440486	1.58184e-21
SLC22A16	1.35689	0.440306	0.00198002
KANK3	0.736999	-0.440266	0.000111387
CXCL9	1.35685	0.440262	0.00284578
CDKL5	1.35685	0.440262	0.000209487
ZNF366	1.35661	0.44001	5.37544e-06
EVPL	0.737295	-0.439687	0.0349401
GRN	1.35628	0.43965	5.67981e-12
CDCA3	1.35617	0.43954	1.19211e-05
ABLIM2	0.737429	-0.439423	8.59663e-06
EIF3L	0.737447	-0.439389	3.94654e-35
GZMM	0.737529	-0.439228	2.94338e-06
BHLHE41	0.737544	-0.439198	8.32197e-05
RPS23	0.737737	-0.438822	8.57066e-16
ASGR2	1.35548	0.438804	8.20935e-07
PDK4	1.3554	0.438717	0.000220324
BAZ2B	1.35532	0.43863	3.34177e-11
PRMT5-DT	1.35513	0.438435	0.00199863
ARHGEF25	0.73801	-0.438287	0.00135244
LINC01013	0.738015	-0.438278	0.0143874
SAMD14	0.738037	-0.438235	0.0170872
CD40LG	0.738044	-0.438222	6.29874e-16
IL6	0.738067	-0.438177	0.0107715
SQOR	1.35489	0.438171	3.13792e-22
NHS	1.35487	0.438158	6.72925e-09
GK	1.35479	0.438074	1.12285e-07
TSHR	1.35469	0.437962	0.0221724
DEPDC1B	1.35452	0.437786	0.000303441
RPL27AP6	0.738297	-0.437727	0.0022371
LINC00865	0.738315	-0.437692	3.68665e-07
BEX5	0.738326	-0.437669	9.96711e-08
GALNT3	1.35429	0.437538	2.70816e-14
HTR7P1	1.35429	0.437536	5.12242e-05
RPS14	0.738405	-0.437515	1.00535e-16
RPL11P3	1.35423	0.43747	0.0113112
SLC2A3	1.35413	0.437367	7.37105e-09
FKBP9	1.35394	0.437164	1.28535e-06
RHPN2	0.738591	-0.437152	0.000226943
RAB3IL1	0.738604	-0.437127	0.0128391
SYTL2	0.738668	-0.437001	7.06253e-09
RRAGD	1.35378	0.436992	8.30666e-13
MCTP2	1.35369	0.436899	1.52108e-08
SLC29A2	0.738728	-0.436884	1.14898e-08
NADK	1.35347	0.436666	9.40728e-12
SORT1	1.35335	0.436538	9.99622e-16
RTN4R	0.738997	-0.436359	0.000444163
MLF1	0.739019	-0.436316	0.000185884
AXIN2	0.739264	-0.435839	9.15356e-10
FBLN5	0.739316	-0.435738	7.77531e-06
LINC02422	1.3526	0.435733	0.000696693
MOXD1	1.35239	0.435512	0.000892909
TNK1	0.739431	-0.435512	1.43986e-06
NSG1	0.739435	-0.435504	0.000632195
MPL	0.739559	-0.435262	0.00978443
EEF1G	0.739733	-0.434923	1.57569e-22
MEFV	1.35183	0.434911	1.50724e-11
TLR7	1.35171	0.43479	2.40407e-12
KCNMB4	0.739854	-0.434688	1.26464e-06
BTN3A1	1.35153	0.434592	2.41303e-19
KIF23	1.35136	0.434415	2.40562e-08
SERPINB10	1.35132	0.434372	0.0151455
RPL18	0.740062	-0.434282	1.17286e-18
ARG1	1.3512	0.434242	0.00505577
RAD54L	1.35071	0.433714	0.00145703
PTCH1	0.740385	-0.433652	1.91408e-08
IGKV1-9	1.3505	0.433489	0.00761506
COL6A3	0.74047	-0.433487	5.7582e-07
CPEB4	1.35045	0.433442	9.05863e-10
RAD51	1.35023	0.433204	1.07426e-05
CASP4	1.35015	0.433116	3.08326e-15
TGFB3	0.740879	-0.43269	1.36477e-08
HBB	0.740909	-0.432631	0.0344316
CTSF	0.740997	-0.432461	6.19675e-12
NOP53	0.741004	-0.432447	3.09352e-13
RPL21P14	0.741086	-0.432287	0.000152529
PHACTR1	1.3493	0.432209	4.49588e-08
ARHGEF11	1.34888	0.431761	2.38693e-17
MAPK14	1.34841	0.431262	1.94628e-15
CSGALNACT2	1.34836	0.431209	3.12261e-23
CENPF	1.34812	0.43095	8.3053e-08
RICTOR	1.34744	0.430219	3.66245e-11
HK3	1.34724	0.430004	8.76732e-10
PLPP3	1.34717	0.429934	3.21507e-05
CFH	0.742391	-0.42975	0.000264786
TP73	1.347	0.429748	0.0118472
FAM86DP	0.742427	-0.429678	5.5942e-07
TMEM150B	1.34654	0.42926	1.09518e-08
NR3C2	0.742653	-0.42924	2.92497e-11
SERPINF1	0.742742	-0.429068	3.07738e-08
RETN	1.34634	0.429038	0.000365827
G2E3P1	1.3462	0.428898	0.00533231
CCDC146	1.34613	0.428819	1.84119e-10
SECTM1	1.34602	0.428698	1.99859e-07
CHEK1	1.34595	0.428622	1.56843e-07
CR1	1.34586	0.42853	5.56562e-07
CYTH3	0.743094	-0.428383	8.36314e-17
PAIP2B	0.743125	-0.428324	2.64326e-15
TARM1	1.34566	0.428314	0.0466442
MMP11	0.743174	-0.428228	1.04089e-05
FCGR3A	1.34556	0.428208	3.87211e-08
PNMA3	0.743386	-0.427816	0.000175713
EML6	0.743504	-0.427588	6.06464e-05
NUSAP1	1.34494	0.427542	1.16318e-09
TCEAL9	1.34469	0.427269	0.000367612
MAGI2-AS3	1.34466	0.427242	0.0256729
LINC01907	1.3446	0.427175	0.00427403
RPLP2	0.743736	-0.427138	3.80915e-14
LAMA5	0.743793	-0.427027	0.000631039
APBB1	0.743808	-0.426998	3.98008e-13
CDKN2B	1.3444	0.426962	1.84274e-07
FCGR2B	1.34433	0.426884	1.78216e-06
GATA2	0.743917	-0.426785	3.88534e-05
CNNM3-DT	0.744024	-0.426579	0.00121945
CCDC71L	1.34396	0.426487	4.30931e-15
PTPRK	0.744511	-0.425635	4.08365e-06
NAP1L2	0.744925	-0.424833	5.99477e-11
MLKL	1.34211	0.424501	2.78793e-15
CA8	0.745108	-0.424479	4.56144e-05
ZNF230	1.34187	0.424242	3.74498e-20
CUX2	0.745246	-0.424212	0.00010529
CDS1	0.745415	-0.423884	0.00017195
BACE2	0.745471	-0.423776	7.45093e-09
ERBB2	0.745507	-0.423707	1.12469e-06
BTNL8	1.34125	0.423576	0.000314271
SESN1	0.74563	-0.423469	1.88351e-15
CACNG8	0.745678	-0.423375	0.00774046
NECTIN2	1.34083	0.423121	0.046792
GAB2	1.34078	0.423075	2.75724e-10
ISG20	1.34071	0.422994	5.54159e-16
GAPT	1.34048	0.422747	9.33236e-16
NHLH1	1.34046	0.422729	0.0029763
SPTLC2	1.3404	0.422663	8.83042e-29
RPS3	0.746133	-0.422496	1.16634e-19
LOC100128310	0.746232	-0.422303	0.0064981
PI3	0.746242	-0.422285	0.00972494
CACNA1A	1.33993	0.422154	0.000886611
ZNF667	0.746385	-0.422007	0.000807309
FBL	0.746427	-0.421927	2.05685e-18
RN7SKP16	1.33962	0.421822	0.0175369
SLC6A12	1.33959	0.421794	8.87617e-08
PRXL2A	0.746501	-0.421785	5.18059e-10
LYVE1	1.33951	0.421705	0.00192046
ATP6V0E2-AS1	0.746616	-0.421561	8.9496e-08
RNF13	1.33922	0.421389	1.58627e-16
LOC101928932	0.74693	-0.420956	0.0476629
CRIP3	0.747165	-0.420502	2.57693e-05
EEF1A1P19	0.747176	-0.420481	2.25898e-09
C1orf127	0.74727	-0.420298	0.00137377
SLC9A7P1	1.33812	0.420202	8.39714e-08
RPS27AP5	0.747331	-0.420181	0.0111825
SCARB2	1.33808	0.420165	3.9373e-23
EPB41L3	1.33794	0.420013	2.20018e-11
HIC1	0.747737	-0.419398	0.000843713
GLRX	1.33736	0.419387	2.90475e-21
PADI4	1.33733	0.419352	1.22566e-05
CC2D2A	0.747845	-0.419189	0.000358717
DIPK1B	0.747864	-0.419153	0.00199351
CRISPLD2	1.33709	0.419095	1.84747e-06
CFAP54	1.33666	0.418633	0.00198512
LRRC37A15P	1.33659	0.418557	8.54718e-05
HECW2	1.33635	0.418299	1.57276e-05
KIAA0825	1.33635	0.418295	8.90545e-07
FBXL5	1.33612	0.41805	7.61774e-16
NUB1	1.33601	0.417932	1.91678e-37
CAMP	1.33577	0.417668	0.00589486
DPCD	0.748762	-0.417421	3.61644e-06
LBH	0.748808	-0.417333	2.25887e-16
CCDC65	0.74883	-0.417289	2.88566e-09
SPNS2	0.749004	-0.416954	0.000127074
SAMSN1	1.33508	0.416928	5.35182e-15
GPR157	0.749022	-0.41692	8.84826e-16
PAPLN	0.749198	-0.416582	0.000373452
STEAP4	1.3347	0.41651	7.35206e-06
SPTB	0.74925	-0.41648	0.00955993
GPNMB	1.33461	0.416421	0.00311582
RPL4	0.749508	-0.415985	3.36727e-21
ZNF433	0.749584	-0.415838	7.63762e-05
RPS2P20	0.749731	-0.415555	0.0077036
EEF1B2	0.749826	-0.415373	2.21406e-08
MORC4	0.749967	-0.415101	1.06407e-16
RPS4XP8	0.750098	-0.414848	0.000474432
RPS8P8	0.750166	-0.414719	3.27607e-05
CLEC5A	1.333	0.414672	2.15645e-05
ALPK3	1.33278	0.414439	0.000307442
TLCD3A	0.750589	-0.413904	8.72504e-05
SHF	0.750636	-0.413815	3.99735e-05
SYN1	1.33213	0.413737	0.00619669
KCNE1	1.33151	0.413064	7.92014e-06
ALOX15B	1.33123	0.412764	0.0059896
RPS27AP16	0.751323	-0.412495	2.62773e-06
KPNB1	1.33081	0.412309	1.72056e-27
SLC2A1-DT	0.751428	-0.412294	0.00720404
TPM2	0.751485	-0.412183	1.86332e-06
BRME1	0.751702	-0.411768	0.00155364
ALDH1A2	1.3303	0.411747	0.00230252
RPL13	0.751717	-0.411738	1.2956e-14
ASIC3	0.751749	-0.411678	0.000126962
PTPRM	0.751925	-0.411339	4.03876e-05
SYNGR3	0.751968	-0.411256	0.000948553
ZNG1E	1.3298	0.411212	3.88108e-13
HLA-DOB	0.752307	-0.410606	3.87145e-06
TNFSF15	1.32919	0.410546	0.00129708
MXRA7	0.752357	-0.410512	0.000499997
PKIG	0.75237	-0.410487	6.36644e-08
MTF1	1.32901	0.410352	3.7698e-26
AQP9	1.32884	0.410162	9.7455e-06
TLR1	1.32852	0.409822	2.52606e-09
CATIP-AS1	0.752722	-0.40981	0.00318146
IGKV2-30	1.32848	0.409775	0.0071487
GALNT4	1.32838	0.409672	0.0293341
TRIM2	0.752998	-0.409282	2.34914e-07
SRBD1	1.32797	0.409221	4.43776e-25
ADGRA3	0.753105	-0.409076	8.32184e-06
IL24	0.753197	-0.408901	0.00732775
IGHV2-70D	1.32753	0.408747	0.0355573
KLHL32	0.753373	-0.408563	5.56011e-06
LOC105372321	1.32718	0.408362	0.0261894
ADGRG5	0.753644	-0.408046	2.98353e-10
EVC2	1.32684	0.407989	0.000645759
IL15	1.32668	0.407816	2.54123e-12
TTC23L-AS1	0.753789	-0.407768	0.00201462
SESTD1	1.32662	0.407751	1.77031e-16
CD300E	1.32636	0.407476	9.71519e-11
GCH1	1.32611	0.407203	5.95714e-19
CDK14	1.3261	0.407189	2.29939e-11
CXXC5	0.754202	-0.406976	1.26269e-12
GPA33	0.754304	-0.406783	2.56358e-09
SELENOM	0.754329	-0.406734	7.18703e-06
GTF2H2	1.32547	0.406508	0.000651251
DAB1	0.754467	-0.406471	0.00153244
RAB33B	1.32543	0.406458	2.10302e-15
RPL7P1	0.75464	-0.40614	0.0021104
CCDC13-AS2	0.754759	-0.405913	0.000101435
PLBD1-AS1	1.32472	0.40569	0.00140782
MROH7	0.754884	-0.405673	0.0191584
RPL3P4	0.754945	-0.405557	1.89876e-05
FRMPD3	0.754968	-0.405512	0.000528185
TRBV21-1	0.754973	-0.405503	0.000557984
RPS2P21	0.755004	-0.405445	0.0122959
PKD1P6-NPIPP1	0.755073	-0.405313	0.0032333
NDST1	1.32436	0.405293	5.45079e-09
TRIM14	1.32434	0.405272	1.45964e-31
REEP6	0.75511	-0.405241	2.76838e-05
FADS3	0.755258	-0.404958	1.35938e-08
RPL4P5	0.755281	-0.404914	9.39358e-05
MPP2	0.755447	-0.404597	0.0017135
ZNF521	0.755483	-0.404529	0.00345368
TNS2	0.755497	-0.404503	0.00190745
PSME2	1.3236	0.404466	5.40186e-20
DKK3	0.755551	-0.404399	0.0248059
LTB4R	1.32303	0.403848	2.80393e-10
TTN-AS1	1.32285	0.403648	1.17723e-09
ZNF496	1.32274	0.403528	5.78532e-16
FAM81A	0.756021	-0.403501	0.00152739
ZFP28	0.756043	-0.40346	1.3115e-09
PLXDC2	1.32259	0.403367	3.04462e-14
RPL26P4	0.756142	-0.403271	0.00145606
ATXN7	1.32247	0.403234	2.59434e-20
HASPIN	1.32241	0.403173	0.000798884
SEC16B	1.32241	0.403172	0.0466419
FSD1	0.756327	-0.402918	0.00122782
SEMA3C	1.32214	0.402878	8.39714e-08
H2AC6	1.32206	0.402789	1.5186e-07
KIR3DL1	0.75642	-0.402741	0.0130025
RPS5	0.756468	-0.402649	5.81372e-14
TLE1	0.756484	-0.402618	4.60138e-08
RPL18A	0.756567	-0.40246	6.13423e-12
NIPSNAP3B	0.75657	-0.402455	9.90307e-06
ALPK1	1.32164	0.40233	1.44787e-07
ARHGEF28	0.756802	-0.402012	0.0202618
TTC9	0.756803	-0.40201	1.45646e-11
NAMPT	1.3212	0.401851	2.67167e-05
KCNA6	0.756973	-0.401687	0.000515164
RPS4X	0.757103	-0.401438	4.21053e-21
PPP1R3B	1.32035	0.400923	1.05897e-06
SORBS3	0.757383	-0.400905	5.85589e-13
MME	1.32018	0.400736	0.000114859
ANKH	0.757476	-0.400728	3.27593e-20
IGHA1	1.32012	0.400669	0.0435969
CELA1	0.757525	-0.400634	0.00430203
ZNF837	0.757568	-0.400553	0.00533837
ZDHHC20	1.31997	0.400501	3.1659e-07
LGALS9B	0.757627	-0.400439	0.0434817
CDC42EP3	1.31988	0.400403	1.1484e-16
TMEM144	1.31976	0.40028	9.47918e-06
IL15RA	1.31966	0.400164	1.15531e-14
ZSCAN18	0.757808	-0.400096	5.3535e-11
ICA1	1.31926	0.399727	7.36353e-13
EGR2	1.31917	0.399632	0.000450614
AR	0.758063	-0.39961	0.00170088
DNAAF11	1.3188	0.399225	0.00180965
KIR2DL3	0.758432	-0.398907	0.00603076
STX11	1.31803	0.398379	2.22202e-09
SLC22A23	0.758726	-0.398348	2.12212e-07
GATA1	0.758727	-0.398348	0.000304258
TMIGD2	0.758766	-0.398274	2.23953e-06
PSMB9	1.31777	0.398103	1.80996e-15
RBBP8	1.31766	0.39798	1.10731e-14
RPL17P22	0.758929	-0.397963	0.0156447
FTH1P22	0.758961	-0.397902	0.00264782
GYPA	1.31746	0.397761	0.0162827
ZNF491	0.75916	-0.397524	4.02611e-07
TFCP2L1	0.75918	-0.397486	0.0101998
ZNF239	0.759197	-0.397454	9.636e-08
GPD2	1.31711	0.39738	1.37194e-19
PLLP	0.759316	-0.397228	0.00422697
FGL2	1.31695	0.397197	2.51576e-13
EVC	1.31686	0.397099	0.000311984
FXYD6	1.31685	0.397087	3.00166e-08
TNFRSF13B	0.759399	-0.39707	0.00139657
EIF4E3	1.31681	0.397042	2.33636e-15
KANSL1-AS1	0.759654	-0.396585	0.00366248
PNOC	0.759761	-0.396383	9.54102e-07
RPL10A	0.759762	-0.39638	1.96555e-17
LYST	1.31613	0.396303	6.85321e-12
ANKFY1	1.31608	0.396247	4.43666e-44
RPL7AP27	0.759911	-0.396098	0.00785139
SLC45A3	0.759963	-0.395998	9.5184e-06
CACNB4	1.31577	0.395903	0.000572515
DOK7	0.760136	-0.39567	0.00863878
RPL10	0.760295	-0.395368	1.34348e-21
RPS3A	0.7603	-0.395359	4.37627e-07
PRSS57	0.760466	-0.395045	0.0216031
TMEM238	0.760503	-0.394975	0.0119686
TUFT1	1.31477	0.394806	3.04246e-11
HABP4	0.760647	-0.3947	5.27316e-15
KRT8P46	1.31464	0.394668	0.00189459
LOC105377267	0.760676	-0.394646	0.00867241
RPS27A	0.76069	-0.39462	2.27135e-12
SEMA6C	0.760788	-0.394433	3.23436e-08
LIMK2	1.31441	0.394416	3.194e-06
RNF24	1.31441	0.394415	9.2825e-07
LINC00880	0.76082	-0.394373	0.00185012
DNAJC5B	0.76088	-0.394259	0.0172593
RARA-AS1	1.3142	0.394181	5.65125e-06
GLS2	0.760948	-0.39413	1.70687e-05
RIMS3	0.760973	-0.394083	1.34244e-12
TMEM121B	1.31393	0.393886	2.65769e-05
ATG9B	0.761239	-0.393578	4.75827e-08
FAM43A	0.761352	-0.393365	8.12252e-13
KRT18	0.761356	-0.393358	1.04204e-06
RPL5	0.761488	-0.393106	6.47116e-17
CENPV	0.761521	-0.393045	8.43086e-10
KIF11	1.3131	0.392975	1.19837e-06
CEACAM3	1.31306	0.392938	8.36814e-06
MTND5P11	0.76168	-0.392743	0.00222925
PSME2P2	1.31284	0.392691	4.96672e-06
SLC45A1	0.761797	-0.392521	0.00394988
TRAF4	0.761834	-0.392452	6.08875e-11
VEGFB	0.761917	-0.392295	1.35219e-13
ZNF429	1.31247	0.392281	7.89582e-06
HCG27	1.3124	0.39221	4.07661e-05
PSTPIP2	1.3123	0.392096	1.07529e-10
TIGD3	0.76203	-0.39208	8.4779e-06
MYO6	0.762042	-0.392058	9.11571e-05
SERPINF2	0.762141	-0.391871	7.04391e-05
ITGA7	1.31199	0.391757	0.000160962
GALNT14	1.31192	0.391681	0.00628783
KIT	0.762272	-0.391622	8.89407e-07
MRC2	0.762368	-0.39144	0.0006189
KLHL25	0.762384	-0.39141	1.25352e-10
RPS8	0.762421	-0.391341	1.61078e-15
SMAD1	1.31159	0.391313	1.35838e-07
XXYLT1-AS2	1.31153	0.391252	0.00714546
NHSL1	1.31142	0.391135	2.2637e-05
RPL5P29	0.762607	-0.390988	0.0359327
RAB25	0.762621	-0.390962	0.00711714
RPS6	0.762695	-0.390821	7.40484e-12
TUT7	1.31095	0.39061	1.02724e-12
KLHL13	0.762989	-0.390266	0.000546111
LOC100130357	1.31063	0.390259	0.00017599
MORN3	0.763069	-0.390115	6.33358e-06
CYP1B1	1.31047	0.390085	1.65269e-05
RGCC	0.763153	-0.389957	1.94263e-12
AGAP4	0.763222	-0.389826	0.0328195
ABCC6	1.30978	0.389326	2.14236e-05
IL9R	0.763567	-0.389173	0.00281644
WARS1	1.30947	0.388983	1.30055e-09
TTC34	0.763786	-0.388759	0.00819662
ALS2CL	0.763896	-0.388553	2.89753e-06
RPS16	0.764096	-0.388173	1.2976e-16
KIAA0319L	1.30871	0.388145	2.67481e-23
RPL41P2	0.764142	-0.388088	0.00367707
KIAA1614-AS1	1.30833	0.387722	0.000222142
CYBB	1.30802	0.387379	5.04687e-15
NABP1	1.30801	0.387369	4.10244e-06
CMTM1	1.30799	0.387357	1.65807e-05
RNF43	0.764553	-0.387311	6.77292e-05
ACSL4	1.30783	0.387177	5.87614e-14
RHOT1	1.3078	0.387144	1.90313e-26
RPS27AP11	0.764751	-0.386938	0.0073585
LCN2	1.30737	0.386672	0.0274133
LOC400499	1.30737	0.386671	0.000161909
C9orf72	1.30721	0.386488	4.67353e-09
STIL	1.30688	0.386128	1.90241e-06
IL23A	0.765279	-0.385942	8.2432e-09
SDC3	1.30652	0.385727	0.000110236
GARNL3	0.765535	-0.385461	0.000380648
RPS10	0.765673	-0.385199	3.21702e-11
ZNF790-AS1	0.765706	-0.385137	0.000184817
KIF5C	0.765816	-0.38493	2.21195e-07
LAMP5	0.765851	-0.384864	2.47279e-05
OSCAR	1.30567	0.384786	4.01739e-09
CLEC1A	1.30563	0.384748	1.83136e-05
DDIT3	1.30542	0.384516	1.2627e-12
PKP2	0.766088	-0.384419	0.000480846
FAM106A	1.30508	0.38414	0.0219289
ADAMTS17	0.766395	-0.38384	3.45519e-05
CHROMR	1.30473	0.383747	4.83486e-12
RAB24	1.30467	0.383687	1.16989e-08
SELENOP	1.30462	0.383625	0.00564268
C1QA	1.30444	0.383426	0.0101601
LNCATV	1.30434	0.383315	4.0513e-05
LOC102724642	0.766794	-0.383088	0.00135575
IGKV3-11	1.30409	0.383039	0.00124893
FAS	1.30406	0.383011	7.06075e-11
ZNF853	0.766869	-0.382947	3.91782e-10
AKAP12	0.766902	-0.382886	0.000442589
KIRREL3	0.766941	-0.382813	0.0195095
RPS4XP6	0.767227	-0.382274	0.00221493
BCL11A	0.767238	-0.382253	1.52441e-11
GASK1B	1.30327	0.382131	1.07395e-07
B3GALNT1	1.3032	0.382058	0.00127659
RESF1	1.30319	0.382044	4.83292e-11
PLEKHG7	0.767415	-0.381921	0.0183283
SLC35F3	0.767457	-0.381843	0.0130112
LPCAT2	1.30279	0.381609	2.92277e-08
EEIG1	0.767585	-0.381601	4.69769e-11
BCL7A	0.767594	-0.381585	2.16415e-07
DNAI2	0.767661	-0.381459	0.0046516
CNIH3	0.767712	-0.381363	0.000212583
SLCO4A1	1.30241	0.38118	0.0113201
NPTXR	0.767825	-0.38115	4.74328e-07
UBXN2B	1.30217	0.380923	3.36542e-11
EVI2B	1.3021	0.380842	4.96866e-13
PLEKHF1	0.76806	-0.38071	1.33264e-06
JCHAIN	1.30194	0.380667	0.0150095
RTKN2	1.30194	0.380662	2.80496e-05
EEF1A1P35	0.768137	-0.380565	0.00160398
IL2RB	0.76822	-0.380409	2.09236e-08
RGS9	0.768313	-0.380234	0.000438492
APBA2	0.76832	-0.38022	4.3374e-09
FBN2	1.30133	0.379985	7.82405e-05
NBPF3	0.768458	-0.379963	3.12294e-06
PRR5	0.76855	-0.379789	4.36106e-09
RPL13A	0.768637	-0.379626	2.96803e-14
FCMR	0.76869	-0.379526	1.34174e-14
NMB	0.768738	-0.379437	0.000166907
ARHGAP11A	1.3008	0.379399	4.92427e-06
CDH24	0.768942	-0.379052	0.000281303
GZMK	0.769271	-0.378436	6.29678e-05
ETNK2	0.769381	-0.378231	5.54809e-05
NCAM1	0.769415	-0.378166	0.000176615
PRRT1	0.76942	-0.378157	0.00023231
SMARCD3	1.29966	0.378131	3.7195e-11
EEF1A1P8	0.769461	-0.37808	1.16201e-05
DHRS3	0.769551	-0.377911	7.52008e-12
GTPBP1	1.29942	0.37787	3.14873e-26
TRAV10	0.769577	-0.377862	0.000256771
USP15	1.29939	0.377839	1.55869e-11
IFFO2	0.769635	-0.377753	7.76275e-18
CDKN1A	1.29924	0.377673	1.37924e-07
GPR160	1.2991	0.377514	8.27276e-08
PBX4	0.76984	-0.377369	6.32171e-08
ARHGAP20	0.769852	-0.377348	0.026848
THAP7-AS1	0.76995	-0.377163	0.00498078
TMEM170B	1.29871	0.377082	3.60767e-10
VRK2	1.29863	0.376989	2.30683e-21
ABHD14B	0.770081	-0.376917	6.36608e-19
TAGAP-AS1	1.29814	0.376443	0.00341509
CHSY1	1.29807	0.376368	3.11342e-10
RGPD6	0.770393	-0.376333	0.0232073
TMEM14B-DT	0.770414	-0.376294	0.00758583
ACKR3	0.7705	-0.376132	5.58661e-10
MOCS1	0.770533	-0.376072	0.0148126
NFE4	1.29775	0.376014	0.000597057
IGLV2-11	1.29771	0.375972	0.0163294
DANCR	0.770647	-0.375857	6.34251e-19
CXCL8	1.2976	0.375846	0.00305234
IFITM2	1.29742	0.375646	2.16448e-05
ECRG4	0.770779	-0.375611	0.00871329
IGLV7-43	1.29734	0.375557	0.0153403
SLC27A5	0.770883	-0.375415	9.97755e-06
BAZ1A	1.29719	0.375391	3.32901e-15
BCAT1	1.29718	0.375376	0.000187606
PNPLA7	0.770956	-0.37528	9.26459e-05
EEF1A1P22	0.770998	-0.3752	0.0023408
CACNA1H	0.771079	-0.375049	0.00215961
TNNT3	1.29618	0.374269	0.00140378
SLC25A27	1.29607	0.374146	0.0199691
SPOPL	1.29606	0.374137	9.37046e-12
SMDT1	0.771615	-0.374046	1.25346e-07
LINC00304	0.771687	-0.373913	0.0198546
PLEKHB1	0.771708	-0.373873	5.81411e-09
JDP2	1.29528	0.373269	8.76946e-09
ACTA2	1.29524	0.373222	9.44252e-05
PITPNA-AS1	0.77212	-0.373102	6.32872e-10
TLE2	0.772168	-0.373014	5.81839e-06
PADI2	1.295	0.372955	0.00145858
DBF4B	1.29496	0.372907	2.64694e-08
CDKN3	1.29485	0.372786	0.00207471
IGLV4-69	1.29484	0.372769	0.0175347
DENND3-AS1	1.29469	0.372606	0.000107838
GAMT	0.7726	-0.372206	1.2616e-06
TEF	0.772616	-0.372177	2.58692e-14
MASTL	1.29421	0.372068	4.68276e-11
SOGA3	1.29409	0.371937	0.0470446
UNC45B	0.77279	-0.371852	0.00343588
CENPU	1.29388	0.371706	1.93929e-05
ZNF267	1.29366	0.371463	2.91575e-12
BASP1-AS1	1.29354	0.37133	0.0369879
SYNPO	0.773093	-0.371286	2.69374e-05
DIP2B	1.29329	0.371047	1.23594e-16
CLC	0.773247	-0.370998	0.0028539
SERPINH1	0.773402	-0.370709	3.96739e-13
LGALSL	1.2929	0.370609	6.71998e-05
IRAK3	1.29289	0.370605	1.04268e-07
MEGF9	1.29288	0.370583	9.75289e-08
CCNB3	0.773503	-0.370522	0.00525141
FZD5	1.29275	0.37044	7.44494e-05
HRH4	0.773566	-0.370404	9.26459e-05
KREMEN1	1.29264	0.370322	0.00879563
MPPED2	0.773737	-0.370084	0.0229233
RASGRF2	0.773856	-0.369863	3.03754e-10
HACD4	1.29208	0.369693	7.83576e-18
CIR1	1.29188	0.369467	5.98599e-18
GRB14	1.29182	0.369404	0.0168697
TRBV11-1	0.774104	-0.3694	0.0215543
TRAV34	0.774144	-0.369327	0.0318703
ZNF607	0.774145	-0.369324	9.6201e-12
ZNG1F	1.29172	0.369295	0.000264127
B4GAT1	0.774163	-0.36929	1.8176e-11
BRI3	1.29171	0.369281	4.48232e-10
LOC100289473	1.29154	0.369093	0.00119733
XRCC4	1.29136	0.368897	1.79481e-11
PPEF1	1.2913	0.368823	0.00315436
PRF1	0.774437	-0.368781	3.59806e-05
RBCK1	1.29123	0.368743	1.67197e-14
LILRA6	1.29107	0.368569	3.44697e-06
ANKS6	0.774642	-0.368398	2.61773e-13
LYSMD2	1.29091	0.368393	6.2973e-17
ARFIP1	1.2909	0.368382	7.54619e-16
LOC124906608	1.29087	0.368343	0.0321508
FPR2	1.29085	0.368324	4.67987e-05
RPS2	0.774701	-0.368288	2.0618e-16
CPEB3	1.29078	0.368246	1.34174e-14
EEF2	0.774745	-0.368206	2.67768e-17
LILRA4	0.774809	-0.368088	9.38189e-05
UGT8	0.774812	-0.368081	0.00142771
P2RY1	1.29062	0.368061	0.00231736
LOC101929719	0.774864	-0.367986	0.00776955
SNED1	0.77493	-0.367861	5.26024e-06
SRPK1	1.29032	0.367725	5.36335e-09
JPX	1.29031	0.367716	1.18117e-20
MYBPH	0.77501	-0.367714	0.0372233
BLZF1	1.29017	0.367558	1.95014e-22
USP25	1.2899	0.367256	5.85545e-29
SIRPD	1.28988	0.367242	1.55713e-06
AZI2	1.2898	0.367143	1.85121e-28
HGH1	0.775326	-0.367125	4.20561e-05
SAMD10	0.77539	-0.367006	1.03324e-07
PLA2G2D	0.775393	-0.367001	0.0207447
WSB1	1.2895	0.366817	4.59415e-12
LOC119746555	0.775527	-0.366751	7.88617e-07
GJB6	1.28939	0.366687	0.0477548
ZNF329	0.775679	-0.366468	1.81466e-18
ILDR1	1.28891	0.366149	0.0140056
RPS21	0.775994	-0.365883	6.37731e-10
GNAZ	0.776006	-0.36586	0.000380001
TSPAN6	0.776139	-0.365612	0.00521139
CD7	0.776149	-0.365594	4.5177e-06
LUCAT1	1.28834	0.365511	0.000385398
ABTB2	1.28821	0.36537	0.000166904
PROK2	1.28816	0.36531	0.00177567
TPPP	0.776356	-0.36521	0.00170687
EVI2A	1.28807	0.365206	5.60618e-11
ADGRG1	0.776387	-0.365152	0.00100129
GADD45B	1.28786	0.364978	4.38492e-14
RAB40B	0.776485	-0.36497	2.79668e-09
HOXB2	0.776527	-0.364892	0.000107863
MYO1B	0.776604	-0.364749	0.00861821
PARP11	1.28748	0.364549	2.14293e-21
ASPH	1.28747	0.36454	1.60444e-08
CAPN12	0.776726	-0.364523	5.64946e-05
MMRN1	0.776816	-0.364355	0.00146315
B4GALT5	1.28719	0.36422	1.17891e-07
LOC105370969	1.28702	0.364034	0.0174221
RHBDF2	1.28702	0.36403	4.17738e-12
C1orf21	0.777034	-0.363951	6.51695e-05
FCN1	1.28689	0.363894	1.66167e-08
FHIP2A	1.28688	0.363873	1.56888e-11
ZWINT	1.28687	0.363864	1.42857e-05
CYB5R2	1.28664	0.363614	0.0257857
CD6	0.777311	-0.363436	1.28235e-12
TMEM67	0.777364	-0.363337	1.57469e-07
SLC2A4RG	0.777387	-0.363295	2.13243e-10
MICB	1.28606	0.362957	1.46526e-20
C21orf62	1.28605	0.362942	0.00368823
NLRC4	1.2857	0.362549	5.36768e-10
ST3GAL6	1.28568	0.362535	1.4669e-08
SLC6A8	0.77786	-0.362417	0.0263719
RLN2	0.777867	-0.362405	0.00122282
EREG	1.28545	0.362273	0.0479648
OLFM2	0.777983	-0.362189	1.51468e-09
SPOCK2	0.778186	-0.361812	3.59421e-14
TET2	1.28502	0.36179	4.78534e-08
RPL32P18	0.778271	-0.361656	2.67175e-05
HECW2-AS1	0.778323	-0.361559	4.38641e-06
MATN1-AS1	0.778397	-0.361423	8.29232e-09
PTEN	1.28469	0.361418	8.50385e-12
C15orf62	0.778431	-0.361358	4.07954e-05
PPFIA3	0.778438	-0.361345	0.000104084
SERPINB2	1.28444	0.361135	0.000257162
GPRASP1	0.778574	-0.361093	6.75036e-07
RPL21P19	0.778681	-0.360896	0.0468758
THBS4	0.778745	-0.360777	0.0304955
FHL1	0.778953	-0.360391	1.65184e-10
TBX21	0.778964	-0.360372	9.94679e-06
ACER1	0.779116	-0.360091	0.00595432
CCDC17	1.28341	0.359982	0.000211274
ZNRF3	0.779253	-0.359836	0.000558966
BTG2-DT	1.28324	0.359787	0.0176877
RP2	1.28315	0.359687	1.34816e-11
SHISAL2A	0.779334	-0.359686	1.69755e-11
ZBED6	1.28314	0.359676	0.00401744
KCNIP2	0.779371	-0.359618	0.000194794
TENM1	1.28304	0.35957	0.00159584
DOCK1	1.28284	0.359342	0.00175857
SPEF2	0.779524	-0.359335	7.46291e-09
GPRASP2	0.779575	-0.35924	3.86986e-05
TNNC1	0.779611	-0.359174	0.0130275
TOMM7	0.779687	-0.359034	1.55715e-06
ACSBG1	0.779785	-0.358852	0.0087339
RNF157-AS1	0.779892	-0.358653	0.000852025
S100A12	1.28214	0.358558	0.000806048
P2RX5-TAX1BP3	0.780044	-0.358372	0.00255817
ZNF385D	0.780088	-0.358291	0.0255068
NOD2	1.28177	0.358133	3.83845e-07
FYB1	1.2817	0.358059	3.9142e-17
ASAP1	1.28169	0.35805	1.63125e-10
RPL32	0.780234	-0.358021	5.81372e-14
KTN1-AS1	0.780236	-0.358018	0.000683441
MZB1	1.28152	0.357852	0.00275434
CCR3	0.780361	-0.357786	0.00136823
HSD17B13	1.28143	0.357751	0.00250732
CCDC85C	0.780437	-0.357646	4.77331e-09
NLRC5	1.28116	0.357448	1.12735e-15
SDC2	0.780569	-0.357402	0.010831
MZT2B	0.780581	-0.357379	0.000160779
UST	0.780654	-0.357245	1.38256e-09
RPS20	0.780655	-0.357242	4.23604e-11
BOLA3-DT	0.780678	-0.357201	7.93945e-06
TMEM51	1.28088	0.357138	0.00888891
CKAP4	1.28079	0.357029	9.30386e-10
AKIRIN2	1.28076	0.356996	1.12981e-19
TRIM47	0.780875	-0.356837	3.95657e-06
IGLL5	1.28061	0.356832	0.0190409
NCF1C	1.28059	0.356809	4.97599e-05
RPL3P2	0.780896	-0.356797	0.000493669
DNAH8	1.28052	0.356731	0.0127278
IGKV3-15	1.28046	0.356657	0.00531411
AK4	1.28038	0.356573	3.82855e-05
RPL17P36	0.781059	-0.356497	0.015355
PLAUR	1.28027	0.356447	2.61308e-07
RPL23AP65	0.781093	-0.356434	0.0403629
RPL10P3	0.781112	-0.356399	0.0113779
KIF1B	1.28018	0.356343	8.39406e-10
HIF1A	1.28011	0.356272	2.45088e-12
ADAMTS5	0.781221	-0.356198	0.00328475
CELSR1	0.781234	-0.356173	4.87728e-05
POU5F1B	0.781256	-0.356134	0.00216188
CTRL	1.27967	0.355776	0.000937563
TJP3	0.781478	-0.355722	4.39004e-05
USP9Y	1.27957	0.355663	0.00422556
FLVCR2	1.27952	0.355605	1.1936e-09
PVRIG	0.781564	-0.355565	2.46293e-06
ARK2N	1.27945	0.355528	4.87594e-24
SPOCK1	1.27932	0.35538	0.000201981
IGLV2-14	1.27923	0.355276	0.00775087
LEF1-AS1	0.781792	-0.355144	0.00154586
SDK2	0.781806	-0.355118	0.0253859
NCR1	0.781809	-0.355111	0.000120331
ST8SIA4	1.27907	0.355093	2.31792e-10
FMR1	1.27906	0.355089	3.22725e-19
FSTL1	0.781897	-0.35495	0.0230428
AMIGO1	0.781919	-0.354909	5.98713e-10
EEF1A1	0.782003	-0.354753	2.19198e-18
PKD2	1.27855	0.354511	6.92242e-16
MYBL1	0.782212	-0.354369	3.49995e-06
PLS1	0.782225	-0.354345	5.75695e-05
ITGB4	0.782306	-0.354195	0.0277486
LINC00665	0.782362	-0.354093	0.000144042
CR2	0.782376	-0.354067	2.7527e-05
ZIK1	0.78238	-0.354059	2.34117e-11
RPL18AP3	0.782457	-0.353916	2.53361e-08
COL5A2	0.782496	-0.353844	0.0192553
ERV3-1	1.27782	0.353682	0.00050813
PPP1R13B	0.782615	-0.353625	7.21777e-15
DGCR6	0.782643	-0.353574	0.00145049
KIF13A	1.27769	0.353543	2.60004e-09
CNP	1.2776	0.35344	1.2631e-18
PATL2	1.27735	0.353153	1.54516e-06
ST6GALNAC1	0.782938	-0.35303	0.00446107
TRPV3	0.782946	-0.353015	0.00575968
SCML2	0.783049	-0.352826	2.85972e-05
IFI30	1.27678	0.35251	3.58011e-10
E2F5	0.78329	-0.352382	4.15888e-07
RPS3AP6	0.783318	-0.352329	0.0196106
NEIL3	1.27654	0.352235	0.0421712
RADX	0.783786	-0.351468	3.39746e-09
YPEL1	0.783798	-0.351446	1.52492e-09
NME4	0.784015	-0.351046	2.24981e-07
EPAS1	1.27535	0.350897	2.41212e-06
FHIT	0.784105	-0.350881	0.000298407
CIT	1.27531	0.350851	4.76349e-05
CEP19	1.27529	0.350828	2.52417e-06
CIB2	0.784239	-0.350634	0.000173409
KDF1	0.784378	-0.350379	0.00056966
TMC4	1.27483	0.350307	0.0103621
SIGLEC16	1.2747	0.350159	0.000818087
POLR1E	0.784529	-0.350101	2.12403e-14
TMCC3	1.27464	0.350095	1.90552e-06
RPL3P7	0.784631	-0.349915	0.00505177
GSTM2	0.784649	-0.349881	6.60931e-05
AMOT	0.784729	-0.349733	2.00459e-09
RPL7	0.784734	-0.349724	6.11024e-06
CHCHD6	0.784744	-0.349707	4.5289e-06
CDK18	1.27395	0.349312	2.08066e-06
SLC2A8	0.78496	-0.349309	2.34787e-06
CTSD	1.27389	0.349236	3.00166e-08
FKBP5	1.27378	0.349118	0.000121042
FBXO7	0.785112	-0.34903	0.00108188
LTBP3	0.785117	-0.349021	4.44848e-07
TRIB1	1.2736	0.34891	6.29731e-08
LY9	0.78534	-0.348611	3.41334e-13
LPAR5	0.785351	-0.34859	7.39697e-15
GINS2	1.27329	0.348564	0.00185151
CLEC9A	0.785405	-0.348491	0.00173034
SALL2	0.785417	-0.34847	1.17904e-07
RPSA	0.785526	-0.348268	3.43211e-14
TLR6	1.2729	0.348116	1.00047e-06
SIGLEC10	0.785657	-0.348028	2.96708e-07
KIAA0040	1.27265	0.34784	7.62918e-17
ATP11A	1.27262	0.3478	8.00227e-11
TXN	1.2726	0.34778	1.56003e-08
ZC3HAV1	1.27245	0.347606	2.05278e-25
ZNF540	0.785912	-0.347561	1.99784e-09
STX3	1.2722	0.347329	9.60025e-07
TMEM268	1.27212	0.347233	1.25854e-20
CMC4	0.786271	-0.346902	0.000172574
CRIP1	0.786363	-0.346732	6.98905e-07
LILRB5	1.27162	0.346662	0.00120816
APAF1	1.27159	0.346631	2.36357e-11
CSTA	1.27153	0.346568	6.35388e-07
EPHB1	1.27135	0.346365	1.72082e-06
MARCHF9	0.786573	-0.346347	2.87488e-13
CEP63	1.2713	0.346302	1.34816e-11
BTN2A2	1.271	0.345959	1.98588e-17
ENPP5	0.786843	-0.345853	0.000368261
SNHG5	0.786861	-0.345819	0.000705529
PROC	0.786921	-0.34571	0.0109203
ANXA2R	0.786948	-0.345659	7.71654e-14
HACD1	1.27072	0.345643	0.00656074
LILRB4	1.27072	0.345642	3.72768e-08
PLEKHA1	0.78707	-0.345436	3.52221e-12
RPL23A	0.787207	-0.345184	7.07037e-16
FHDC1	1.27016	0.345013	0.00262159
ZNF702P	0.787306	-0.345004	0.00346104
SERINC2	1.2701	0.344942	0.00917972
RPL31P17	0.787354	-0.344915	0.00499457
TRBV28	0.787421	-0.344793	0.0397736
CD320	0.787434	-0.344769	7.49762e-06
EEF1A1P4	0.787438	-0.344762	1.50746e-05
CEBPD	1.26993	0.34475	0.000172589
FAM151B	1.26979	0.344594	4.60103e-05
RALB	1.26974	0.34453	3.96006e-08
BTN2A1	1.26971	0.344497	8.50359e-16
RPL4P1	0.78767	-0.344338	0.000767992
MCC	0.787761	-0.34417	0.000475324
EVA1C	0.787777	-0.344141	1.04999e-08
UBE2C	1.26928	0.344011	8.65126e-05
LILRB2	1.26915	0.343859	4.79365e-09
RPL10P16	0.787971	-0.343785	0.000589403
SLA	1.26903	0.343729	7.01159e-13
LIPT2-AS1	0.788011	-0.343712	5.58848e-09
AKAP5	0.788149	-0.343459	0.00413807
ZDHHC14	0.788149	-0.343459	1.09474e-09
NKG7	0.788167	-0.343427	0.000246587
FPR3	1.26872	0.343375	0.00329207
VPS51	0.788264	-0.34325	4.68276e-11
CCN3	1.26858	0.343212	0.000925457
VCPIP1	1.26849	0.343115	8.06969e-17
MC1R	0.788623	-0.342592	8.06009e-05
ELF1	1.26782	0.342354	2.23206e-22
[truncated: 6,146 more rows]

## Sheet: Sheet 3
Enriched BP GO terms from over-representation analysis of LN-specific DEGs in patients with active LN versus HC
ID	Description	Gene ratio	FDR-corrected p-value	Genes	Count
GO:0006397	mRNA processing	105/2454	0.00375773	RNU1-4/KHDRBS2/RBFOX3/RBM20/AFF2/NOL3/HNRNPH1/CELF6/PRPF39/TCERG1/ZMAT5/SMN1/THOC5/CASC3/SRSF7/CMTR2/DUS3L/PAXBP1/ZFP36L1/TRUB1/CPSF6/MBNL2/ZMAT2/NCBP2/CPSF1/PPIL3/SRSF11/ZC3H3/LUC7L3/PTCD2/PAN2/CDK11A/NUP98/ZRANB2/PSIP1/LSM10/RALY/SRSF10/ZNF326/SUGP2/DDX39B/MTREX/CNOT6L/LGALS3/PNN/SRSF5/SFPQ/SREK1/RBM6/TGS1/TARDBP/LEO1/SART1/PPWD1/APP/RBM26/DDX39A/HNRNPA3/PPIL1/HNRNPC/CSTF2T/PDE12/SF3A1/NUDT21/S…	105
GO:0048193	Golgi vesicle transport	68/2454	0.00588758	ANK3/TRAPPC3L/SORL1/VPS13A/ERGIC1/SEC31B/MPPE1/TRAPPC2B/TBC1D14/CSNK1D/LMAN2/SNAP23/AP1AR/BICD2/ARF3/DOP1A/GABARAPL2/COPE/ARL3/CSK/RAB1B/GOPC/COG6/CCDC91/AP2A1/MACF1/LMAN1/CNST/STEEP1/DOP1B/SNX3/CUL3/KLHL20/RABIF/GCC2/CORO7/CLN3/TMED1/PRKCI/NBAS/GOLPH3L/ZW10/ARFGEF2/NRBP1/GOSR2/AP3S2/YKT6/STX18/TRAPPC1/BCAP29/STX5/PEF1/COG5/ARF5/VPS52/COG7/SEC13/PHAF1/P4HB/RABEP1/WHAMM/SCAMP2/GAK/VCP/TMED2/GBF1/A…	68
GO:0008380	RNA splicing	96/2454	0.00835076	RNU1-4/KHDRBS2/RBFOX3/RBM20/AFF2/NOL3/HNRNPH1/CELF6/PRPF39/TCERG1/ZMAT5/SMN1/THOC5/CASC3/SRSF7/PAXBP1/RPS26/MBNL2/ZMAT2/NCBP2/PPIL3/SRSF11/LUC7L3/SUPT7L/NUP98/ZRANB2/PSIP1/LSM10/CCNL2/TMBIM6/RALY/SRSF10/ZNF326/SUGP2/TADA2B/FAM98B/DDX39B/MTREX/TADA3/CLK3/LGALS3/PNN/SRSF5/SFPQ/SREK1/RBM6/TGS1/TARDBP/SART1/PPWD1/DDX39A/C2orf49/HNRNPA3/PPIL1/HNRNPC/ATXN7L3/SF3A1/SYNCRIP/HNRNPR/PRPF4B/GEMIN8/SRSF3/LSM…	96
GO:0032386	regulation of intracellular transport	73/2454	0.00835076	MAP1B/EHD2/SH3TC2/ANK3/ABLIM3/CNIH2/ITGB2/SORL1/PINK1/CEP290/BNIP3L/OAZ2/DERL3/TGFB1/RAC2/IER3/DNAJC27/INPP5F/MAPK1/OAZ1/XPO4/KIF20B/CPSF6/NCBP2/PPM1A/STOM/HYAL2/TTC21B/PDCD5/CDK5R1/EFCAB7/RAB29/LMAN1/EHD1/SRC/SNX3/DAB2/BBC3/PCNT/ICE1/RIOK2/GCC2/TARDBP/UFM1/ARHGAP1/GSK3A/MAP2K1/FLNA/SUMO1/SIRT7/NSUN2/RIPOR1/CTDSPL2/HSPA1L/HTRA2/GDI1/EZR/SREBF2/STX18/UBL5/UHMK1/UBE2J2/ATG13/RBM22/PCM1/YWHAE/ERLEC1…	73
GO:0006261	DNA-templated DNA replication	42/2454	0.00835076	LRWD1/GEN1/NOC3L/EME2/UPF1/ATAD5/TONSL/TRAIP/BLM/WRN/ETAA1/ZRANB3/DBF4/MCM8/RRM1/PURA/RFC4/ENDOG/PRIM1/RFC2/POLA1/FANCM/FBXO5/CENPX/ATR/RAD50/PRIMPOL/RTEL1/PRIM2/WDHD1/MMS22L/MUS81/CDK2/RFC1/POLE/ORC2/MCM5/LIG3/RECQL/SMARCAL1/RFC5/INO80	42
GO:0007264	small GTPase mediated signal transduction	97/2454	0.012045	FGF2/ARHGEF40/ARHGEF17/PLEKHG5/RAB9B/RHOBTB1/ADRA2A/KANK2/SYDE2/F2RL3/GPR55/GPSM2/ARHGAP6/RASGRP1/ARHGAP9/ITGA3/PLK2/HMOX1/LPAR2/RAB15/RHOB/CTNNAL1/SH2D3C/ARHGAP5/CYTH4/KBTBD7/LPAR1/GPR174/RASGRP3/RHEBL1/SH2B2/FGD3/PSD/TIAM1/OPHN1/RGL2/CHN1/SWAP70/SYNGAP1/AIF1/ARHGAP25/RAB35/RHOA/RALGAPA1/KRIT1/ARHGAP12/CCDC125/SQSTM1/DOCK3/PLEKHG3/ARHGEF10L/DOCK10/TIAM2/RABL3/ARHGDIB/EPS8/PSD3/ARL3/RAPGEF6/SIAH2…	97
GO:2001020	regulation of response to DNA damage stimulus	68/2454	0.0126829	DPF3/NPAS2/MAPT/BID/CLU/IER3/ZNF385A/MIF/ATAD5/THOC5/YEATS4/PPP4C/ACTB/ETAA1/BCL2/SHLD2/SUPT7L/RAD52/NACC2/HELQ/EEF1E1/ENDOG/ATM/PARP3/ABRAXAS1/TADA2B/DDX39B/TADA3/BAZ1B/PAXIP1/CASP9/FBXO5/ATR/DPF2/MYC/USP47/SOX4/SIRT1/SIRT7/NSD2/RTEL1/CUL4A/ATXN7L3/UBE2N/RNF8/TRRAP/KMT5A/NFRKB/TAF5/TAF10/SMARCE1/ZNHIT1/UCHL5/SPIDR/UBE2V1/SLF2/OTUB1/SMARCD2/MORF4L2/TFIP11/INO80/TAF7/BABAM2/RNF168/ING4/CD44/FXR2/U…	68
GO:0031503	protein-containing complex localization	45/2454	0.0154288	KIF5A/RAPSN/GPC4/TUB/STX1B/CNIH2/DYNC2I2/ITGB3/KLHL21/LPAR1/DBN1/OPHN1/CLUAP1/MDN1/RPGR/IFT88/IFT27/IFT80/ABCE1/DLG1/TTC21B/PPP3R1/DYNC2LI1/ARL3/NACC2/PURA/WDPCP/ATM/AP2A1/RRS1/MZT1/RIOK2/ATR/ATAD1/IQSEC2/LTV1/RALA/DLG4/IFT20/EZR/AP2S1/MIOS/NMD3/PCM1/VPS35	45
GO:0007015	actin filament organization	89/2454	0.0156581	DAAM2/PDXP/TACSTD2/PLEKHH2/SHROOM4/POF1B/CRACD/PAK3/GSN/MYADM/XIRP2/FAM171A1/SPTA1/MICAL3/GAS7/ARPIN/RHPN1/VIL1/SPTBN5/ARHGAP6/BAIAP2L2/AVIL/ALDOA/SORBS1/SHROOM1/LPAR1/ARPC1B/COTL1/DBN1/CORO1A/RAC2/GAS2L1/PSTPIP1/PLEKHG2/SWAP70/GHRL/JMY/BIN3/AIF1/TCAP/ASAP3/SDC4/ARHGAP25/SH3D21/ARPC4/BCL2/CASS4/RHOA/ARHGAP12/ARF1/ERMN/PPM1F/AP1AR/ARHGEF10L/TWF2/EPS8/ALMS1/DLG1/TPM1/MYO1D/ARRB1/BBS4/CFL1/SSH3/PLEC…	89
GO:0070932	histone H3 deacetylation	8/2454	0.0156581	PER1/HDAC9/ELK4/SMARCAD1/SFPQ/SIRT1/SIRT7/SIRT2	8
GO:0034470	ncRNA processing	87/2454	0.0156581	RPS17/TRIM71/TDRD12/TRMT13/AGO2/UTP20/RRP12/TGFB1/DUS4L/TRMT11/HEATR1/RRP7A/DUS3L/METTL15/TRUB1/KRR1/INTS6L/NCBP2/NSUN6/INTS2/WDR43/DDX18/CTU1/NOL8/MTFMT/DTWD2/TSR1/WDR36/WDR4/METTL18/CDKAL1/TRMT10C/POP1/RRS1/METTL5/TYW5/FAM98B/MTO1/EXOSC6/NIFK/DCAF13/EXOSC9/PLD6/MTREX/INTS13/NUP155/THUMPD2/PUS3/ZC3H7B/ESF1/RIOK2/RPF2/BYSL/UTP4/ELP4/GTPBP4/SART1/UTP23/AARS1/C2orf49/SIRT7/NSUN2/SRFBP1/DTWD1/SRSF3/…	87
GO:0032388	positive regulation of intracellular transport	47/2454	0.0156581	EHD2/ANK3/ABLIM3/ITGB2/SORL1/PINK1/CEP290/OAZ2/TGFB1/RAC2/OAZ1/XPO4/KIF20B/CPSF6/NCBP2/PPM1A/STOM/HYAL2/PDCD5/CDK5R1/EFCAB7/RAB29/EHD1/DAB2/BBC3/PCNT/ICE1/RIOK2/TARDBP/GSK3A/FLNA/RIPOR1/CTDSPL2/HSPA1L/HTRA2/EZR/SREBF2/STX18/UBL5/UBE2J2/ATG13/RBM22/PCM1/YWHAE/KHDRBS1/TBC1D20/BCAS3	47
GO:0006260	DNA replication	61/2454	0.0164762	EGF/GLI1/ADRA2A/FAM111B/LRWD1/GEN1/NOC3L/EME2/UPF1/ATAD5/TONSL/TRAIP/BLM/WRN/ETAA1/ZRANB3/DBF4/USP37/MCM8/DNAJC2/RRM1/PURA/RFC4/ENDOG/CINP/PRIM1/RFC2/POLA1/FANCM/CTC1/ZBTB38/NFIC/FBXO5/CENPX/ATR/RAD50/PRIMPOL/GTPBP4/PDS5A/RTEL1/PRIM2/WDHD1/MMS22L/MUS81/RPA3/CDK2/RFC1/POLE/OBI1/NFRKB/ORC2/MCM5/LIG3/BRPF3/RNASEH1/RECQL/UCHL5/SMARCAL1/RFC5/INO80/TTF1	61
GO:0031297	replication fork processing	17/2454	0.0166374	GEN1/EME2/TONSL/TRAIP/BLM/WRN/ETAA1/ZRANB3/FANCM/CENPX/ATR/RAD50/PRIMPOL/RTEL1/MMS22L/MUS81/SMARCAL1	17
GO:0051168	nuclear export	41/2454	0.0166374	TGFB1/DNAJC27/UPF1/THOC5/CASC3/MDN1/XPO4/CPSF6/NCBP2/PPM1A/ABCE1/NUP98/MALT1/RRS1/DDX39B/PHAX/DUSP16/NUP155/RIOK2/STYX/NUP160/DDX39A/SIRT7/NSUN2/CTDSPL2/LTV1/STRADA/SRSF3/CCHCR1/NCBP1/UHMK1/NMD3/RBM22/THOC2/YWHAE/NUP42/POLDIP3/FYTTD1/KHDRBS1/XPO5/YTHDC1	41
GO:0010761	fibroblast migration	19/2454	0.0166374	FGF2/THBS1/PAK3/ITGB3/DDR2/TGFB1/SDC4/ARID5B/ILK/HYAL2/WDPCP/FUT8/PLEC/AKT1/CLN3/LAMTOR2/APPL1/SGPL1/APPL2	19
GO:0033157	regulation of intracellular protein transport	51/2454	0.0188974	SH3TC2/ANK3/ABLIM3/ITGB2/SORL1/PINK1/CEP290/BNIP3L/OAZ2/DERL3/TGFB1/RAC2/DNAJC27/OAZ1/XPO4/KIF20B/PPM1A/STOM/HYAL2/PDCD5/CDK5R1/EFCAB7/RAB29/LMAN1/BBC3/PCNT/ICE1/GCC2/TARDBP/UFM1/GSK3A/FLNA/SUMO1/SIRT7/RIPOR1/CTDSPL2/HSPA1L/HTRA2/GDI1/SREBF2/UBL5/UHMK1/UBE2J2/ATG13/RBM22/PCM1/YWHAE/ERLEC1/SUFU/UBAC2/BCAS3	51
GO:0045005	DNA-templated DNA replication maintenance of fidelity	19/2454	0.0188974	GEN1/EME2/TONSL/TRAIP/BLM/WRN/ETAA1/ZRANB3/MCM8/FANCM/CENPX/ATR/RAD50/PRIMPOL/RTEL1/MMS22L/MUS81/POLE/SMARCAL1	19
GO:0031023	microtubule organizing center organization	38/2454	0.0188974	HEPACAM2/KIAA1614/HAUS4/TUBA1A/CENPJ/PLK2/GEN1/NDE1/CETN3/CHMP4B/SAC3D1/ALMS1/CHMP1A/CEP76/MARK4/RANBP1/CCNL2/HAUS3/CHORDC1/CEP120/BBS4/MCPH1/HAUS6/SPICE1/GCC2/SIRT1/CDK5RAP2/CKAP5/CDK2/HAUS2/SLC16A1/TRIM37/PCM1/CLASP2/E2F4/CEP44/DCTN1/BCAS3	38
GO:0009408	response to heat	30/2454	0.019113	SCN9A/THBS1/HSBP1L1/HMOX1/NOS3/HSPA1B/MAPT/IGFBP7/MAPKAPK2/DNAJA4/DNAJC2/PSIP1/MICA/CHORDC1/ATM/AKT1/ATR/SIRT1/DNAJB6/SUMO1/HIKESHI/HTRA2/EIF2B2/IRAK1/GCLC/YWHAE/VCP/MTOR/DAXX/DNAJA2	30
GO:0000956	nuclear-transcribed mRNA catabolic process	33/2454	0.0193292	DHX34/AGO2/UPF1/CTIF/CASC3/ZFP36L1/NOCT/NCBP2/PAN2/SKIC3/ATM/TNRC6A/UPF3B/EXOSC6/EXOSC9/SAMD4B/CNOT6L/CNOT3/NBAS/PDE12/SYNCRIP/LSM1/XRN2/NCBP1/TOB1/BTG2/HNRNPD/AGO1/SMG8/ZFP36L2/PARN/CNOT2/CNOT10	33
GO:0051054	positive regulation of DNA metabolic process	64/2454	0.0212412	FGF2/DPF3/EGF/PAK3/GLI1/ST20/NPAS2/PARM1/TGFB1/ATAD5/STAT6/YEATS4/TOX/ACTB/WRN/MAPK1/DBF4/STPG1/SHLD2/APLF/HELQ/RFC4/ENDOG/ATM/PARP3/ABRAXAS1/RFC2/CTC1/EXOSC6/SRC/PAXIP1/AKT1/ATR/RAD50/DPF2/MYC/SIRT1/NSD2/RTEL1/PRIM2/BAX/NABP2/CDK2/UBE2N/RNF8/TRRAP/NFRKB/CCT8/SMARCE1/BRPF3/MAPKAPK5/OTUD4/HNRNPD/UCHL5/SPIDR/SLF2/TINF2/SMARCD2/RFC5/MORF4L2/INO80/BABAM2/RNF168/PARN	64
GO:0016236	macroautophagy	67/2454	0.0225439	STBD1/MTMR8/LZTS1/ATP6V0B/GAA/ATG16L2/ATG2A/PINK1/MAP1LC3A/HMOX1/TCIRG1/ULK1/BNIP3L/TGFB1/RETREG1/ATP6V0C/LRBA/MFSD8/TBC1D14/UBA5/CHMP4B/SQSTM1/IFT88/CAPN1/MCOLN1/TSG101/GABARAPL2/CHMP1A/RAB1B/RUBCNL/VPS37B/ATG9A/CDK5R1/ATM/HGS/SESN3/SRC/UFL1/SCOC/AKT1/RETREG2/ZFYVE1/CLN3/UFM1/TMEM41B/SIRT1/IFT20/UBXN2A/PHF23/RNF41/HTRA2/POLDIP2/WDR45/CAPNS1/WIPI2/VPS36/FYCO1/ATG13/HDAC6/SNF8/USP30/PEX2/VCP/VPS35…	67
GO:0035967	cellular response to topologically incorrect protein	31/2454	0.0258979	CCND1/PPP1R15A/ABCA7/HSPA1B/DERL3/CREBZF/DNAJC18/DNAJB12/DNAJB9/TMBIM6/UFL1/MBTPS1/CUL3/HSPD1/DNAJC10/HSPA1L/BAX/HSPA13/RHBDD2/HSPA5/RHBDD1/ATF6B/HDAC6/ATF4/ERLEC1/VCP/HSPA14/TMED2/HERPUD1/UFD1/DAXX	31
GO:1900034	regulation of cellular response to heat	9/2454	0.0258979	MAPT/MAPKAPK2/DNAJC2/CHORDC1/ATM/ATR/SIRT1/DNAJB6/MTOR	9
GO:0044772	mitotic cell cycle phase transition	90/2454	0.0272092	KCNA5/TRIM71/CCNJL/DPF3/CDK15/CCND1/KANK2/CENPJ/PLK2/DDR2/GEN1/SPDL1/FOXO4/BID/RBL1/IER3/ATAD5/CTDSPL/KDM8/TACC3/ACTB/AIF1/BLM/MTBP/ZFP36L1/PPP3CA/BCL2/ANXA1/CCND3/DBF4/CHMP4B/EPS8/RAD51C/USP37/DLG1/MIIP/NPAT/CTDP1/DYNC1LI1/NACC2/RRM1/LSM10/ATM/BRD4/ABRAXAS1/CTC1/SMC5/AKT1/FBXO5/CUL3/RIOK2/RAD50/DPF2/MYC/FOXN3/USP47/ZWILCH/APPL1/APP/SIRT7/CTDSP1/CDK5RAP2/CUL4A/CUL5/ANAPC4/CKS1B/ZW10/NABP2/CDK2/CD…	90
GO:0043401	steroid hormone mediated signaling pathway	34/2454	0.0272129	DEFA1B/DEFA1/DEFA3/GPER1/KANK2/NR4A3/PER1/RXRA/KDM5D/ESR1/PLPP1/ABHD2/UBA5/RHOA/VPS18/KDM4C/YWHAH/CLOCK/CALCOCO1/TADA3/UBE3A/SRC/DAB2/UFL1/PPARA/UFM1/SIRT1/NCOR2/ESRRA/LATS1/HDAC6/TAF7/CNOT2/DAXX	34
GO:0007098	centrosome cycle	34/2454	0.0302159	HEPACAM2/KIAA1614/HAUS4/TUBA1A/CENPJ/PLK2/GEN1/NDE1/CETN3/CHMP4B/SAC3D1/ALMS1/CHMP1A/CEP76/MARK4/RANBP1/CCNL2/HAUS3/CHORDC1/CEP120/BBS4/MCPH1/HAUS6/SPICE1/SIRT1/CDK5RAP2/CKAP5/CDK2/HAUS2/SLC16A1/TRIM37/PCM1/CEP44/DCTN1	34
GO:0071383	cellular response to steroid hormone stimulus	47/2454	0.0302159	DEFA1B/DEFA1/DEFA3/GPER1/ACE/KANK2/NR4A3/PER1/FLT3/RXRA/KDM5D/ESR1/TFPI/HSPA1B/BMI1/PLPP1/ABHD2/ZFP36L1/UBA5/ANXA1/RHOA/VPS18/KDM4C/YWHAH/CLOCK/CALCOCO1/TADA3/UBE3A/SRC/DAB2/UFL1/CASP9/ATP2B1/PPARA/UFM1/SGK1/GSK3A/SIRT1/NCOR2/AIFM1/ESRRA/LATS1/HDAC6/ZFP36L2/TAF7/CNOT2/DAXX	47
GO:1904996	positive regulation of leukocyte adhesion to vascular endothelial cell	11/2454	0.0312659	ELANE/ST3GAL4/FUT7/PTAFR/ITGB2/GP1BA/MDK/SELP/RHOA/RELA/IRAK1	11
GO:0090305	nucleic acid phosphodiester bond hydrolysis	53/2454	0.031711	RNASE3/RAG1/TREX2/SLFN14/ANKRD31/AGO2/GEN1/EME2/UTP20/RNASEK/ATAD5/ENPP2/WRN/NOCT/DNASE1L1/ZRANB3/SLFN13/CPSF6/NCBP2/CPSF1/PAN2/APLF/PLD3/TSR1/ENDOG/POP1/RRS1/FANCM/EXOSC9/TATDN1/ANGEL2/PLD6/CNOT6L/RAD50/UTP23/CSTF2T/MUS81/PDE12/AEN/NUDT21/POLE/XRN2/NCBP1/PRORP/RNASEH1/DCLRE1B/CSTF3/ISG20L2/KHNYN/RPP14/PARN/TATDN2/CNOT2	53
GO:0006399	tRNA metabolic process	44/2454	0.031711	TRMT13/DUS4L/TRMT11/DUS3L/TRUB1/SLFN13/NSUN6/CTU1/MTFMT/DTWD2/WDR4/CDKAL1/TRMT10C/POP1/TYW5/FAM98B/GTF3C3/MTO1/YARS2/EXOSC9/THUMPD2/PUS3/WARS2/ELP4/TARS2/AARS1/C2orf49/NSUN2/LARS2/DTWD1/TRMT6/TRNT1/FAM98A/THUMPD3/SEPSECS/DARS1/PRORP/DARS2/RARS2/RARS1/YARS1/QTRT2/RPP14/GRSF1	44
GO:0018205	peptidyl-lysine modification	74/2454	0.0363224	FKBP10/DMRTC2/PLOD2/NAT8B/PER1/RNF212/EEF1AKMT1/LOXL1/BMI1/POR/HDAC9/ANTKMT/KMT2A/YEATS4/ARID5A/ACTB/ATAT1/NFATC2IP/TOLLIP/UHRF2/SUPT7L/SETDB2/SMC6/ZBED1/RWDD3/METTL18/TOPORS/ARRB1/HAT1/TADA2B/SMC5/DIP2A/TADA3/BAZ1B/PAXIP1/ZMIZ2/PHF19/ZNF451/VCPKMT/EZH1/SOX4/SIRT1/EEF1AKMT2/SUMO1/SIRT7/NSD2/HCFC2/ATXN7L3/HDAC7/SIRT2/KMT2B/TRRAP/SIRT5/KMT5A/CBX4/TAF5/DDX21/TAF10/JMJD6/RELA/BRPF3/PHF1/HDAC6/MLLT10/…	74
GO:0090316	positive regulation of intracellular protein transport	37/2454	0.0363224	ANK3/ABLIM3/ITGB2/SORL1/PINK1/CEP290/OAZ2/TGFB1/RAC2/OAZ1/XPO4/KIF20B/PPM1A/STOM/HYAL2/PDCD5/CDK5R1/EFCAB7/RAB29/BBC3/PCNT/ICE1/TARDBP/GSK3A/FLNA/RIPOR1/CTDSPL2/HSPA1L/HTRA2/SREBF2/UBL5/UBE2J2/ATG13/RBM22/PCM1/YWHAE/BCAS3	37
GO:0022411	cellular component disassembly	92/2454	0.0381333	CTSG/PDXP/ELANE/GPER1/MAP1B/PLEKHH2/PLAAT1/MMP1/CRACD/ADAM8/GSN/SPTA1/MICAL3/ST20/FURIN/BMERB1/VIL1/SPTBN5/ATG2A/PINK1/MAP1LC3A/ULK1/AVIL/TSPO/DDR2/MID1IP1/BNIP3L/STON1/TGFB1/RETREG1/NCKAP5L/UPF1/SWAP70/LRBA/MFSD8/RRP7A/UBA5/CHMP4B/SQSTM1/MCOLN1/ADAM15/TWF2/ABCE1/EPS8/TSG101/GABARAPL2/CHMP1A/RUBCNL/ATG9A/ENDOG/CAMSAP2/MAP1S/CFL1/UFL1/MRRF/RETREG2/PNPLA2/KATNB1/MYC/CAPZB/CLN3/UFM1/SH3GL1/GSK3A/WDR…	92
GO:0006605	protein targeting	67/2454	0.0391756	ZDHHC19/ANK3/ABLIM3/PARD3/STXBP4/ZDHHC21/AP1M2/ITGB2/FUT10/SORL1/VPS13A/PINK1/AP1S3/MAN1A1/TSPO/MTX1/BNIP3L/AP4S1/BID/ZDHHC12/PEX7/CLU/RAC2/LTBP2/PEX1/TIMM8B/CHMP4B/ZDHHC7/STOM/PDCD5/VPS37B/CDK5R1/HGS/LMAN1/SYNJ2BP/ZFAND6/MTX2/ZFAND2A/GNPTAB/KATNB1/GET3/GCC2/GSK3A/HSPD1/TIMM29/PRKCI/AGK/HSPA1L/MON1A/PEX26/AIFM1/SRP72/HTRA2/GDI1/SREBF2/UBL5/VPS52/HSPA5/UBE2J2/ATG13/TRIM37/SEC61B/YWHAE/PEX2/SRPRA/H…	67
GO:0007265	Ras protein signal transduction	67/2454	0.0391756	FGF2/PLEKHG5/RAB9B/RHOBTB1/ADRA2A/KANK2/SYDE2/F2RL3/GPR55/GPSM2/ARHGAP6/RASGRP1/ITGA3/PLK2/LPAR2/RAB15/RHOB/CTNNAL1/ARHGAP5/CYTH4/KBTBD7/LPAR1/GPR174/RASGRP3/SH2B2/PSD/TIAM1/OPHN1/RGL2/SYNGAP1/AIF1/RAB35/RHOA/CCDC125/SQSTM1/RABL3/ARHGDIB/EPS8/PSD3/RAPGEF6/LZTR1/ARRB1/CFL1/SYNJ2BP/SRC/CUL3/TAX1BP3/FARP2/ARHGAP1/DENND4C/ARHGAP24/IQSEC2/RIPOR1/WASF2/RALA/ARFGEF2/CDC42SE2/CDK2/GDI1/SH3BP1/CYTH2/ARHGA…	67
GO:0006892	post-Golgi vesicle-mediated transport	27/2454	0.0391975	ANK3/SORL1/VPS13A/SNAP23/AP1AR/DOP1A/ARL3/CSK/GOPC/CCDC91/AP2A1/MACF1/CNST/DOP1B/KLHL20/RABIF/CORO7/CLN3/GOLPH3L/ARFGEF2/AP3S2/VPS52/PHAF1/RABEP1/SCAMP2/GAK/GBF1	27
GO:0031124	mRNA 3'-end processing	18/2454	0.0396505	ZFP36L1/CPSF6/NCBP2/CPSF1/ZC3H3/LSM10/LEO1/APP/CSTF2T/NUDT21/NCBP1/SSU72/PAF1/CSTF3/RPRD2/CSTF1/GRSF1/YTHDC1	18
GO:0051056	regulation of small GTPase mediated signal transduction	61/2454	0.040599	ARHGEF40/ARHGEF17/PLEKHG5/KANK2/SYDE2/F2RL3/GPR55/ARHGAP6/RASGRP1/ARHGAP9/ITGA3/LPAR2/ARHGAP5/CYTH4/KBTBD7/LPAR1/GPR174/SH2B2/FGD3/PSD/TIAM1/OPHN1/RGL2/CHN1/SWAP70/SYNGAP1/ARHGAP25/RALGAPA1/ARHGAP12/CCDC125/SQSTM1/DOCK3/PLEKHG3/ARHGEF10L/TIAM2/RABL3/ARHGDIB/EPS8/PSD3/LZTR1/SIPA1/ARRB1/ARHGAP45/ARHGAP21/SRC/CUL3/ARHGAP1/DENND4C/DEF6/ARHGAP24/IQSEC2/RAP1GAP2/ARFGEF2/CDC42SE2/SH3BP1/CYTH2/TRIO/DNMBP…	61
GO:0034605	cellular response to heat	20/2454	0.040599	THBS1/HSBP1L1/HMOX1/HSPA1B/MAPT/MAPKAPK2/DNAJC2/CHORDC1/ATM/ATR/SIRT1/DNAJB6/SUMO1/HIKESHI/HTRA2/IRAK1/YWHAE/VCP/MTOR/DAXX	20
GO:0034655	nucleobase-containing compound catabolic process	85/2454	0.040599	RNASE3/TRIM71/SLC11A1/PDE8B/TREX2/ST20/NUDT13/SLFN14/DHX34/APOBEC3D/AGO2/HSPA1B/DNPH1/MAPKAPK2/UPF1/CTIF/CASC3/PDE2A/ZFP36L1/NOCT/DNASE1L1/NUDT7/PDE5A/SLFN13/PDE7A/NCBP2/AMPD3/PAN2/FTO/SKIC3/ENDOG/ATM/POP1/TNRC6A/UPF3B/ADAL/SUCLG2/TTC5/EXOSC6/PHAX/EXOSC9/ANGEL2/MTREX/SAMD4B/CNOT6L/AKT1/CNOT3/FASTKD3/TARDBP/GSK3A/ADA/NSUN2/TRAF2/NBAS/BAX/HNRNPC/MUS81/PDE12/AIFM1/NUDT9/SYNCRIP/APOBEC3C/LSM1/XRN2/NU…	85
GO:0034620	cellular response to unfolded protein	26/2454	0.0430499	CCND1/PPP1R15A/ABCA7/HSPA1B/DERL3/CREBZF/DNAJB9/TMBIM6/UFL1/MBTPS1/HSPD1/DNAJC10/HSPA1L/BAX/HSPA13/RHBDD2/HSPA5/RHBDD1/ATF6B/ATF4/ERLEC1/VCP/HSPA14/TMED2/HERPUD1/DAXX	26
GO:0035966	response to topologically incorrect protein	38/2454	0.0437201	THBS1/F12/CCND1/PPP1R15A/ABCA7/HSPA1B/DNAJC3/DERL3/CREBZF/CLU/HSPE1/HSPH1/DNAJC18/DNAJB12/DNAJB9/TMBIM6/UFL1/MBTPS1/CUL3/HSPD1/DNAJC10/HSPA1L/BAX/HSPA13/RHBDD2/HSPA5/UBE2J2/RHBDD1/ATF6B/HDAC6/ATF4/ERLEC1/VCP/HSPA14/TMED2/HERPUD1/UFD1/DAXX	38
GO:0021762	substantia nigra development	15/2454	0.0437201	BASP1/MAOB/FGF2/G6PD/CCDC14/MBP/ACTB/RHOA/YWHAH/ATP5PF/SIRT2/COX6B1/HSPA5/YWHAE/CALM3	15
GO:0070527	platelet aggregation	21/2454	0.0456346	CTSG/MYL9/P2RY12/GP6/F2RL3/GP1BA/ITGB3/ALOX12/PEAR1/FERMT3/TUBB1/MYH9/SLC7A11/ABAT/ACTB/VCL/ILK/GNAS/FLNA/SH2B3/FIBP	21
GO:0030518	intracellular steroid hormone receptor signaling pathway	29/2454	0.0466506	DEFA1B/DEFA1/DEFA3/GPER1/KANK2/PER1/KDM5D/ESR1/PLPP1/UBA5/RHOA/VPS18/KDM4C/YWHAH/CLOCK/CALCOCO1/TADA3/UBE3A/SRC/DAB2/UFL1/UFM1/SIRT1/NCOR2/LATS1/HDAC6/TAF7/CNOT2/DAXX	29
GO:0016482	cytosolic transport	40/2454	0.048792	KIF5A/RAB9B/SORL1/VPS13A/CORO1A/TANC2/SLC66A2/MAPK1/TBC1D14/AP1AR/DOP1A/PHETA2/SRSF10/MYO1D/CCDC91/AP2A1/RAB29/TBC1D10B/HEATR5A/DOP1B/SRC/SNX3/DAB2/KLHL20/GCC2/CORO7/CLN3/MAP2K1/FHIP1B/FLNA/EZR/YKT6/STX5/VPS52/TMEM87B/GAK/SNF8/VPS35/DCTN1/GBF1	40
GO:0009266	response to temperature stimulus	41/2454	0.048792	LPL/SCN9A/THBS1/HSBP1L1/GMPR/LXN/HMOX1/NOS3/HSPA1B/MAPT/DNAJC3/IGFBP7/MAPKAPK2/DNAJA4/DNAJC2/PSIP1/METRNL/MICA/CHORDC1/ATM/AKT1/ATP2B1/ATR/SIRT1/UCP3/ACADM/HSPD1/DNAJB6/SUMO1/HIKESHI/HTRA2/EIF2B2/IRAK1/GCLC/APPL2/YWHAE/VCP/MTOR/DAXX/RNF34/DNAJA2	41
GO:0048545	response to steroid hormone	67/2454	0.048792	DEFA1B/DEFA1/DEFA3/GPER1/ALPL/MAOB/THBS1/OXTR/ACE/CCND1/KANK2/PTAFR/NR4A3/PER1/FLT3/RXRA/MDK/KDM5D/TSPO/ESR1/TFPI/HSPA1B/BMI1/POR/CYBA/TGFB1/IGFBP7/MBP/BMP6/PLPP1/AIF1/AGL/ABHD2/ZFP36L1/UBA5/BCL2/ANXA1/RHOA/VPS18/KDM4C/YWHAH/CLOCK/CALCOCO1/TGFBR2/TADA3/UBE3A/SRC/DAB2/UFL1/CASP9/ATP2B1/PPARA/UFM1/SGK1/GSK3A/SIRT1/UCP3/NCOR2/AIFM1/ESRRA/LATS1/HDAC6/CALM3/ZFP36L2/TAF7/CNOT2/DAXX	67
GO:0031122	cytoplasmic microtubule organization	18/2454	0.048792	KATNBL1/CENPJ/MAPT/CCDC13/CCDC88B/RHOA/DLG1/CLIP2/TUBGCP4/CEP120/CAMSAP2/KATNB1/WDR73/KATNAL1/EZR/CLIP4/PCM1/TUBGCP3	18

## Sheet: Sheet 4
Enriched MF GO terms from over-representation analysis of LN-specific DEGs in patients with active LN versus HC
ID	Description	Gene ratio	FDR-corrected p-value	Genes	Count
GO:0140098	catalytic activity, acting on RNA	84/2521	0.0177099	RNASE3/TDRD12/RAD54B/SLFN14/DHX34/TRMT13/AGO2/RNASEK/DUS4L/TRMT11/UPF1/CMTR2/DUS3L/METTL15/NOCT/SLFN13/POLR2J/NSUN6/DDX18/PAN2/YTHDC2/POLR3F/POLR3D/FTO/MTFMT/DTWD2/ENDOG/CDKAL1/TRMT10C/POP1/PRIM1/METTL5/TYW5/FANCM/DDX39B/YARS2/EXOSC9/ANGEL2/PLD6/MTREX/CNOT6L/THUMPD2/PUS3/WARS2/TGS1/POLR1A/PRIMPOL/TARS2/AARS1/POLR3A/DDX39A/NSUN2/PRIM2/LARS2/PDE12/DTWD1/MRPL58/TRNT1/XRN2/FTSJ3/THUMPD3/SEPSECS/DDX21…	84
GO:0004722	protein serine/threonine phosphatase activity	28/2521	0.0177099	PDXP/DUSP4/CPPED1/PDP2/PPM1H/MYH3/CTDSPL/PPP4C/PHLPP1/PPP3CA/PPM1F/PPM1A/RPAP2/CTDP1/PPP3R1/CAMK2G/PPP1CB/SSH3/DUSP22/DUSP16/PPM1M/CTDSP1/CTDSPL2/PPTC7/CTDSP2/PPP1CA/SSU72/PPA2	28
GO:0051787	misfolded protein binding	13/2521	0.0177099	F12/HSPA1B/DNAJC3/DERL3/CLU/DNAJB9/DNAJC10/HSPA1L/HSPA13/RHBDD2/HSPA5/HDAC6/HSPA14	13
GO:0030674	protein-macromolecule adaptor activity	76/2521	0.0213758	LPL/IRS2/TSIX/RAPSN/TRIM17/STAP1/NHERF4/CAV2/STX1B/ANK3/XK/GNB2/AP1M2/STON2/RGS14/AP1S3/SORBS1/STON1/MAPT/TRAT1/SH2B2/ARRDC4/MYH9/GAS2L1/XIST/RETREG1/TONSL/BIN3/TCAP/TJP2/ARPC4/SNAP23/SQSTM1/VPS18/BICD2/HOMER1/DCAF12/STX2/MARK4/AP2A1/BBS4/BRD4/FBXO3/GATAD2A/DAB2/ICE1/LGALS3/RETREG2/ARRDC1/SYNE1/RAD50/SPATA2/TARDBP/MAP2K1/TRAF2/CUL5/PEX26/CDC42SE2/GOSR2/YKT6/STX18/AP2S1/STX5/PEF1/STX4/NMD3/SH2B3/A…	76
GO:0017018	myosin phosphatase activity	23/2521	0.0323468	PDXP/DUSP4/CPPED1/PPM1H/MYH3/CTDSPL/PPP4C/PHLPP1/PPP3CA/PPM1F/PPM1A/RPAP2/CTDP1/PPP1CB/SSH3/DUSP22/DUSP16/PPM1M/CTDSP1/PPTC7/CTDSP2/PPP1CA/SSU72	23
GO:0140101	catalytic activity, acting on a tRNA	33/2521	0.0323468	TRMT13/DUS4L/TRMT11/DUS3L/NSUN6/FTO/MTFMT/DTWD2/CDKAL1/TRMT10C/POP1/TYW5/YARS2/THUMPD2/PUS3/WARS2/TARS2/AARS1/NSUN2/LARS2/DTWD1/MRPL58/TRNT1/THUMPD3/SEPSECS/DARS1/PRORP/DARS2/RARS2/RARS1/YARS1/QTRT2/RPP14	33
GO:0004386	helicase activity	37/2521	0.0483363	TDRD12/RAD54B/DHX34/ZGRF1/UPF1/BLM/WRN/SHPRH/DDX18/MCM8/YTHDC2/SMARCAD1/HELQ/RFC4/CHD6/RAD54L2/BTAF1/RFC2/FANCM/DDX39B/HELLS/MTREX/RAD50/CHD9/DDX39A/RTEL1/ERCC3/DDX21/MCM5/DHX15/RECQL/DDX20/DHX40/SMARCAL1/RFC5/CHD4/DDX46	37
GO:0031625	ubiquitin protein ligase binding	63/2521	0.0483363	CBS/SCN5A/FZD6/PER1/PINK1/MAP1LC3A/ZNF675/SLC22A18/ZNF746/HSPA1B/BID/CLU/ATP6V0C/PRKAR2B/CASC3/VCL/BCL2/SQSTM1/TOLLIP/TSG101/GABARAPL2/SHPRH/GLMN/PDLIM2/SMC6/TMBIM6/ARRB1/HSPBP1/WBP1L/CUL3/HERC2/ARRDC1/HSPD1/DBT/SUMO1/TRAF2/CUL4A/TNFRSF14/CUL5/HSPA1L/RALA/CUL9/UQCRC1/TPI1/UBE2N/RNF8/NEDD8/HSPA5/UBE2J2/RELA/TRIM37/HDAC6/YWHAE/SLF2/OTUB1/NDUFS2/VCP/JAK1/RRAGA/SMAD2/DAXX/RNF34/PSMD1	63
GO:0003779	actin binding	85/2521	0.0483363	DAAM2/MAP1B/PLEKHH2/SHROOM4/POF1B/VASH2/GSN/XIRP2/SPTA1/ABLIM3/MICAL3/GAS7/TLN2/LSP1/VIL1/TNS4/SPTBN5/TNNI2/SLC6A4/AVIL/ALDOA/CNN2/FHL3/SORBS1/NOS3/CTNNAL1/SHROOM1/TAGLN/MAPT/ARPC1B/VASH1/MYH9/COTL1/DBN1/CORO1A/OPHN1/MYH3/GAS2L1/PSTPIP1/JMY/MYLK/AIF1/IPP/VCL/ARPC4/ERMN/VPS18/PLEKHG3/TWF2/EPS8/YWHAH/FLNB/MAEA/PDLIM2/CCR5/TPM1/EPB41L2/PARVG/CDK5R1/MYO1D/MACF1/MAP1S/CFL1/SSH3/PLEC/MYO1E/LIMD2/KLHL20…	85

## Sheet: Sheet 5
Enriched Reactome pathways from over-representation analysis of LN-specific DEGs in patients with active LN versus HC
ID	Description	Gene ratio	FDR-corrected p-value	Genes	Count
R-HSA-72203	Processing of Capped Intron-Containing Pre-mRNA	70/1566	0.00125997	HNRNPH1/TCERG1/ZMAT5/THOC5/CASC3/SRSF7/NUP35/NUP205/CPSF6/ZMAT2/NCBP2/POLR2J/CPSF1/PPIL3/SRSF11/LUC7L3/PCBP1/NUP98/SRSF10/UPF3B/STEEP1/DDX39B/MTREX/NUP155/PNN/SRSF5/SART1/NUP160/PPWD1/DDX39A/FAM32A/HNRNPA3/PPIL1/HNRNPC/CSTF2T/SF3A1/NUDT21/HNRNPR/PRPF4B/SRSF3/PHF5A/UBL5/NCBP1/WTAP/U2SURP/CCAR1/LSM8/PLRG1/SEC13/HNRNPM/SRRM1/RBM22/DHX15/THOC2/GPKOW/HNRNPD/SRSF1/CSTF3/NUP42/SNRNP48/POLDIP3/U2AF1/ZRSR…	70
R-HSA-1852241	Organelle biogenesis and maintenance	72/1566	0.00125997	KIF3C/AHI1/HAUS4/RXRA/TUBA1A/DYNC2I2/B9D2/CENPJ/CEP290/RPGRIP1L/MTX1/TUBB1/TUBA4A/NDE1/PRKAR2B/IQCB1/CLUAP1/PRKAB2/TBL1X/ATAT1/CSNK1D/IFT88/IFT27/IFT80/ALMS1/TMEM11/TTC21B/DYNC2LI1/ARL3/CEP76/MARK4/CEP83/HAUS3/ATP8/BBS4/TFAM/MTX2/PCNT/HAUS6/NPHP3/PPARA/MTERF1/TGS1/CHD9/ACTR1A/CEP57/TUBB4B/CDK5RAP2/IFT20/ATP5F1E/CKAP5/MEF2D/ATP5PF/TUBA1C/ESRRA/CRTC3/SIRT5/HAUS2/NEDD1/CYCS/CCT8/BBS7/HDAC6/DCTN2/PCM…	72
R-HSA-72187	mRNA 3'-end processing	23/1566	0.00125997	THOC5/CASC3/SRSF7/CPSF6/NCBP2/CPSF1/SRSF11/UPF3B/DDX39B/SRSF5/DDX39A/CSTF2T/NUDT21/SRSF3/NCBP1/SRRM1/THOC2/SRSF1/CSTF3/POLDIP3/U2AF1/FYTTD1/CSTF1	23
R-HSA-380270	Recruitment of mitotic centrosome proteins and complexes	28/1566	0.00139827	HAUS4/TUBA1A/CENPJ/CEP290/TUBA4A/NDE1/PRKAR2B/CSNK1D/ALMS1/CDK11A/CEP76/TUBGCP4/HAUS3/PCNT/HAUS6/MZT1/ACTR1A/CEP57/TUBB4B/CDK5RAP2/CKAP5/HAUS2/NEDD1/DCTN2/PCM1/YWHAE/TUBGCP3/DCTN1	28
R-HSA-380287	Centrosome maturation	28/1566	0.00139827	HAUS4/TUBA1A/CENPJ/CEP290/TUBA4A/NDE1/PRKAR2B/CSNK1D/ALMS1/CDK11A/CEP76/TUBGCP4/HAUS3/PCNT/HAUS6/MZT1/ACTR1A/CEP57/TUBB4B/CDK5RAP2/CKAP5/HAUS2/NEDD1/DCTN2/PCM1/YWHAE/TUBGCP3/DCTN1	28
R-HSA-73856	RNA Polymerase II Transcription Termination	24/1566	0.00290131	THOC5/CASC3/SRSF7/CPSF6/NCBP2/CPSF1/SRSF11/LSM10/UPF3B/DDX39B/SRSF5/DDX39A/CSTF2T/NUDT21/SRSF3/NCBP1/SRRM1/THOC2/SRSF1/CSTF3/POLDIP3/U2AF1/FYTTD1/CSTF1	24
R-HSA-6798695	Neutrophil degranulation	102/1566	0.00304651	OLFM4/DEFA1B/LTF/DEFA1/DEFA4/DSP/PRTN3/CTSG/AZU1/ELANE/CD177/RNASE3/SLPI/PGLYRP1/ORM2/SIGLEC14/MS4A3/S100P/FOLR3/ORM1/ADGRG3/STBD1/SLC11A1/PLAU/ADAM8/GSN/SLC2A5/ADGRE5/CPPED1/RAB9B/SLC27A2/RAB3D/CFD/PTAFR/CD93/ITGB2/AGPAT2/IMPDH1/GAA/SLC15A4/ARHGAP9/CEP290/TCIRG1/PPBP/ALDOA/CNN2/CANT1/HSPA1B/DNAJC3/CYBA/SLC44A2/ADGRE3/COTL1/LAMTOR1/MIF/ATP6V0C/AGL/MAPK1/VCL/ARSA/DNASE1L1/RHOA/SNAP23/CAPN1/TOLLIP/…	102
R-HSA-3700989	Transcriptional Regulation by TP53	81/1566	0.00304651	NUAK1/G6PD/CENPJ/PLK2/LAMTOR4/ELL/BNIP3L/AGO2/TNFRSF10A/BID/LAMTOR1/RBL1/ZNF385A/JMY/AIFM2/BLM/WRN/PRKAB2/POLR2J/TAF4B/YWHAH/CTDP1/GTF2H3/RABGGTB/PRDX5/COX7B/RFC4/CDK5R1/ATM/TNRC6A/RFC2/TTC5/SESN3/CNOT6L/GATAD2A/COX6A1/BBC3/AKT1/CNOT3/ATR/RAD50/PPP2R1B/RRAGB/LAMTOR2/SGK1/PDPK1/TCEA1/FANCD2/COX8A/TNFRSF10B/BAX/RPA3/CDK2/CDK7/COX6B1/ERCC3/GTF2H5/KMT5A/TAF5/CYCS/TMEM219/BTG2/TAF10/BRPF3/MAPKAPK5/YWH…	81
R-HSA-380259	Loss of Nlp from mitotic centrosomes	24/1566	0.00304651	HAUS4/TUBA1A/CENPJ/CEP290/TUBA4A/NDE1/PRKAR2B/CSNK1D/ALMS1/CEP76/HAUS3/PCNT/HAUS6/ACTR1A/CEP57/TUBB4B/CDK5RAP2/CKAP5/HAUS2/NEDD1/DCTN2/PCM1/YWHAE/DCTN1	24
R-HSA-380284	Loss of proteins required for interphase microtubule organization from the centrosome	24/1566	0.00304651	HAUS4/TUBA1A/CENPJ/CEP290/TUBA4A/NDE1/PRKAR2B/CSNK1D/ALMS1/CEP76/HAUS3/PCNT/HAUS6/ACTR1A/CEP57/TUBB4B/CDK5RAP2/CKAP5/HAUS2/NEDD1/DCTN2/PCM1/YWHAE/DCTN1	24
R-HSA-5620912	Anchoring of the basal body to the plasma membrane	30/1566	0.00345143	AHI1/HAUS4/TUBA1A/B9D2/CENPJ/CEP290/RPGRIP1L/TUBA4A/NDE1/PRKAR2B/IQCB1/CSNK1D/ALMS1/CEP76/MARK4/CEP83/HAUS3/PCNT/HAUS6/ACTR1A/CEP57/TUBB4B/CDK5RAP2/CKAP5/HAUS2/NEDD1/DCTN2/PCM1/YWHAE/DCTN1	30
R-HSA-380320	Recruitment of NuMA to mitotic centrosomes	29/1566	0.00365142	HAUS4/TUBA1A/CENPJ/CEP290/TUBB1/TUBA4A/NDE1/PRKAR2B/CSNK1D/ALMS1/CEP76/TUBGCP4/HAUS3/PCNT/HAUS6/MZT1/ACTR1A/CEP57/TUBB4B/CDK5RAP2/CKAP5/TUBA1C/HAUS2/NEDD1/DCTN2/PCM1/YWHAE/TUBGCP3/DCTN1	29
R-HSA-5617833	Cilium Assembly	50/1566	0.00477369	KIF3C/AHI1/HAUS4/TUBA1A/DYNC2I2/B9D2/CENPJ/CEP290/RPGRIP1L/TUBB1/TUBA4A/NDE1/PRKAR2B/IQCB1/CLUAP1/ATAT1/CSNK1D/IFT88/IFT27/IFT80/ALMS1/TTC21B/DYNC2LI1/ARL3/CEP76/MARK4/CEP83/HAUS3/BBS4/PCNT/HAUS6/NPHP3/ACTR1A/CEP57/TUBB4B/CDK5RAP2/IFT20/CKAP5/TUBA1C/HAUS2/NEDD1/CCT8/BBS7/HDAC6/DCTN2/PCM1/DYNLRB1/YWHAE/DCTN1/GBF1	50
R-HSA-8854518	AURKA Activation by TPX2	24/1566	0.00477369	HAUS4/TUBA1A/CENPJ/CEP290/TUBA4A/NDE1/PRKAR2B/CSNK1D/ALMS1/CEP76/HAUS3/PCNT/HAUS6/ACTR1A/CEP57/TUBB4B/CDK5RAP2/CKAP5/HAUS2/NEDD1/DCTN2/PCM1/YWHAE/DCTN1	24
R-HSA-3371453	Regulation of HSF1-mediated heat shock response	23/1566	0.00499768	HSPA1B/MAPKAPK2/HSPH1/MAPK1/NUP35/NUP205/NUP98/DNAJC2/ATM/NUP155/ATR/NUP160/SIRT1/DNAJB6/HSPA1L/RPA3/HIKESHI/HSPA13/HSPA5/SEC13/YWHAE/NUP42/HSPA14	23
R-HSA-159236	Transport of Mature mRNA derived from an Intron-Containing Transcript	24/1566	0.00663769	THOC5/CASC3/SRSF7/NUP35/NUP205/NCBP2/SRSF11/NUP98/UPF3B/DDX39B/NUP155/SRSF5/NUP160/DDX39A/SRSF3/NCBP1/SEC13/SRRM1/THOC2/SRSF1/NUP42/POLDIP3/U2AF1/FYTTD1	24
R-HSA-3371556	Cellular response to heat stress	27/1566	0.00663769	HSPA1B/MAPKAPK2/HSPH1/MAPK1/NUP35/NUP205/NUP98/DNAJC2/CAMK2G/ATM/NUP155/ATR/NUP160/SIRT1/DNAJB6/HSPA1L/RPA3/HIKESHI/HSPA13/HSPA5/SEC13/HDAC6/YWHAE/NUP42/VCP/HSPA14/MTOR	27
R-HSA-9012999	RHO GTPase cycle	93/1566	0.00821593	DSP/GOLGA8R/STBD1/BASP1/ARHGEF40/ARHGEF17/PAK3/MCAM/PLEKHG5/RHOBTB1/SYDE2/RHPN1/ARAP3/SLC4A7/ARHGAP6/BAIAP2L2/MAP3K11/SHKBP1/ARHGAP9/RHOB/LRRC1/MTX1/ARHGAP5/CYBA/EFHD2/FGD3/TIAM1/DBN1/OPHN1/LAMTOR1/RAC2/PLEKHG2/CHN1/SWAP70/HSPE1/ACTB/TMEM59/TJP2/ARHGAP25/RHOA/RALGAPA1/PDE5A/ARHGAP12/SNAP23/DOCK3/PLEKHG3/ARHGEF10L/DOCK10/TIAM2/ARHGDIB/SOWAHC/STOM/CSK/WDR11/GOPC/HGS/LMAN1/ARHGAP45/STK10/DDX39B/AMIG…	93
R-HSA-6807878	COPI-mediated anterograde transport	29/1566	0.00980182	SPTA1/ANK3/SPTBN5/TUBA1A/TUBB1/TUBA4A/ARF1/ARF3/COPE/DYNC1LI1/RAB1B/COG6/CAPZB/ACTR1A/TUBB4B/TUBA1C/GOSR2/YKT6/STX5/COG5/ARF5/COG7/DCTN5/DCTN2/TMED2/DCTN1/ACTR10/GBF1/ARFGAP3	29
R-HSA-72172	mRNA Splicing	51/1566	0.0100443	HNRNPH1/TCERG1/ZMAT5/CASC3/SRSF7/ZMAT2/NCBP2/POLR2J/PPIL3/SRSF11/LUC7L3/PCBP1/SRSF10/UPF3B/STEEP1/DDX39B/MTREX/PNN/SRSF5/SART1/PPWD1/FAM32A/HNRNPA3/PPIL1/HNRNPC/SF3A1/HNRNPR/PRPF4B/SRSF3/PHF5A/UBL5/NCBP1/U2SURP/CCAR1/LSM8/PLRG1/HNRNPM/SRRM1/RBM22/DHX15/GPKOW/HNRNPD/SRSF1/SNRNP48/U2AF1/ZRSR2/TFIP11/DNAJC8/DDX46/PRPF38A/SF3B2	51
R-HSA-72202	Transport of Mature Transcript to Cytoplasm	25/1566	0.0135839	THOC5/CASC3/SRSF7/NUP35/NUP205/NCBP2/CPSF1/SRSF11/NUP98/UPF3B/DDX39B/NUP155/SRSF5/NUP160/DDX39A/SRSF3/NCBP1/SEC13/SRRM1/THOC2/SRSF1/NUP42/POLDIP3/U2AF1/FYTTD1	25
R-HSA-6811442	Intra-Golgi and retrograde Golgi-to-ER traffic	48/1566	0.0135839	KIF5A/RAB9B/KIF3C/TUBA1A/MAN1A1/CYTH4/TUBB1/TUBA4A/ARF1/BICD2/KIF20B/PAFAH1B3/ARF3/GALNT2/COPE/DYNC1LI1/RAB1B/VAMP4/COG6/NAA35/GALNT1/SCOC/MAN1A2/GCC2/CAPZB/ACTR1A/TUBB4B/NBAS/ZW10/TUBA1C/GOSR2/YKT6/STX18/STX5/CYTH2/COG5/ARF5/VPS52/COG7/DCTN5/DCTN2/TMED2/DCTN1/PAFAH1B2/ACTR10/GBF1/ARFGAP3/VPS45	48
R-HSA-68877	Mitotic Prometaphase	48/1566	0.0166268	HAUS4/TUBA1A/B9D2/CENPJ/CEP290/SPDL1/TUBB1/TUBA4A/NDE1/PRKAR2B/CENPC/CSNK1D/ALMS1/CENPP/CENPO/NUP98/DYNC1LI1/CEP76/CENPQ/TUBGCP4/HAUS3/CENPL/PCNT/HAUS6/EML4/MZT1/PPP2R1B/ZWILCH/NUP160/ACTR1A/CEP57/PDS5A/TUBB4B/CDK5RAP2/ZW10/CKAP5/SMC2/TUBA1C/HAUS2/NEDD1/SEC13/DCTN2/PCM1/CLASP2/YWHAE/TUBGCP3/NSL1/DCTN1	48
R-HSA-948021	Transport to the Golgi and subsequent modification	44/1566	0.0210574	ST3GAL4/SPTA1/ANK3/CNIH2/ST8SIA6/SPTBN5/TUBA1A/COL7A1/MAN1A1/TUBB1/TUBA4A/CSNK1D/LMAN2/ARF1/MGAT3/ARF3/COPE/DYNC1LI1/RAB1B/B4GALT1/COG6/LMAN1/FUT8/MAN1A2/CAPZB/ACTR1A/TUBB4B/TUBA1C/GOSR2/YKT6/TRAPPC1/STX5/COG5/ARF5/COG7/SEC13/DCTN5/DCTN2/TMED2/DCTN1/ACTR10/GBF1/ARFGAP3/TBC1D20	44
R-HSA-69275	G2/M Transition	46/1566	0.0210574	PSMA8/HAUS4/TUBA1A/CENPJ/CEP290/TUBB1/TUBA4A/NDE1/PRKAR2B/CSNK1D/ALMS1/CDK11A/CEP76/TUBGCP4/HAUS3/LIN52/PPP1CB/LIN9/PCNT/HAUS6/MZT1/PSMB10/PPP2R1B/PSMD4/ACTR1A/CEP57/TUBB4B/CDK5RAP2/CKAP5/TUBA1C/CDK2/CDK7/HAUS2/NEDD1/PSMD9/DCTN2/PCM1/YWHAE/PSMA7/TUBGCP3/PSMD13/PSME3/DCTN1/PSMD1/PSMD2/PSMD11	46
R-HSA-72163	mRNA Splicing - Major Pathway	48/1566	0.0210574	HNRNPH1/TCERG1/CASC3/SRSF7/ZMAT2/NCBP2/POLR2J/PPIL3/SRSF11/LUC7L3/PCBP1/SRSF10/UPF3B/STEEP1/DDX39B/MTREX/PNN/SRSF5/SART1/PPWD1/FAM32A/HNRNPA3/PPIL1/HNRNPC/SF3A1/HNRNPR/PRPF4B/SRSF3/PHF5A/UBL5/NCBP1/U2SURP/CCAR1/LSM8/PLRG1/HNRNPM/SRRM1/RBM22/DHX15/GPKOW/HNRNPD/SRSF1/U2AF1/TFIP11/DNAJC8/DDX46/PRPF38A/SF3B2	48
R-HSA-2565942	Regulation of PLK1 Activity at G2/M Transition	25/1566	0.0235234	HAUS4/TUBA1A/CENPJ/CEP290/TUBA4A/NDE1/PRKAR2B/CSNK1D/ALMS1/CEP76/HAUS3/PPP1CB/PCNT/HAUS6/ACTR1A/CEP57/TUBB4B/CDK5RAP2/CKAP5/HAUS2/NEDD1/DCTN2/PCM1/YWHAE/DCTN1	25
R-HSA-453274	Mitotic G2-G2/M phases	46/1566	0.0241485	PSMA8/HAUS4/TUBA1A/CENPJ/CEP290/TUBB1/TUBA4A/NDE1/PRKAR2B/CSNK1D/ALMS1/CDK11A/CEP76/TUBGCP4/HAUS3/LIN52/PPP1CB/LIN9/PCNT/HAUS6/MZT1/PSMB10/PPP2R1B/PSMD4/ACTR1A/CEP57/TUBB4B/CDK5RAP2/CKAP5/TUBA1C/CDK2/CDK7/HAUS2/NEDD1/PSMD9/DCTN2/PCM1/YWHAE/PSMA7/TUBGCP3/PSMD13/PSME3/DCTN1/PSMD1/PSMD2/PSMD11	46
R-HSA-6811436	COPI-independent Golgi-to-ER retrograde traffic	17/1566	0.0241485	TUBA1A/TUBB1/TUBA4A/BICD2/PAFAH1B3/GALNT2/DYNC1LI1/GALNT1/CAPZB/ACTR1A/TUBB4B/TUBA1C/DCTN5/DCTN2/DCTN1/PAFAH1B2/ACTR10	17
R-HSA-69206	G1/S Transition	33/1566	0.031984	CCND1/PTK6/RBL1/DBF4/MCM8/LIN52/MAX/PRIM1/POLA1/LIN9/AKT1/FBXO5/PSMB10/PPP2R1B/MYC/PSMD4/PRIM2/CKS1B/RPA3/CDK2/CDK7/POLE/ORC2/MCM5/PSMD9/E2F4/E2F6/PSMA7/PSMD13/PSME3/PSMD1/PSMD2/PSMD11	33
R-HSA-199977	ER to Golgi Anterograde Transport	37/1566	0.039715	SPTA1/ANK3/CNIH2/SPTBN5/TUBA1A/COL7A1/TUBB1/TUBA4A/CSNK1D/LMAN2/ARF1/ARF3/COPE/DYNC1LI1/RAB1B/COG6/LMAN1/CAPZB/ACTR1A/TUBB4B/TUBA1C/GOSR2/YKT6/TRAPPC1/STX5/COG5/ARF5/COG7/SEC13/DCTN5/DCTN2/TMED2/DCTN1/ACTR10/GBF1/ARFGAP3/TBC1D20	37
R-HSA-9711123	Cellular response to chemical stress	45/1566	0.0451456	TKT/SRXN1/TALDO1/G6PD/PSMA8/RXRA/PTK6/HMOX1/CYBA/SLC7A11/TBL1X/GPX1/SQSTM1/PRDX5/COX7B/AMER1/PALB2/COX6A1/AKT1/CUL3/PPARA/PSMB10/TGS1/MYC/PSMD4/CHD9/COX8A/NCOR2/COX6B1/CYCS/PSMD9/P4HB/GCLC/ATF4/ATOX1/TACO1/VCP/SCO1/PSMA7/PSMD13/PSME3/UFD1/PSMD1/PSMD2/PSMD11	45
R-HSA-1483206	Glycerophospholipid biosynthesis	32/1566	0.0455618	PLAAT1/DGAT2/PCYT1B/MBOAT7/PISD/STARD10/AGPAT2/PCTP/CHPT1/SLC44A2/ABHD4/MGLL/JMJD7-PLA2G4B/PLB1/PHOSPHO1/LPCAT3/GPCPD1/AGPAT1/PLD3/AGPAT5/DGAT1/CDIPT/MIGA1/PLD6/PLAAT4/PNPLA2/CPNE3/LCLAT1/AGK/PLA2G15/CDS2/CEPT1	32
R-HSA-170834	Signaling by TGF-beta Receptor Complex	25/1566	0.0455618	JUNB/SERPINE1/PARD3/FURIN/PPP1R15A/LTBP1/ITGB3/TGFB1/RBL1/MAPK1/LTBP2/RHOA/PPM1A/NEDD4L/PPP1CB/TGFBR2/MYC/CCNC/NCOR2/NEDD8/PPP1CA/UBE2M/UCHL5/E2F4/SMAD2	25

## Sheet: Sheet 6
Replicated gene modules in patients with active lupus nephritis
Gene module	module size	Zsummary-score	Corresponding replicated gene modules in patients with active non-renal SLE
Protein synthesis (I)	1000	48.8635	No
Regulation of antigen presentation and immune response	1000	43.6204	No
Enriched in antigen presentation (III)	1000	40.4984	No
MAPK, RAS signalling	665	37.4527	Same
Inflammation (IV)	541	36.7851	Contiguous (Inflammation)
Extracellular matrix (I)	928	33.1405	No
Inositol phosphate metabolism	391	27.214	No
Plasma cells, immunoglobulins	360	19.3866	Same
B cell	112	18.4983	Contiguous (enriched in B cells)
Enriched in neutrophils (II)	213	16.5472	No
Interferon	193	16.5035	No
Cell cycle, mitotic phase	197	15.9275	Same
Interferon (II)	113	14.2439	No
Extracellular region cluster	86	13.3243	No
Erythrocytes	140	13.054	No
Regulation of transcription, transcription factors	56	12.5534	Same
Platelets	107	12.5474	Same
Inflammation (VI)	69	11.9812	Contiguous (Inflammation)
CORO1A-DEF6 network (II)	84	11.7606	No
Monocytes	110	10.3403	No

## Sheet: Sheet 7
Genes included in replicated gene modules in patients with active lupus nephritis
Gene symbol	Gene module
A1BG	Enriched in cell cycle
A1BG-AS1	Enriched in cell cycle
A2M-AS1	Nuclear pore complex
AAAS	Enriched in cell cycle
AACS	Enriched in cell cycle
AAGAB	Nuclear pore complex
AAK1	Receptors, cell migration
AAMDC	Enriched in cell cycle
AAMP	Enriched in cell cycle
AAR2	Nuclear pore complex
AARS1	Nuclear pore complex
AARS2	Enriched in cell cycle
AARSD1	Enriched in cell cycle
AASDH	Nuclear pore complex
AASDHPPT	Nuclear pore complex
AASS	Nuclear pore complex
AATBC	Enriched in cell cycle
AATK	MAPK, RAS signalling
ABAT	Nuclear pore complex
ABCA1	Interferon (I)
ABCA10	Inflammation (IV)
ABCA11P	Nuclear pore complex
ABCA13	Neutrophils
ABCA2	Enriched in cell cycle
ABCA3	Enriched in cell cycle
ABCA5	Nuclear pore complex
ABCA6	Enriched in cell cycle
ABCA7	Nuclear pore complex
ABCB1	Nuclear pore complex
ABCB10	Nuclear pore complex
ABCB4	Enriched in B cells (VI)
ABCB6	T cell signalling and co-stimulation
ABCB7	Nuclear pore complex
ABCB8	Enriched in cell cycle
ABCB9	Nuclear pore complex
ABCC1	Nuclear pore complex
ABCC10	Enriched in cell cycle
ABCC13	Erythrocyte differentiation
ABCC2	Nuclear pore complex
ABCC3	Cell adhesion
ABCC4	Nuclear pore complex
ABCC5	Enriched in cell cycle
ABCC6	Nuclear pore complex
ABCD1	Enriched in cell cycle
ABCD2	Nuclear pore complex
ABCD3	Nuclear pore complex
ABCD4	T cell signalling and co-stimulation
ABCE1	Nuclear pore complex
ABCF1	Nuclear pore complex
ABCF2	Nuclear pore complex
ABCF3	Enriched in cell cycle
ABCG1	Nuclear pore complex
ABCG2	Nuclear pore complex
ABHD10	Nuclear pore complex
ABHD11	Enriched in cell cycle
ABHD12	Enriched in cell cycle
ABHD13	Inflammation (IV)
ABHD14A	Enriched in cell cycle
ABHD14B	Enriched in cell cycle
ABHD15	Nuclear pore complex
ABHD16A	Nuclear pore complex
ABHD17A	Enriched in cell cycle
ABHD17B	Nuclear pore complex
ABHD17C	Nuclear pore complex
ABHD18	Nuclear pore complex
ABHD2	Nuclear pore complex
ABHD3	Enriched in cell cycle
ABHD4	Nuclear pore complex
ABHD5	Nuclear pore complex
ABHD6	Nuclear pore complex
ABHD8	Enriched in cell cycle
ABI1	Inflammation (IV)
ABI2	Nuclear pore complex
ABI3	Enriched in cell cycle
ABITRAM	Enriched in cell cycle
ABL1	Enriched in cell cycle
ABL2	Nuclear pore complex
ABLIM1	Nuclear pore complex
ABLIM2	Nuclear pore complex
ABLIM3	Cell adhesion
ABR	MAPK, RAS signalling
ABRACL	Nuclear pore complex
ABRAXAS1	Nuclear pore complex
ABRAXAS2	Nuclear pore complex
ABT1	Enriched in cell cycle
ABTB1	Nuclear pore complex
ABTB2	Enriched in cell cycle
ACAA1	CORO1A-DEF6 network (II)
ACAA2	Nuclear pore complex
ACACB	Nuclear pore complex
ACAD10	CORO1A-DEF6 network (II)
ACAD11	T cell signalling and co-stimulation
ACAD8	T cell signalling and co-stimulation
ACAD9	Nuclear pore complex
ACADM	Nuclear pore complex
ACADS	Enriched in cell cycle
ACADSB	Nuclear pore complex
ACADVL	CORO1A-DEF6 network (II)
ACAP1	CORO1A-DEF6 network (II)
ACAP2	Inflammation (IV)
ACAP3	CORO1A-DEF6 network (II)
ACAT1	Nuclear pore complex
ACAT2	Nuclear pore complex
ACBD3	Nuclear pore complex
ACBD4	CORO1A-DEF6 network (II)
ACBD5	Nuclear pore complex
ACCS	CORO1A-DEF6 network (II)
ACD	Enriched in cell cycle
ACE	Enriched in cell cycle
ACER2	Receptors, cell migration
ACER3	Nuclear pore complex
ACIN1	T cell signalling and co-stimulation
ACKR1	Erythrocyte differentiation
ACKR3	Nuclear pore complex
ACLY	Nuclear pore complex
ACO1	Nuclear pore complex
ACO2	Enriched in cell cycle
ACOT1	Nuclear pore complex
ACOT11	Enriched in cell cycle
ACOT13	Nuclear pore complex
ACOT2	Nuclear pore complex
ACOT4	Nuclear pore complex
ACOT7	Enriched in cell cycle
ACOT8	Enriched in cell cycle
ACOT9	Interferon (I)
ACOX1	Enriched in cell cycle
ACOX3	Enriched in cell cycle
ACP1	Nuclear pore complex
ACP2	Enriched in cell cycle
ACP3	Inflammation (V)
ACP5	Enriched in cell cycle
ACRBP	Cell adhesion
ACSBG1	Cell adhesion
ACSF2	Enriched in cell cycle
ACSF3	Enriched in cell cycle
ACSL1	Nuclear pore complex
ACSL3	Inflammation (IV)
ACSL4	Enriched in cell cycle
ACSL5	Nuclear pore complex
ACSL6	Nuclear pore complex
ACSM3	Nuclear pore complex
ACSS1	Enriched in cell cycle
ACSS2	Nuclear pore complex
ACTA2	Enriched in cell cycle
ACTB	MAPK, RAS signalling
ACTG1	Enriched in cell cycle
ACTG1P17	Nuclear pore complex
ACTL10	Enriched in cell cycle
ACTL6A	Nuclear pore complex
ACTN1	Nuclear pore complex
ACTN4	MAPK, RAS signalling
ACTR10	Nuclear pore complex
ACTR1A	Inflammation (IV)
ACTR1B	Enriched in cell cycle
ACTR2	Inflammation (IV)
ACTR3	Inflammation (IV)
ACTR3B	Enriched in cell cycle
ACTR3C	Receptors, cell migration
ACTR5	Enriched in cell cycle
ACTR6	Nuclear pore complex
ACTR8	Nuclear pore complex
ACVR1	Nuclear pore complex
ACVR1B	Nuclear pore complex
ACVR1C	Nuclear pore complex
ACVR2A	Nuclear pore complex
ACVR2B	Nuclear pore complex
ACVRL1	Enriched in cell cycle
ACY1	Enriched in cell cycle
ACY3	Enriched in cell cycle
ACYP1	Nuclear pore complex
ACYP2	Nuclear pore complex
ADA	Nuclear pore complex
ADA2	Monocytes
ADAL	Nuclear pore complex
ADAM10	Inflammation (IV)
ADAM12	Nuclear pore complex
ADAM15	Enriched in cell cycle
ADAM17	Enriched in cell cycle
ADAM19	Nuclear pore complex
ADAM20P1	Nuclear pore complex
ADAM22	Nuclear pore complex
ADAM28	Enriched in B cells (VI)
ADAM8	MAPK, RAS signalling
ADAM9	Inflammation (IV)
ADAMDEC1	Enriched in cell cycle
ADAMTS1	Cytotoxic/NK
ADAMTS10	Enriched in cell cycle
ADAMTS13	Enriched in cell cycle
ADAMTS17	Nuclear pore complex
ADAMTS2	Nuclear pore complex
ADAMTS4	Nuclear pore complex
ADAMTS5	Interferon (I)
ADAMTS6	Nuclear pore complex
ADAMTS7P4	Enriched in cell cycle
ADAMTSL4	Nuclear pore complex
ADAMTSL4-AS1	Nuclear pore complex
ADAMTSL5	Nuclear pore complex
ADAP1	MAPK, RAS signalling
ADAP2	Monocytes
ADAR	Interferon (I)
ADARB1	Nuclear pore complex
ADAT1	Receptors, cell migration
ADAT2	T cell signalling and co-stimulation
ADAT3	MAPK, RAS signalling
ADCK1	Nuclear pore complex
ADCK2	Enriched in cell cycle
ADCK5	Enriched in cell cycle
ADCY10P1	Regulation of transcription, transcription factors
ADCY3	Nuclear pore complex
ADCY4	Nuclear pore complex
ADCY6	Enriched in cell cycle
ADCY7	Nuclear pore complex
ADCY9	Enriched in cell cycle
ADD1	Enriched in cell cycle
ADD2	Nuclear pore complex
ADD3	Nuclear pore complex
ADGRA2	Enriched in cell cycle
ADGRA3	Nuclear pore complex
ADGRB1	Enriched in cell cycle
ADGRB2	Cytotoxic/NK cell
ADGRD1	Enriched in cell cycle
ADGRE1	Enriched in cell cycle
ADGRE2	Nuclear pore complex
ADGRE3	Nuclear pore complex
ADGRE4P	Enriched in nuclear pore complex interacting proteins
ADGRE5	Nuclear pore complex
ADGRG1	Cytotoxic/NK cell
ADGRG3	Nuclear pore complex
ADGRG5	Enriched in cell cycle
ADGRG6	Nuclear pore complex
ADGRL1	Enriched in cell cycle
ADH5	Nuclear pore complex
ADHFE1	T cell signalling and co-stimulation
ADI1	Nuclear pore complex
ADIPOR1	Erythrocyte differentiation
ADIPOR2	Nuclear pore complex
ADIRF-AS1	T cell signalling and co-stimulation
ADK	Nuclear pore complex
ADM	Nuclear pore complex
ADM2	Nuclear pore complex
ADM5	Enriched in cell cycle
ADNP	Nuclear pore complex
ADNP-AS1	Platelet activation - actin binding
ADNP2	Nuclear pore complex
ADO	Nuclear pore complex
ADORA1	Nuclear pore complex
ADORA2A	Enriched in cell cycle
ADPGK	Enriched in cell cycle
ADPRH	Monocytes
ADPRHL1	Nuclear pore complex
ADPRM	Nuclear pore complex
ADPRS	Enriched in cell cycle
ADRA2A	Enriched in cell cycle
ADRB2	Nuclear pore complex
ADRM1	Enriched in cell cycle
ADSL	Nuclear pore complex
ADSS1	Enriched in cell cycle
ADSS2	Nuclear pore complex
ADTRP	Nuclear pore complex
AEBP1	T cell signalling and co-stimulation
AEBP2	Nuclear pore complex
AEN	Nuclear pore complex
AFAP1	Enriched in cell cycle
AFAP1L2	Nuclear pore complex
AFDN	Inflammation (IV)
AFF1	Enriched in cell cycle
AFF2	Neutrophils
AFF3	Enriched in B cells (VI)
AFF4	Inflammation (IV)
AFG1L	Nuclear pore complex
AFG3L1P	T cell signalling and co-stimulation
AFG3L2	Nuclear pore complex
AFMID	Enriched in cell cycle
AFTPH	Inflammation (IV)
AGA	Nuclear pore complex
AGAP1	Cytotoxic/NK cell
AGAP2	Enriched in cell cycle
AGAP3	Enriched in cell cycle
AGAP4	Interferon (I)
AGAP5	Nuclear pore complex
AGAP6	T cell signalling and co-stimulation
AGAP9	Nuclear pore complex
AGBL2	Nuclear pore complex
AGBL3	Nuclear pore complex
AGBL5	Enriched in cell cycle
AGER	CORO1A-DEF6 network (II)
AGFG1	Inflammation (IV)
AGFG2	Enriched in cell cycle
AGGF1	Nuclear pore complex
AGK	Nuclear pore complex
AGL	Nuclear pore complex
AGMAT	Nuclear pore complex
AGO1	Receptors, cell migration
AGO2	Nuclear pore complex
AGO3	Inflammation (IV)
AGO4	Enriched in cell cycle
AGPAT1	Inflammation (IV)
AGPAT2	MAPK, RAS signalling
AGPAT3	Enriched in cell cycle
AGPAT4	Enriched in cell cycle
AGPAT5	Nuclear pore complex
AGPS	Nuclear pore complex
AGRN	Interferon (I)
AGTPBP1	Inflammation (IV)
AGTRAP	MAPK, RAS signalling
AHCTF1	Enriched in cell cycle
AHCY	Nuclear pore complex
AHCYL1	Nuclear pore complex
AHCYL2	Nuclear pore complex
AHDC1	Enriched in cell cycle
AHI1	Nuclear pore complex
AHNAK	Nuclear pore complex
AHR	Nuclear pore complex
AHSA1	Nuclear pore complex
AHSA2P	T cell signalling and co-stimulation
AHSP	Erythrocyte differentiation
AICDA	Enriched in nuclear pore complex interacting proteins
AIDA	Nuclear pore complex
AIF1	Nuclear pore complex
AIFM1	Nuclear pore complex
AIFM2	Enriched in cell cycle
AIFM3	Enriched in cell cycle
AIM2	Interferon (I)
AIMP1	Nuclear pore complex
AIMP2	Nuclear pore complex
AIP	Enriched in cell cycle
AJAP1	Enriched in nuclear pore complex interacting proteins
AJM1	Enriched in cell cycle
AJUBA	Nuclear pore complex
AK1	Erythrocyte differentiation
AK2	Nuclear pore complex
AK3	Nuclear pore complex
AK4	Nuclear pore complex
AK5	Nuclear pore complex
AK6	Nuclear pore complex
AK9	Receptors, cell migration
AKAP1	Nuclear pore complex
AKAP10	Inflammation (IV)
AKAP11	Nuclear pore complex
AKAP12	Enriched in nuclear pore complex interacting proteins
AKAP13	Inflammation (V)
AKAP17A	MAPK, RAS signalling
AKAP3	Nuclear pore complex
AKAP5	Cytotoxic/NK
AKAP6	Nuclear pore complex
AKAP7	Nuclear pore complex
AKAP8	Enriched in cell cycle
AKAP8L	CORO1A-DEF6 network (II)
AKAP9	Nuclear pore complex
AKIP1	Nuclear pore complex
AKIRIN1	Inflammation (IV)
AKIRIN2	Enriched in cell cycle
AKNA	Enriched in cell cycle
AKR1A1	Enriched in cell cycle
AKR1B1	Nuclear pore complex
AKR1C3	Cytotoxic/NK
AKR1E2	Nuclear pore complex
AKR7A2	Enriched in cell cycle
AKT1	MAPK, RAS signalling
AKT1S1	Enriched in cell cycle
AKT2	Enriched in cell cycle
AKT3	Nuclear pore complex
AKTIP	Nuclear pore complex
ALAD	Nuclear pore complex
ALAS1	Enriched in cell cycle
ALAS2	Erythrocyte differentiation
ALCAM	Inflammation (IV)
ALDH16A1	Enriched in cell cycle
ALDH18A1	Nuclear pore complex
ALDH1A1	Enriched in cell cycle
ALDH1A2	Nuclear pore complex
ALDH1B1	Nuclear pore complex
ALDH1L2	Plasma cells
ALDH2	Enriched in cell cycle
ALDH3A2	Nuclear pore complex
ALDH3B1	MAPK, RAS signalling
ALDH4A1	Enriched in cell cycle
ALDH5A1	Nuclear pore complex
ALDH6A1	Nuclear pore complex
ALDH7A1	Nuclear pore complex
ALDH9A1	Nuclear pore complex
ALDOA	MAPK, RAS signalling
ALDOC	Enriched in cell cycle
ALG1	Nuclear pore complex
ALG10	Nuclear pore complex
ALG10B	Nuclear pore complex
ALG11	Nuclear pore complex
ALG12	Enriched in cell cycle
ALG13	Nuclear pore complex
ALG14	Nuclear pore complex
ALG1L13P	Nuclear pore complex
ALG2	Nuclear pore complex
ALG3	Enriched in cell cycle
ALG5	Nuclear pore complex
ALG6	Inflammation (IV)
ALG8	Nuclear pore complex
ALG9	Nuclear pore complex
ALKBH1	Nuclear pore complex
ALKBH2	Nuclear pore complex
ALKBH3	Nuclear pore complex
ALKBH4	Enriched in cell cycle
ALKBH5	Nuclear pore complex
ALKBH6	T cell signalling and co-stimulation
ALKBH7	Enriched in cell cycle
ALKBH8	Nuclear pore complex
ALMS1	Nuclear pore complex
ALOX12	Cell adhesion
ALOX15	Enriched in nuclear pore complex interacting proteins
ALOX15B	CORO1A-DEF6 network (II)
ALOX5	Nuclear pore complex
ALOX5AP	Nuclear pore complex
ALPK1	Nuclear pore complex
ALPK3	Nuclear pore complex
ALPL	Nuclear pore complex
ALS2	Nuclear pore complex
ALS2CL	T cell signalling and co-stimulation
ALYREF	Enriched in cell cycle
AMBRA1	Enriched in cell cycle
AMD1	Inflammation (IV)
AMDHD1	Neutrophils
AMDHD2	MAPK, RAS signalling
AMER1	Nuclear pore complex
AMFR	Nuclear pore complex
AMIGO1	Nuclear pore complex
AMIGO2	Nuclear pore complex
AMIGO3	Nuclear pore complex
AMMECR1	Nuclear pore complex
AMMECR1L	Nuclear pore complex
AMN	Nuclear pore complex
AMN1	Enriched in cell cycle
AMOT	Nuclear pore complex
AMOTL1	Receptors, cell migration
AMPD2	MAPK, RAS signalling
AMT	CORO1A-DEF6 network (II)
AMY2B	T cell signalling and co-stimulation
AMZ2	Nuclear pore complex
AMZ2P1	Nuclear pore complex
ANAPC1	Nuclear pore complex
ANAPC10	Nuclear pore complex
ANAPC11	Enriched in cell cycle
ANAPC13	Inflammation (IV)
ANAPC15	Enriched in cell cycle
ANAPC16	Nuclear pore complex
ANAPC1P1	Nuclear pore complex
ANAPC2	Enriched in cell cycle
ANAPC4	Nuclear pore complex
ANAPC5	Nuclear pore complex
ANAPC7	Nuclear pore complex
ANG	Enriched in cell cycle
ANGEL1	Nuclear pore complex
ANGEL2	Nuclear pore complex
ANGPT1	Nuclear pore complex
ANGPTL6	Chromosome Y-linked
ANK1	Erythrocyte differentiation
ANK3	Nuclear pore complex
ANKAR	Nuclear pore complex
ANKDD1A	Neutrophils
ANKEF1	Nuclear pore complex
ANKFY1	Interferon (I)
ANKH	Nuclear pore complex
ANKHD1	Nuclear pore complex
ANKHD1-EIF4EBP3	Receptors, cell migration
ANKIB1	Nuclear pore complex
ANKK1	T cell signalling and co-stimulation
ANKLE1	Enriched in cell cycle
ANKLE2	T cell signalling and co-stimulation
ANKMY1	T cell signalling and co-stimulation
ANKMY2	Nuclear pore complex
ANKRA2	Nuclear pore complex
ANKRD10	Nuclear pore complex
ANKRD11	MAPK, RAS signalling
ANKRD12	Inflammation (IV)
ANKRD13A	Nuclear pore complex
ANKRD13B	Enriched in cell cycle
ANKRD13C	Nuclear pore complex
ANKRD13D	MAPK, RAS signalling
ANKRD16	Nuclear pore complex
ANKRD17	Nuclear pore complex
ANKRD18A	T cell signalling and co-stimulation
ANKRD20A11P	Inflammation (IV)
ANKRD22	Enriched in cell cycle
ANKRD23	T cell signalling and co-stimulation
ANKRD24	Enriched in cell cycle
ANKRD26	Nuclear pore complex
ANKRD27	Nuclear pore complex
ANKRD28	T cell signalling and co-stimulation
ANKRD34B	Enriched in cell cycle
ANKRD35	Nuclear pore complex
ANKRD36	Nuclear pore complex
ANKRD36B	Regulation of transcription, transcription factors
ANKRD36BP2	Nuclear pore complex
ANKRD36C	Receptors, cell migration
ANKRD37	Nuclear pore complex
ANKRD39	Enriched in cell cycle
ANKRD40	Nuclear pore complex
ANKRD42	Nuclear pore complex
ANKRD44	Receptors, cell migration
ANKRD44-AS1	Nuclear pore complex
ANKRD46	Nuclear pore complex
ANKRD49	Nuclear pore complex
ANKRD50	Nuclear pore complex
ANKRD52	Enriched in cell cycle
ANKRD54	Enriched in cell cycle
ANKRD6	Enriched in cell cycle
ANKRD9	Cell adhesion
ANKS1A	Nuclear pore complex
ANKS3	Enriched in cell cycle
ANKS6	Nuclear pore complex
ANKUB1	Nuclear pore complex
ANKZF1	CORO1A-DEF6 network (II)
ANLN	Plasma cells
ANO10	Nuclear pore complex
ANO5	Nuclear pore complex
ANO6	Nuclear pore complex
ANO8	Enriched in cell cycle
ANO9	T cell signalling and co-stimulation
ANP32A	Enriched in cell cycle
ANP32B	Nuclear pore complex
ANP32E	Nuclear pore complex
ANPEP	Nuclear pore complex
ANTKMT	Enriched in cell cycle
ANTXR2	Enriched in cell cycle
ANXA11	MAPK, RAS signalling
ANXA2	Monocytes
ANXA2R	Nuclear pore complex
ANXA3	Nuclear pore complex
ANXA4	Monocytes
ANXA5	Nuclear pore complex
ANXA6	Nuclear pore complex
ANXA7	Nuclear pore complex
AOAH	Enriched in cell cycle
AOC1	Nuclear pore complex
AOC2	Nuclear pore complex
AOC3	Nuclear pore complex
AP1AR	Nuclear pore complex
AP1B1	Enriched in cell cycle
AP1G1	Inflammation (IV)
AP1G2	T cell signalling and co-stimulation
AP1M1	Enriched in cell cycle
AP1M2	Nuclear pore complex
AP1S1	Nuclear pore complex
AP1S2	Nuclear pore complex
AP1S3	Nuclear pore complex
AP2A1	MAPK, RAS signalling
AP2A2	Enriched in cell cycle
AP2B1	Nuclear pore complex
AP2M1	Enriched in cell cycle
AP2S1	Enriched in cell cycle
AP3B1	Nuclear pore complex
AP3D1	Enriched in cell cycle
AP3M1	Nuclear pore complex
AP3M2	Nuclear pore complex
AP3S1	Inflammation (IV)
AP3S2	Receptors, cell migration
AP4B1	Nuclear pore complex
AP4E1	Nuclear pore complex
AP4M1	Enriched in cell cycle
AP4S1	Nuclear pore complex
AP5B1	Nuclear pore complex
AP5M1	Inflammation (IV)
AP5S1	Enriched in cell cycle
AP5Z1	MAPK, RAS signalling
APAF1	Inflammation (IV)
APBA1	Interferon (I)
APBA2	Nuclear pore complex
APBA3	Enriched in cell cycle
APBB1	Nuclear pore complex
APBB1IP	Nuclear pore complex
APBB3	CORO1A-DEF6 network (II)
APC	Enriched in cell cycle
APEH	Enriched in cell cycle
APEX1	Nuclear pore complex
APEX2	Enriched in cell cycle
APH1A	Enriched in cell cycle
APH1B	Inflammation (IV)
API5	Nuclear pore complex
APIP	Nuclear pore complex
APLF	Nuclear pore complex
APLP2	Enriched in cell cycle
APMAP	Nuclear pore complex
APOBEC3A	Interferon (I)
APOBEC3B	Interferon (I)
APOBEC3C	Nuclear pore complex
APOBEC3D	Nuclear pore complex
APOBEC3F	Nuclear pore complex
APOBEC3G	Nuclear pore complex
APOBEC3H	Nuclear pore complex
APOBR	Nuclear pore complex
APOL1	Interferon (I)
APOL2	Interferon (I)
APOL3	Nuclear pore complex
APOL6	Interferon (I)
APOLD1	Nuclear pore complex
APOM	Enriched in cell cycle
APOO	Nuclear pore complex
APOOL	Receptors, cell migration
APP	Enriched in cell cycle
APPBP2	Inflammation (IV)
APPL1	Nuclear pore complex
APPL2	Monocytes
APRT	Enriched in cell cycle
APTR	Nuclear pore complex
APTX	Nuclear pore complex
AQP1	Erythrocyte differentiation
AQP10	Cell adhesion
AQP3	Nuclear pore complex
AQP9	Nuclear pore complex
AQR	Nuclear pore complex
ARAF	Enriched in cell cycle
ARAP1	MAPK, RAS signalling
ARAP2	Nuclear pore complex
ARAP3	Nuclear pore complex
ARCN1	Nuclear pore complex
AREL1	Inflammation (V)
ARF1	MAPK, RAS signalling
ARF3	Enriched in cell cycle
ARF4	Nuclear pore complex
ARF5	MAPK, RAS signalling
ARF6	Nuclear pore complex
ARFGAP1	Enriched in cell cycle
ARFGAP2	Enriched in cell cycle
ARFGAP3	Nuclear pore complex
ARFGEF1	Nuclear pore complex
ARFGEF2	Nuclear pore complex
ARFIP1	Inflammation (IV)
ARFIP2	Enriched in cell cycle
ARFRP1	Enriched in cell cycle
ARG1	Nuclear pore complex
ARG2	Platelet activation - actin binding
ARGLU1	T cell signalling and co-stimulation
ARHGAP1	Enriched in cell cycle
ARHGAP10	Nuclear pore complex
ARHGAP11A	Nuclear pore complex
ARHGAP12	Nuclear pore complex
ARHGAP15	Nuclear pore complex
ARHGAP17	Nuclear pore complex
ARHGAP18	Nuclear pore complex
ARHGAP19	Nuclear pore complex
ARHGAP19-SLIT1	Enriched in cell cycle
ARHGAP21	Nuclear pore complex
ARHGAP22	Nuclear pore complex
ARHGAP24	Nuclear pore complex
ARHGAP25	Nuclear pore complex
ARHGAP26	Nuclear pore complex
ARHGAP27	MAPK, RAS signalling
ARHGAP27P1-BPTFP1-KPNA2P3	Nuclear pore complex
ARHGAP29	Nuclear pore complex
ARHGAP30	Inflammation (IV)
ARHGAP31	Enriched in cell cycle
ARHGAP32	Nuclear pore complex
ARHGAP33	CORO1A-DEF6 network (II)
ARHGAP35	Receptors, cell migration
ARHGAP4	MAPK, RAS signalling
ARHGAP42	Nuclear pore complex
ARHGAP45	MAPK, RAS signalling
ARHGAP5	Nuclear pore complex
ARHGAP6	Platelet activation - actin binding
ARHGAP8	Enriched in cell cycle
ARHGAP9	Nuclear pore complex
ARHGDIA	Enriched in cell cycle
ARHGDIB	Nuclear pore complex
ARHGEF1	MAPK, RAS signalling
ARHGEF10	Nuclear pore complex
ARHGEF10L	Enriched in cell cycle
ARHGEF11	Nuclear pore complex
ARHGEF12	Platelet activation - actin binding
ARHGEF17	Nuclear pore complex
ARHGEF18	Enriched in cell cycle
ARHGEF19	Enriched in cell cycle
ARHGEF2	MAPK, RAS signalling
ARHGEF2-AS2	CORO1A-DEF6 network (II)
ARHGEF25	Cytotoxic/NK cell
ARHGEF28	Nuclear pore complex
ARHGEF3	Nuclear pore complex
ARHGEF35	Nuclear pore complex
ARHGEF37	Erythrocyte differentiation
ARHGEF39	Nuclear pore complex
ARHGEF4	Nuclear pore complex
ARHGEF40	Nuclear pore complex
ARHGEF5	Nuclear pore complex
ARHGEF6	Nuclear pore complex
ARHGEF7	Nuclear pore complex
ARHGEF9	Nuclear pore complex
ARID1A	Enriched in cell cycle
ARID1B	Receptors, cell migration
ARID2	Nuclear pore complex
ARID3A	Nuclear pore complex
ARID3B	MAPK, RAS signalling
ARID4A	Inflammation (IV)
ARID4B	Inflammation (IV)
ARID5A	MAPK, RAS signalling
ARID5B	Nuclear pore complex
ARIH1	Nuclear pore complex
ARIH2	Enriched in cell cycle
ARL1	Nuclear pore complex
ARL10	Nuclear pore complex
ARL11	Nuclear pore complex
ARL13B	Nuclear pore complex
ARL14EP	Nuclear pore complex
ARL15	Inflammation (IV)
ARL16	Enriched in cell cycle
ARL17A	Nuclear pore complex
ARL2	Enriched in cell cycle
ARL2BP	Nuclear pore complex
ARL4C	Nuclear pore complex
ARL4D	Nuclear pore complex
ARL5A	Inflammation (IV)
ARL5B	Inflammation (IV)
ARL6	Nuclear pore complex
ARL6IP1	Nuclear pore complex
ARL6IP4	Enriched in cell cycle
ARL6IP5	Nuclear pore complex
ARL6IP6	Inflammation (IV)
ARL8A	Nuclear pore complex
ARL8B	Inflammation (IV)
ARMC1	Nuclear pore complex
ARMC10	Nuclear pore complex
ARMC12	Nuclear pore complex
ARMC2	Enriched in cell cycle
ARMC3	Enriched in cell cycle
ARMC5	Enriched in cell cycle
ARMC6	Enriched in cell cycle
ARMC7	MAPK, RAS signalling
ARMC8	Nuclear pore complex
ARMCX1	Nuclear pore complex
ARMCX2	Nuclear pore complex
ARMCX3	Nuclear pore complex
ARMCX4	T cell signalling and co-stimulation
ARMCX5	Nuclear pore complex
ARMCX6	Nuclear pore complex
ARMH1	CORO1A-DEF6 network (II)
ARMH3	Nuclear pore complex
ARMT1	Inflammation (IV)
ARNT	Receptors, cell migration
ARNTL	Enriched in cell cycle
ARNTL2	Nuclear pore complex
ARPC1A	Enriched in cell cycle
ARPC1B	MAPK, RAS signalling
ARPC2	Nuclear pore complex
ARPC3	Enriched in cell cycle
ARPC4	Nuclear pore complex
ARPC4-TTLL3	Nuclear pore complex
ARPC5	Inflammation (IV)
ARPC5L	Nuclear pore complex
ARPIN	Receptors, cell migration
ARPIN-AP3S2	Neutrophils
ARPP19	Inflammation (IV)
ARRB1	Enriched in cell cycle
ARRB2	Nuclear pore complex
ARRDC1	MAPK, RAS signalling
ARRDC1-AS1	Enriched in cell cycle
ARRDC2	Enriched in cell cycle
ARRDC3	Enriched in cell cycle
ARRDC5	T cell signalling and co-stimulation
ARSA	MAPK, RAS signalling
ARSB	Interferon (I)
ARSD	Enriched in cell cycle
ARSG	Nuclear pore complex
ARSK	Nuclear pore complex
ARV1	Nuclear pore complex
ARVCF	Cytotoxic/NK
AS3MT	Enriched in cell cycle
ASAH1	Enriched in cell cycle
ASAH2	Nuclear pore complex
ASAH2B	Nuclear pore complex
ASAP1	Enriched in cell cycle
ASAP2	Platelet activation - actin binding
ASAP3	Enriched in cell cycle
ASB1	Nuclear pore complex
ASB13	Enriched in cell cycle
ASB16-AS1	T cell signalling and co-stimulation
ASB2	Enriched in cell cycle
ASB3	Nuclear pore complex
ASB6	Enriched in cell cycle
ASB7	Inflammation (IV)
ASB8	Nuclear pore complex
ASCC1	Nuclear pore complex
ASCC2	Erythrocyte differentiation
ASCC3	Nuclear pore complex
ASCL2	Enriched in cell cycle
ASF1A	Nuclear pore complex
ASF1B	Nuclear pore complex
ASGR1	Enriched in cell cycle
ASGR2	Enriched in cell cycle
ASH1L	Receptors, cell migration
ASH1L-AS1	Enriched in cell cycle
ASH2L	Nuclear pore complex
ASIC1	Nuclear pore complex
ASIC3	T cell signalling and co-stimulation
ASL	Nuclear pore complex
ASMTL	Enriched in cell cycle
ASNS	Nuclear pore complex
ASNSD1	Inflammation (IV)
ASPH	Nuclear pore complex
ASPHD2	Monocytes
ASPM	Plasma cells
ASPRV1	Nuclear pore complex
ASPSCR1	Enriched in cell cycle
ASRGL1	Nuclear pore complex
ASTE1	Nuclear pore complex
ASTN2	Nuclear pore complex
ASXL1	Receptors, cell migration
ASXL2	Receptors, cell migration
ATAD1	Nuclear pore complex
ATAD2	Nuclear pore complex
ATAD2B	Nuclear pore complex
ATAD3A	Enriched in cell cycle
ATAD3B	CORO1A-DEF6 network (II)
ATAD3C	Nuclear pore complex
ATAD5	Nuclear pore complex
ATAT1	T cell signalling and co-stimulation
ATE1	Nuclear pore complex
ATF1	Nuclear pore complex
ATF2	Inflammation (IV)
ATF3	Interferon (I)
ATF4	Enriched in cell cycle
ATF5	Enriched in cell cycle
ATF6	Enriched in cell cycle
ATF6B	Enriched in cell cycle
ATF7	Receptors, cell migration
ATF7-NPFF	CORO1A-DEF6 network (II)
ATF7IP	Receptors, cell migration
ATF7IP2	Nuclear pore complex
ATG101	Enriched in cell cycle
ATG12	Inflammation (IV)
ATG13	Inflammation (IV)
ATG14	Nuclear pore complex
ATG16L1	T cell signalling and co-stimulation
ATG16L2	Nuclear pore complex
ATG2A	Nuclear pore complex
ATG2B	Nuclear pore complex
ATG3	Receptors, cell migration
ATG4A	Nuclear pore complex
ATG4B	Enriched in cell cycle
ATG4C	Nuclear pore complex
ATG4D	Enriched in cell cycle
ATG5	Nuclear pore complex
ATG7	Monocytes
ATG9A	MAPK, RAS signalling
ATG9B	Nuclear pore complex
ATIC	Nuclear pore complex
ATL1	Nuclear pore complex
ATL2	Nuclear pore complex
ATL3	Nuclear pore complex
ATM	Nuclear pore complex
ATMIN	Nuclear pore complex
ATN1	Enriched in cell cycle
ATOX1	Enriched in cell cycle
ATP10A	Nuclear pore complex
ATP10D	Nuclear pore complex
ATP11A	Nuclear pore complex
ATP11B	Inflammation (IV)
ATP11C	Nuclear pore complex
ATP13A1	Enriched in cell cycle
ATP13A2	Enriched in cell cycle
ATP13A3	Nuclear pore complex
ATP13A4	Nuclear pore complex
ATP1A1	Nuclear pore complex
ATP1A1-AS1	Nuclear pore complex
ATP1A3	Enriched in cell cycle
ATP1A4	Enriched in cell cycle
ATP1B1	Nuclear pore complex
ATP1B2	Nuclear pore complex
ATP1B3	Nuclear pore complex
ATP2A1	Nuclear pore complex
ATP2A2	Nuclear pore complex
ATP2A3	Enriched in cell cycle
ATP2B1	Inflammation (IV)
ATP2B1-AS1	Enriched in cell cycle
ATP2B4	Receptors, cell migration
ATP2C1	Nuclear pore complex
ATP2C2	Enriched in cell cycle
ATP5F1A	Nuclear pore complex
ATP5F1B	Nuclear pore complex
ATP5F1C	Nuclear pore complex
ATP5F1D	Enriched in cell cycle
ATP5F1E	Nuclear pore complex
ATP5IF1	Enriched in cell cycle
ATP5MC1	Nuclear pore complex
ATP5MC2	Nuclear pore complex
ATP5MC3	Nuclear pore complex
ATP5MD	Nuclear pore complex
ATP5ME	Enriched in cell cycle
ATP5MF	Nuclear pore complex
ATP5MF-PTCD1	Enriched in cell cycle
ATP5MG	Nuclear pore complex
ATP5PB	Nuclear pore complex
ATP5PD	Nuclear pore complex
ATP5PF	Nuclear pore complex
ATP5PO	Nuclear pore complex
ATP6	Interferon (I)
ATP6AP1	Nuclear pore complex
ATP6AP2	Inflammation (IV)
ATP6V0A1	Nuclear pore complex
ATP6V0A2	Nuclear pore complex
ATP6V0B	Nuclear pore complex
ATP6V0C	MAPK, RAS signalling
ATP6V0D1	Nuclear pore complex
ATP6V0E1	Receptors, cell migration
ATP6V0E2	Enriched in cell cycle
ATP6V0E2-AS1	Nuclear pore complex
ATP6V1A	Enriched in cell cycle
ATP6V1B2	Nuclear pore complex
ATP6V1C1	Inflammation (IV)
ATP6V1D	Enriched in cell cycle
ATP6V1E1	Enriched in B cells (VI)
ATP6V1E2	Nuclear pore complex
ATP6V1F	Enriched in cell cycle
ATP6V1G1	Nuclear pore complex
ATP6V1G2	T cell signalling and co-stimulation
ATP6V1H	Nuclear pore complex
ATP7A	Inflammation (IV)
ATP7B	Nuclear pore complex
ATP8A1	Nuclear pore complex
ATP8A2	Nuclear pore complex
ATP8B2	Nuclear pore complex
ATP8B3	Enriched in cell cycle
ATP8B4	Nuclear pore complex
ATP9A	Enriched in cell cycle
ATP9B	Nuclear pore complex
ATPAF1	Nuclear pore complex
ATPAF2	Enriched in cell cycle
ATPSCKMT	Inflammation (IV)
ATR	Nuclear pore complex
ATRAID	Enriched in cell cycle
ATRIP	Nuclear pore complex
ATRN	Nuclear pore complex
ATRX	Nuclear pore complex
ATXN1	Inflammation (IV)
ATXN10	Nuclear pore complex
ATXN1L	Receptors, cell migration
ATXN2	Nuclear pore complex
ATXN2L	Enriched in cell cycle
ATXN3	Nuclear pore complex
ATXN7	Enriched in cell cycle
ATXN7L1	Nuclear pore complex
ATXN7L2	Enriched in cell cycle
ATXN7L3	CORO1A-DEF6 network (II)
ATXN7L3B	Nuclear pore complex
AUH	Nuclear pore complex
AUP1	CORO1A-DEF6 network (II)
AURKA	Plasma cells
AURKAIP1	MAPK, RAS signalling
AURKB	Plasma cells
AUTS2	Nuclear pore complex
AVEN	Nuclear pore complex
AVIL	Nuclear pore complex
AVL9	Inflammation (IV)
AVPI1	Enriched in cell cycle
AXIN1	Enriched in cell cycle
AXIN2	Nuclear pore complex
AXL	Nuclear pore complex
AZI2	Nuclear pore complex
AZIN1	Inflammation (IV)
AZIN2	Nuclear pore complex
AZU1	Neutrophils
B2M	Enriched in cell cycle
B3GALNT1	Nuclear pore complex
B3GALNT2	Nuclear pore complex
B3GALT4	Enriched in cell cycle
B3GALT6	Nuclear pore complex
B3GAT1	Cytotoxic/NK cell
B3GAT3	Enriched in cell cycle
B3GLCT	Nuclear pore complex
B3GNT2	Inflammation (IV)
B3GNT3	Enriched in cell cycle
B3GNT5	Enriched in cell cycle
B3GNT7	Enriched in cell cycle
B3GNT8	MAPK, RAS signalling
B3GNT9	Enriched in cell cycle
B3GNTL1	Nuclear pore complex
B4GALT1	Regulation of transcription, transcription factors
B4GALT2	Nuclear pore complex
B4GALT3	Enriched in cell cycle
B4GALT4	Plasma cells
B4GALT5	Nuclear pore complex
B4GALT6	Inflammation (IV)
B4GALT7	CORO1A-DEF6 network (II)
B4GAT1	Nuclear pore complex
B9D2	MAPK, RAS signalling
BAALC	Nuclear pore complex
BABAM1	Enriched in cell cycle
BABAM2	Nuclear pore complex
BACE1	Monocytes
BACE2	Enriched in nuclear pore complex interacting proteins
BACH1	Inflammation (IV)
BACH2	Nuclear pore complex
BAD	MAPK, RAS signalling
BAG1	Erythrocyte differentiation
BAG2	Nuclear pore complex
BAG3	Nuclear pore complex
BAG4	Inflammation (IV)
BAG5	Nuclear pore complex
BAG6	Erythrocyte differentiation
BAHD1	Enriched in cell cycle
BAIAP2	MAPK, RAS signalling
BAIAP2-DT	MAPK, RAS signalling
BAIAP2L1	Nuclear pore complex
BAIAP2L2	MAPK, RAS signalling
BAIAP3	Nuclear pore complex
BAK1	Enriched in cell cycle
BANF1	Nuclear pore complex
BANK1	Enriched in B cells (VI)
BANP	MAPK, RAS signalling
BAP1	Enriched in cell cycle
BARD1	Nuclear pore complex
BASP1	Nuclear pore complex
BASP1-AS1	Nuclear pore complex
BATF	Enriched in cell cycle
BATF2	Interferon (I)
BATF3	Enriched in cell cycle
BAX	Enriched in cell cycle
BAZ1A	Enriched in cell cycle
BAZ1B	Nuclear pore complex
BAZ2A	Nuclear pore complex
BAZ2B	Enriched in cell cycle
BBC3	MAPK, RAS signalling
BBIP1	Enriched in cell cycle
BBOF1	Erythrocyte differentiation
BBS1	Nuclear pore complex
BBS10	Nuclear pore complex
BBS12	Nuclear pore complex
BBS2	Nuclear pore complex
BBS4	Nuclear pore complex
BBS5	Nuclear pore complex
BBS7	Nuclear pore complex
BBS9	Nuclear pore complex
BBX	Nuclear pore complex
BCAM	Erythrocyte differentiation
BCAP29	Nuclear pore complex
BCAP31	Enriched in cell cycle
BCAR3	Nuclear pore complex
BCAS1	Nuclear pore complex
BCAS2	Nuclear pore complex
BCAS3	Enriched in cell cycle
BCAS4	Nuclear pore complex
BCAT1	Enriched in cell cycle
BCAT2	Enriched in cell cycle
BCCIP	Nuclear pore complex
BCDIN3D	Nuclear pore complex
BCKDHA	Enriched in cell cycle
BCKDHB	Nuclear pore complex
BCKDK	MAPK, RAS signalling
BCL10	Inflammation (IV)
BCL11A	Enriched in B cells (VI)
BCL11B	Nuclear pore complex
BCL2	Nuclear pore complex
BCL2A1	Nuclear pore complex
BCL2L1	Erythrocyte differentiation
BCL2L11	Nuclear pore complex
BCL2L12	Enriched in cell cycle
BCL2L13	Nuclear pore complex
BCL2L14	Nuclear pore complex
BCL2L15	Neutrophils
BCL2L2	Nuclear pore complex
BCL2L2-PABPN1	Enriched in cell cycle
BCL3	Nuclear pore complex
BCL6	Nuclear pore complex
BCL7A	Enriched in B cells (VI)
BCL7B	Enriched in cell cycle
BCL7C	Enriched in cell cycle
BCL9	Nuclear pore complex
BCL9L	Enriched in cell cycle
BCLAF1	Nuclear pore complex
BCLAF3	Regulation of transcription, transcription factors
BCOR	Nuclear pore complex
BCORL1	Nuclear pore complex
BCORP1	Chromosome Y-linked
BCR	Enriched in cell cycle
BCS1L	T cell signalling and co-stimulation
BDH1	Nuclear pore complex
BDH2	Nuclear pore complex
BDNF-AS	Nuclear pore complex
BDP1	Nuclear pore complex
BEAN1-AS1	Interferon (I)
BECN1	Nuclear pore complex
BEGAIN	MAPK, RAS signalling
BEND2	Platelet activation - actin binding
BEND3	Nuclear pore complex
BEND4	Nuclear pore complex
BEND5	Enriched in B cells (VI)
BEND7	Enriched in cell cycle
BEST1	Nuclear pore complex
BET1	Nuclear pore complex
BET1L	Enriched in cell cycle
BEX1	Neutrophils
BEX2	Nuclear pore complex
BEX3	Nuclear pore complex
BEX4	Nuclear pore complex
BEX5	Nuclear pore complex
BFAR	Nuclear pore complex
BFSP1	Cytotoxic/NK cell
BGLAP	MAPK, RAS signalling
BHLHB9	Nuclear pore complex
BHLHE40	Enriched in cell cycle
BHLHE40-AS1	Nuclear pore complex
BHLHE41	Plasma cells
BICD1	Nuclear pore complex
BICD2	Nuclear pore complex
BICDL1	Nuclear pore complex
BICDL2	Nuclear pore complex
BICRA	Enriched in cell cycle
BICRAL	Inflammation (IV)
BID	Nuclear pore complex
BIK	Plasma cells
BIN1	Enriched in cell cycle
BIN2	Nuclear pore complex
BIN3	Nuclear pore complex
BIRC2	Inflammation (IV)
BIRC3	Nuclear pore complex
BIRC5	Plasma cells
BIRC6	Nuclear pore complex
BIVM	Nuclear pore complex
BIVM-ERCC5	Nuclear pore complex
BLCAP	Nuclear pore complex
BLK	Enriched in B cells (VI)
BLM	Nuclear pore complex
BLMH	Nuclear pore complex
BLNK	Enriched in B cells (VI)
BLOC1S1	Nuclear pore complex
BLOC1S2	Inflammation (IV)
BLOC1S3	Enriched in cell cycle
BLOC1S4	Nuclear pore complex
BLOC1S5	Nuclear pore complex
BLOC1S5-TXNDC5	Plasma cells
BLOC1S6	Nuclear pore complex
BLVRA	Monocytes
BLVRB	Erythrocyte differentiation
BLZF1	Inflammation (IV)
BMERB1	Nuclear pore complex
BMF	Enriched in cell cycle
BMI1	Nuclear pore complex
BMP1	Enriched in cell cycle
BMP2K	Inflammation (IV)
BMP6	Platelet activation - actin binding
BMP8B	Nuclear pore complex
BMPR1A	Nuclear pore complex
BMPR1AP1	Nuclear pore complex
BMPR2	Nuclear pore complex
BMS1	Nuclear pore complex
BMS1P1	Enriched in cell cycle
BMS1P4	Nuclear pore complex
BMT2	Inflammation (IV)
BMX	Nuclear pore complex
BNC2	Cytotoxic/NK
BNIP1	Nuclear pore complex
BNIP2	Inflammation (IV)
BNIP3	Nuclear pore complex
BNIP3L	Inflammation (IV)
BNIP3P1	Nuclear pore complex
BNIPL	Nuclear pore complex
BOD1	Nuclear pore complex
BOD1L1	Inflammation (V)
BOK	Enriched in cell cycle
BOLA1	Enriched in cell cycle
BOLA2	Enriched in cell cycle
BOLA2-SMG1P6	Nuclear pore complex
BOLA3	Nuclear pore complex
BOLA3-AS1	Enriched in cell cycle
BORA	Nuclear pore complex
BORCS5	Nuclear pore complex
BORCS6	Enriched in cell cycle
BORCS7	Nuclear pore complex
BORCS8	CORO1A-DEF6 network (II)
BORCS8-MEF2B	Nuclear pore complex
BPGM	Erythrocyte differentiation
BPHL	Enriched in cell cycle
BPI	Neutrophils
BPNT1	Nuclear pore complex
BPNT2	Nuclear pore complex
BPTF	Receptors, cell migration
BPTFP1	Enriched in cell cycle
BRAF	Regulation of transcription, transcription factors
BRAP	Nuclear pore complex
BRAT1	Enriched in cell cycle
BRCA1	Enriched in cell cycle
BRCA2	Interferon (I)
BRCC3	Nuclear pore complex
BRD1	Enriched in cell cycle
BRD2	Enriched in cell cycle
BRD3	Receptors, cell migration
BRD3OS	Nuclear pore complex
BRD4	Nuclear pore complex
BRD7	Nuclear pore complex
BRD8	Nuclear pore complex
BRD9	Enriched in cell cycle
BRF1	Enriched in cell cycle
BRF2	Enriched in cell cycle
BRI3	Nuclear pore complex
BRI3BP	Interferon (I)
BRICD5	MAPK, RAS signalling
BRIP1	Nuclear pore complex
BRIX1	Nuclear pore complex
BRK1	Nuclear pore complex
BRME1	Enriched in cell cycle
BRMS1	Inflammation (IV)
BRMS1L	Nuclear pore complex
BROX	Inflammation (IV)
BRPF1	Enriched in cell cycle
BRPF3	Enriched in cell cycle
BRSK1	Enriched in cell cycle
BRWD1	Nuclear pore complex
BRWD3	Inflammation (IV)
BSCL2	Enriched in cell cycle
BSDC1	CORO1A-DEF6 network (II)
BSG	MAPK, RAS signalling
BSPRY	Enriched in cell cycle
BST1	Nuclear pore complex
BST2	Interferon (I)
BTAF1	Regulation of transcription, transcription factors
BTBD1	Nuclear pore complex
BTBD10	Enriched in cell cycle
BTBD11	Nuclear pore complex
BTBD19	Nuclear pore complex
BTBD2	Enriched in cell cycle
BTBD3	Nuclear pore complex
BTBD6	Enriched in cell cycle
BTBD7	Nuclear pore complex
BTBD9	Nuclear pore complex
BTD	Nuclear pore complex
BTF3	Nuclear pore complex
BTF3L4	Inflammation (IV)
BTG1	Inflammation (IV)
BTG2	Nuclear pore complex
BTG3	Nuclear pore complex
BTK	Monocytes
BTLA	Nuclear pore complex
BTN2A1	CORO1A-DEF6 network (II)
BTN2A2	Interferon (I)
BTN2A3P	Interferon (I)
BTN3A1	Interferon (I)
BTN3A2	Nuclear pore complex
BTN3A3	Nuclear pore complex
BTNL8	Nuclear pore complex
BTNL9	Enriched in cell cycle
BTRC	Nuclear pore complex
BUB1	Plasma cells
BUB1B	Plasma cells
BUB3	Nuclear pore complex
BUD13	Nuclear pore complex
BUD23	Nuclear pore complex
BUD31	Receptors, cell migration
BYSL	Nuclear pore complex
BZW1	Inflammation (IV)
BZW2	Nuclear pore complex
C10orf105	Nuclear pore complex
C10orf143	Enriched in cell cycle
C10orf88	Nuclear pore complex
C11orf1	Nuclear pore complex
C11orf21	Enriched in cell cycle
C11orf24	Enriched in cell cycle
C11orf45	Nuclear pore complex
C11orf49	Nuclear pore complex
C11orf54	Enriched in cell cycle
C11orf58	Nuclear pore complex
C11orf68	Enriched in cell cycle
C11orf71	Enriched in cell cycle
C11orf80	Nuclear pore complex
C11orf95	Nuclear pore complex
C12orf29	Nuclear pore complex
C12orf4	Nuclear pore complex
C12orf42	Nuclear pore complex
C12orf43	Nuclear pore complex
C12orf45	Nuclear pore complex
C12orf54	Nuclear pore complex
C12orf57	Enriched in cell cycle
C12orf60	Nuclear pore complex
C12orf65	Nuclear pore complex
C12orf66	Nuclear pore complex
C12orf73	Nuclear pore complex
C12orf75	Nuclear pore complex
C12orf76	Nuclear pore complex
C14orf119	Nuclear pore complex
C14orf132	Nuclear pore complex
C14orf28	Nuclear pore complex
C14orf93	Inflammation (IV)
C15orf39	Nuclear pore complex
C15orf40	Nuclear pore complex
C15orf61	Nuclear pore complex
C15orf62	Enriched in cell cycle
C16orf54	Nuclear pore complex
C16orf70	Enriched in cell cycle
C16orf72	Inflammation (IV)
C16orf74	Enriched in cell cycle
C16orf86	MAPK, RAS signalling
C16orf87	Nuclear pore complex
C16orf91	Enriched in cell cycle
C17orf100	Enriched in cell cycle
C17orf107	Enriched in cell cycle
C17orf49	Enriched in cell cycle
C17orf58	Enriched in cell cycle
C17orf67	Nuclear pore complex
C17orf75	Nuclear pore complex
C17orf80	Nuclear pore complex
C18orf21	Nuclear pore complex
C18orf25	Enriched in cell cycle
C18orf32	Inflammation (IV)
C18orf54	Nuclear pore complex
C19orf12	Nuclear pore complex
C19orf25	Enriched in cell cycle
C19orf33	Enriched in cell cycle
C19orf38	Nuclear pore complex
C19orf44	Nuclear pore complex
C19orf47	Enriched in cell cycle
C19orf48	Enriched in cell cycle
C19orf53	Enriched in cell cycle
C19orf54	Enriched in cell cycle
C19orf71	MAPK, RAS signalling
C1D	Inflammation (IV)
C1GALT1	Inflammation (IV)
C1GALT1C1	Inflammation (IV)
C1orf109	Nuclear pore complex
C1orf112	Nuclear pore complex
C1orf115	Enriched in cell cycle
C1orf116	Cell adhesion
C1orf122	Enriched in cell cycle
C1orf127	Enriched in cell cycle
C1orf131	Nuclear pore complex
C1orf159	Enriched in cell cycle
C1orf162	Monocytes
C1orf174	Nuclear pore complex
C1orf198	Nuclear pore complex
C1orf21	Cytotoxic/NK cell
C1orf216	Nuclear pore complex
C1orf220	Enriched in B cells (VI)
C1orf226	Nuclear pore complex
C1orf35	Enriched in cell cycle
C1orf43	Enriched in cell cycle
C1orf50	Nuclear pore complex
C1orf52	Nuclear pore complex
C1orf54	Nuclear pore complex
C1orf56	Enriched in cell cycle
C1orf74	Enriched in cell cycle
C1orf87	Nuclear pore complex
C1QA	Enriched in cell cycle
C1QB	Enriched in cell cycle
C1QBP	Nuclear pore complex
C1QC	Nuclear pore complex
C1QTNF3	Nuclear pore complex
C1QTNF6	T cell signalling and co-stimulation
C1R	Nuclear pore complex
C1RL	Nuclear pore complex
C1RL-AS1	Receptors, cell migration
C1S	Nuclear pore complex
C2	Interferon (I)
C20orf194	Monocytes
C20orf197	Inflammation (IV)
C20orf204	Nuclear pore complex
C20orf27	Enriched in cell cycle
C20orf96	Nuclear pore complex
C21orf58	Enriched in cell cycle
C21orf62	Nuclear pore complex
C21orf91	Inflammation (IV)
C22orf15	Enriched in cell cycle
C22orf34	Enriched in cell cycle
C22orf39	Nuclear pore complex
C22orf46	Nuclear pore complex
C2CD2	Nuclear pore complex
C2CD2L	CORO1A-DEF6 network (II)
C2CD3	Nuclear pore complex
C2CD5	Nuclear pore complex
C2orf15	Nuclear pore complex
C2orf42	Nuclear pore complex
C2orf49	Nuclear pore complex
C2orf68	Nuclear pore complex
C2orf69	Inflammation (IV)
C2orf74	Nuclear pore complex
C2orf76	Enriched in cell cycle
C2orf88	Platelet activation - actin binding
C2orf92	T cell signalling and co-stimulation
C3	Enriched in cell cycle
C3AR1	Enriched in cell cycle
C3orf14	Nuclear pore complex
C3orf18	Nuclear pore complex
C3orf33	Nuclear pore complex
C3orf38	Nuclear pore complex
C3orf62	Nuclear pore complex
C3orf86	Nuclear pore complex
C4A	CORO1A-DEF6 network (II)
C4B	Nuclear pore complex
C4BPA	Nuclear pore complex
C4orf3	Inflammation (IV)
C4orf33	Interferon (I)
C4orf36	Nuclear pore complex
C4orf46	Nuclear pore complex
C4orf48	MAPK, RAS signalling
C5	Nuclear pore complex
C5AR1	Nuclear pore complex
C5AR2	Nuclear pore complex
C5orf15	Nuclear pore complex
C5orf22	Nuclear pore complex
C5orf24	Nuclear pore complex
C5orf34	Nuclear pore complex
C5orf51	Inflammation (IV)
C5orf63	T cell signalling and co-stimulation
C6orf120	Nuclear pore complex
C6orf136	Enriched in cell cycle
C6orf226	Enriched in cell cycle
C6orf47	Inflammation (IV)
C6orf62	Nuclear pore complex
C6orf89	Nuclear pore complex
C7orf25	Inflammation (IV)
C7orf26	Enriched in cell cycle
C7orf31	Nuclear pore complex
C7orf50	Enriched in cell cycle
C7orf61	Nuclear pore complex
C8orf31	Interferon (I)
C8orf33	Nuclear pore complex
C8orf37	Nuclear pore complex
C8orf58	Enriched in cell cycle
C8orf76	Nuclear pore complex
C8orf82	Enriched in cell cycle
C8orf88	Inflammation (IV)
C9orf139	Nuclear pore complex
C9orf16	MAPK, RAS signalling
C9orf40	Inflammation (IV)
C9orf64	Nuclear pore complex
C9orf72	Inflammation (IV)
C9orf78	Erythrocyte differentiation
C9orf85	Nuclear pore complex
CA1	Erythrocyte differentiation
CA11	Enriched in cell cycle
CA13	Nuclear pore complex
CA15P1	MAPK, RAS signalling
CA2	Enriched in cell cycle
CA4	Nuclear pore complex
CA5B	Nuclear pore complex
CA5BP1	Enriched in cell cycle
CA6	Nuclear pore complex
CA8	Enriched in nuclear pore complex interacting proteins
CAAP1	Nuclear pore complex
CAB39	Inflammation (IV)
CAB39L	Nuclear pore complex
CABIN1	Enriched in cell cycle
CABLES1	Nuclear pore complex
CABLES2	Enriched in cell cycle
CABP4	Enriched in cell cycle
CABP5	Cell adhesion
CACFD1	Enriched in cell cycle
CACHD1	Nuclear pore complex
CACNA1A	Interferon (I)
CACNA1C-AS1	Nuclear pore complex
CACNA1C-AS2	Nuclear pore complex
CACNA1D	Nuclear pore complex
CACNA1E	Nuclear pore complex
CACNA1F	Nuclear pore complex
CACNA1H	Enriched in cell cycle
CACNA1I	T cell signalling and co-stimulation
CACNA2D2	Cytotoxic/NK cell
CACNA2D3	Nuclear pore complex
CACNA2D4	Enriched in cell cycle
CACNB1	Enriched in cell cycle
CACNB3	Enriched in cell cycle
CACNB4	Enriched in cell cycle
CACNG6	Enriched in nuclear pore complex interacting proteins
CACNG8	Enriched in nuclear pore complex interacting proteins
CACTIN	Enriched in cell cycle
CACUL1	Inflammation (IV)
CACYBP	Nuclear pore complex
CAD	Enriched in cell cycle
CADM1	Nuclear pore complex
CADM4	Nuclear pore complex
CALCOCO1	Nuclear pore complex
CALCRL	Nuclear pore complex
CALD1	Cell adhesion
CALHM2	Enriched in cell cycle
CALHM5	Cell adhesion
CALHM6	Monocytes
CALM1	Nuclear pore complex
CALM2	Inflammation (IV)
CALM3	Inflammation (IV)
CALML4	Enriched in cell cycle
CALR	Nuclear pore complex
CALU	Nuclear pore complex
CAMK1	Enriched in cell cycle
CAMK1D	Nuclear pore complex
CAMK2D	Nuclear pore complex
CAMK2G	Nuclear pore complex
CAMK2N1	Nuclear pore complex
CAMK4	Nuclear pore complex
CAMKK1	Nuclear pore complex
CAMKK2	Nuclear pore complex
CAMKMT	Nuclear pore complex
CAMLG	Nuclear pore complex
CAMP	Neutrophils
CAMSAP1	Nuclear pore complex
CAMSAP2	Nuclear pore complex
CAMTA1	Nuclear pore complex
CAMTA2	MAPK, RAS signalling
CAND1	Nuclear pore complex
CAND2	Nuclear pore complex
CANT1	Nuclear pore complex
CANX	Nuclear pore complex
CAP1	Enriched in cell cycle
CAP1P2	Nuclear pore complex
CAPG	Enriched in cell cycle
CAPN1	Enriched in cell cycle
CAPN10	Enriched in cell cycle
CAPN10-DT	T cell signalling and co-stimulation
CAPN12	Enriched in cell cycle
CAPN14	Nuclear pore complex
CAPN15	Enriched in cell cycle
CAPN2	Nuclear pore complex
CAPN3	Enriched in cell cycle
CAPN5	Enriched in cell cycle
CAPN7	Nuclear pore complex
CAPNS1	Enriched in cell cycle
CAPRIN1	Nuclear pore complex
CAPRIN2	T cell signalling and co-stimulation
CAPS	CORO1A-DEF6 network (II)
CAPZA1	Inflammation (IV)
CAPZA2	Inflammation (IV)
CAPZB	Enriched in cell cycle
CARD11	Enriched in cell cycle
CARD16	Nuclear pore complex
CARD17	Interferon (I)
CARD19	MAPK, RAS signalling
CARD6	Nuclear pore complex
CARD8	Enriched in cell cycle
CARD8-AS1	Enriched in cell cycle
CARD9	Enriched in cell cycle
CARF	Nuclear pore complex
CARHSP1	Nuclear pore complex
CARM1	Enriched in cell cycle
CARMIL1	Nuclear pore complex
CARMIL2	T cell signalling and co-stimulation
CARMIL3	Enriched in cell cycle
CARNMT1	Nuclear pore complex
CARNS1	Enriched in cell cycle
CARS1	Inflammation (IV)
CARS2	Nuclear pore complex
CASC3	Nuclear pore complex
CASC8	Inflammation (IV)
CASD1	Nuclear pore complex
CASK	Nuclear pore complex
CASP1	Interferon (I)
CASP10	Nuclear pore complex
CASP2	Nuclear pore complex
CASP3	Nuclear pore complex
CASP4	Nuclear pore complex
CASP4LP	T cell signalling and co-stimulation
CASP5	Nuclear pore complex
CASP6	Nuclear pore complex
CASP7	Monocytes
CASP8	Nuclear pore complex
CASP8AP2	Nuclear pore complex
CASP9	MAPK, RAS signalling
CASS4	Nuclear pore complex
CAST	Nuclear pore complex
CASTOR1	Enriched in cell cycle
CASTOR3	Nuclear pore complex
CASZ1	MAPK, RAS signalling
CAT	Plasma cells
CATIP-AS1	Nuclear pore complex
CATSPER1	Enriched in cell cycle
CATSPER2	T cell signalling and co-stimulation
CATSPERB	Nuclear pore complex
CATSPERG	Enriched in cell cycle
CAV1	Plasma cells
CAV2	Inflammation (IV)
CAVIN2	Platelet activation - actin binding
CAVIN3	Neutrophils
CBFA2T2	Nuclear pore complex
CBFA2T3	MAPK, RAS signalling
CBFB	Inflammation (IV)
CBL	Enriched in cell cycle
CBLB	Nuclear pore complex
CBLL1	Nuclear pore complex
CBLN3	Nuclear pore complex
CBR1	Enriched in cell cycle
CBR3	Nuclear pore complex
CBR3-AS1	Nuclear pore complex
CBR4	Nuclear pore complex
CBS	Nuclear pore complex
CBWD1	Nuclear pore complex
CBWD2	Nuclear pore complex
CBWD5	Interferon (I)
CBWD6	Regulation of transcription, transcription factors
CBX1	Nuclear pore complex
CBX2	Nuclear pore complex
CBX3	Nuclear pore complex
CBX4	MAPK, RAS signalling
CBX5	Nuclear pore complex
CBX6	Enriched in cell cycle
CBX7	CORO1A-DEF6 network (II)
CBX8	MAPK, RAS signalling
CBY1	Nuclear pore complex
CC2D1A	Enriched in cell cycle
CC2D1B	Enriched in cell cycle
CC2D2A	Nuclear pore complex
CC2D2B	Enriched in cell cycle
CCAR1	Nuclear pore complex
CCAR2	Enriched in cell cycle
CCDC102A	Enriched in cell cycle
CCDC102B	Nuclear pore complex
CCDC106	Enriched in cell cycle
CCDC107	Enriched in cell cycle
CCDC112	Nuclear pore complex
CCDC114	CORO1A-DEF6 network (II)
CCDC115	Nuclear pore complex
CCDC117	Nuclear pore complex
CCDC12	Enriched in cell cycle
CCDC120	Enriched in cell cycle
CCDC122	Nuclear pore complex
CCDC124	Enriched in cell cycle
CCDC125	Nuclear pore complex
CCDC126	Inflammation (IV)
CCDC127	Nuclear pore complex
CCDC13	Nuclear pore complex
CCDC130	CORO1A-DEF6 network (II)
CCDC134	Nuclear pore complex
CCDC136	Nuclear pore complex
CCDC137	Enriched in cell cycle
CCDC138	Nuclear pore complex
CCDC14	T cell signalling and co-stimulation
CCDC141	Nuclear pore complex
CCDC142	Enriched in cell cycle
CCDC144B	Receptors, cell migration
CCDC146	Enriched in cell cycle
CCDC149	Enriched in cell cycle
CCDC15	Nuclear pore complex
CCDC152	Nuclear pore complex
CCDC153	Nuclear pore complex
CCDC154	Enriched in cell cycle
CCDC157	Enriched in cell cycle
CCDC159	CORO1A-DEF6 network (II)
CCDC167	Nuclear pore complex
CCDC17	Nuclear pore complex
CCDC170	Nuclear pore complex
CCDC171	Nuclear pore complex
CCDC174	Nuclear pore complex
CCDC18	Nuclear pore complex
CCDC180	Nuclear pore complex
CCDC183	Nuclear pore complex
CCDC183-AS1	Enriched in cell cycle
CCDC186	Inflammation (IV)
CCDC189	Enriched in cell cycle
CCDC191	Nuclear pore complex
CCDC22	Enriched in cell cycle
CCDC24	Nuclear pore complex
CCDC25	Nuclear pore complex
CCDC28A	Enriched in cell cycle
CCDC28B	Enriched in cell cycle
CCDC32	Nuclear pore complex
CCDC34	Nuclear pore complex
CCDC43	Nuclear pore complex
CCDC47	Nuclear pore complex
CCDC50	Nuclear pore complex
CCDC51	Enriched in cell cycle
CCDC57	CORO1A-DEF6 network (II)
CCDC58	Nuclear pore complex
CCDC59	Nuclear pore complex
CCDC6	Nuclear pore complex
CCDC61	Enriched in cell cycle
CCDC62	Enriched in cell cycle
CCDC65	Nuclear pore complex
CCDC66	Nuclear pore complex
CCDC69	Nuclear pore complex
CCDC7	Nuclear pore complex
CCDC71	Enriched in cell cycle
CCDC71L	Enriched in cell cycle
CCDC77	Monocytes
CCDC78	Enriched in cell cycle
CCDC82	Nuclear pore complex
CCDC85B	Enriched in cell cycle
CCDC85C	Nuclear pore complex
CCDC86	Enriched in cell cycle
CCDC88A	Nuclear pore complex
CCDC88B	MAPK, RAS signalling
CCDC88C	Enriched in cell cycle
CCDC9	Nuclear pore complex
CCDC90B	Nuclear pore complex
CCDC91	Nuclear pore complex
CCDC92	Enriched in cell cycle
CCDC93	Receptors, cell migration
CCDC96	Enriched in cell cycle
CCDC97	Inflammation (IV)
CCHCR1	Enriched in cell cycle
CCL2	Interferon (I)
CCL28	Nuclear pore complex
CCM2	Nuclear pore complex
CCN2	Enriched in B cells (VI)
CCN3	Nuclear pore complex
CCNA1	Interferon (I)
CCNA2	Plasma cells
CCNB1	Plasma cells
CCNB1IP1	Nuclear pore complex
CCNB2	Plasma cells
CCNC	Nuclear pore complex
CCND1	Nuclear pore complex
CCND2	Nuclear pore complex
CCND3	Enriched in cell cycle
CCNDBP1	Nuclear pore complex
CCNE1	Nuclear pore complex
CCNE2	Plasma cells
CCNF	Nuclear pore complex
CCNG1	Nuclear pore complex
CCNG2	Enriched in cell cycle
CCNH	Nuclear pore complex
CCNI	Inflammation (IV)
CCNI2	Nuclear pore complex
CCNJ	Nuclear pore complex
CCNJL	Nuclear pore complex
CCNK	Nuclear pore complex
CCNL1	Regulation of transcription, transcription factors
CCNL2	CORO1A-DEF6 network (II)
CCNT1	Nuclear pore complex
CCNT2	Inflammation (IV)
CCNY	Interferon (I)
CCNYL1	Nuclear pore complex
CCP110	Inflammation (IV)
CCPG1	Enriched in cell cycle
CCR1	Interferon (I)
CCR10	Nuclear pore complex
CCR2	Nuclear pore complex
CCR3	Enriched in nuclear pore complex interacting proteins
CCR4	Nuclear pore complex
CCR5	Nuclear pore complex
CCR6	Nuclear pore complex
CCR7	Nuclear pore complex
CCR8	Nuclear pore complex
CCR9	Nuclear pore complex
CCRL2	Interferon (I)
CCS	CORO1A-DEF6 network (II)
CCSAP	Inflammation (IV)
CCSER1	Nuclear pore complex
CCSER2	Nuclear pore complex
CCT2	Nuclear pore complex
CCT3	Nuclear pore complex
CCT4	Nuclear pore complex
CCT5	Nuclear pore complex
CCT6A	Nuclear pore complex
CCT6B	Inflammation (IV)
CCT7	Nuclear pore complex
CCT8	Nuclear pore complex
CCT8P1	Nuclear pore complex
CCZ1	Nuclear pore complex
CD101	Nuclear pore complex
CD109	Nuclear pore complex
CD14	Enriched in cell cycle
CD151	Enriched in cell cycle
CD160	Cytotoxic/NK
CD163	Enriched in cell cycle
CD164	Inflammation (IV)
CD177	Nuclear pore complex
CD180	Nuclear pore complex
CD19	Enriched in B cells (VI)
CD1A	Nuclear pore complex
CD1C	Nuclear pore complex
CD1D	Enriched in cell cycle
CD1E	Nuclear pore complex
CD2	Nuclear pore complex
CD200	Enriched in B cells (VI)
CD200R1	Nuclear pore complex
CD209	Monocytes
CD22	Enriched in B cells (VI)
CD226	Nuclear pore complex
CD244	Nuclear pore complex
CD247	Nuclear pore complex
CD248	Nuclear pore complex
CD27	Nuclear pore complex
CD27-AS1	CORO1A-DEF6 network (II)
CD274	Interferon (I)
CD28	Nuclear pore complex
CD2AP	Nuclear pore complex
CD2BP2	CORO1A-DEF6 network (II)
CD300A	Nuclear pore complex
CD300C	Enriched in cell cycle
CD300E	Monocytes
CD300LB	Enriched in cell cycle
CD300LD	Interferon (I)
CD300LF	Nuclear pore complex
CD302	Inflammation (IV)
CD320	Enriched in cell cycle
CD33	Enriched in cell cycle
CD34	Interferon (I)
CD36	Nuclear pore complex
CD37	Enriched in cell cycle
CD38	Plasma cells
CD3D	Nuclear pore complex
CD3E	Nuclear pore complex
CD3G	Nuclear pore complex
CD4	Nuclear pore complex
CD40	Enriched in B cells (VI)
CD40LG	Nuclear pore complex
CD44	Nuclear pore complex
CD46	Enriched in cell cycle
CD47	Nuclear pore complex
CD48	Nuclear pore complex
CD5	Nuclear pore complex
CD52	Nuclear pore complex
CD53	Nuclear pore complex
CD55	Nuclear pore complex
CD58	Inflammation (IV)
CD59	Enriched in cell cycle
CD6	Nuclear pore complex
CD63	Nuclear pore complex
CD68	Monocytes
CD69	Nuclear pore complex
CD7	Enriched in cell cycle
CD70	Nuclear pore complex
CD72	Enriched in B cells (VI)
CD74	Enriched in cell cycle
CD79A	Enriched in B cells (VI)
CD79B	Enriched in B cells (VI)
CD80	Nuclear pore complex
CD81	Enriched in cell cycle
CD82	Nuclear pore complex
CD83	Nuclear pore complex
CD84	Nuclear pore complex
CD86	Monocytes
CD8A	Nuclear pore complex
CD8B	Nuclear pore complex
CD9	Enriched in nuclear pore complex interacting proteins
CD93	Enriched in cell cycle
CD96	Nuclear pore complex
CD99	Nuclear pore complex
CD99L2	Enriched in cell cycle
CD99P1	Nuclear pore complex
CDA	Nuclear pore complex
CDADC1	Nuclear pore complex
CDAN1	Enriched in cell cycle
CDC123	Plasma cells
CDC14A	Nuclear pore complex
CDC14B	Platelet activation - actin binding
CDC16	Nuclear pore complex
CDC20	Plasma cells
CDC23	Nuclear pore complex
CDC25A	Plasma cells
CDC25B	Enriched in cell cycle
CDC26	Nuclear pore complex
CDC27	Inflammation (IV)
CDC34	Erythrocyte differentiation
CDC37	Enriched in cell cycle
CDC37L1	Nuclear pore complex
CDC40	Nuclear pore complex
CDC42	Inflammation (IV)
CDC42BPA	Nuclear pore complex
CDC42BPB	Enriched in cell cycle
CDC42BPG	T cell signalling and co-stimulation
CDC42EP1	Enriched in cell cycle
CDC42EP2	Nuclear pore complex
CDC42EP3	Enriched in cell cycle
CDC42EP4	Regulation of transcription, transcription factors
CDC42SE1	Nuclear pore complex
CDC42SE2	Nuclear pore complex
CDC45	Plasma cells
CDC5L	Nuclear pore complex
CDC6	Plasma cells
CDC7	Nuclear pore complex
CDC73	Inflammation (IV)
CDCA2	Plasma cells
CDCA3	Nuclear pore complex
CDCA4	Nuclear pore complex
CDCA5	Plasma cells
CDCA7	Plasma cells
CDCA7L	Nuclear pore complex
CDCA8	Nuclear pore complex
CDCP1	Nuclear pore complex
CDH1	Nuclear pore complex
CDH2	Interferon (I)
CDH23	CORO1A-DEF6 network (II)
CDH24	Enriched in cell cycle
CDH26	Enriched in cell cycle
CDHR1	Cytotoxic/NK cell
CDHR2	Nuclear pore complex
CDHR3	Nuclear pore complex
CDIN1	Nuclear pore complex
CDIP1	Enriched in cell cycle
CDIPT	MAPK, RAS signalling
CDK1	Plasma cells
CDK10	CORO1A-DEF6 network (II)
CDK11A	CORO1A-DEF6 network (II)
CDK11B	Inflammation (IV)
CDK12	Receptors, cell migration
CDK13	Nuclear pore complex
CDK14	Enriched in cell cycle
CDK15	Cell adhesion
CDK16	CORO1A-DEF6 network (II)
CDK17	Nuclear pore complex
CDK18	Enriched in cell cycle
CDK19	Enriched in cell cycle
CDK2	Nuclear pore complex
CDK20	T cell signalling and co-stimulation
CDK2AP1	Nuclear pore complex
CDK2AP2	Enriched in cell cycle
CDK3	CORO1A-DEF6 network (II)
CDK4	Nuclear pore complex
CDK5	Enriched in cell cycle
CDK5R1	Nuclear pore complex
CDK5RAP1	Enriched in cell cycle
CDK5RAP2	Receptors, cell migration
CDK5RAP3	CORO1A-DEF6 network (II)
CDK6	Nuclear pore complex
CDK7	Nuclear pore complex
CDK8	Nuclear pore complex
CDK9	Enriched in cell cycle
CDKAL1	Nuclear pore complex
CDKL1	Erythrocyte differentiation
CDKL5	Inflammation (V)
CDKN1A	Nuclear pore complex
CDKN1B	Inflammation (IV)
CDKN2A	Nuclear pore complex
CDKN2AIP	Nuclear pore complex
CDKN2AIPNL	Nuclear pore complex
CDKN2C	Nuclear pore complex
CDKN2D	Nuclear pore complex
CDKN3	Plasma cells
CDNF	Nuclear pore complex
CDO1	Cell adhesion
CDON	Nuclear pore complex
CDPF1	Enriched in cell cycle
CDR2	Nuclear pore complex
CDRT4	Enriched in cell cycle
CDS1	Nuclear pore complex
CDS2	Receptors, cell migration
CDT1	Nuclear pore complex
CDV3	Nuclear pore complex
CDYL	Nuclear pore complex
CDYL2	Nuclear pore complex
CEACAM1	Interferon (I)
CEACAM19	Enriched in cell cycle
CEACAM3	Nuclear pore complex
CEACAM4	Nuclear pore complex
CEACAM6	Neutrophils
CEACAM8	Neutrophils
CEBPA-DT	Enriched in cell cycle
CEBPB	Nuclear pore complex
CEBPD	Nuclear pore complex
CEBPE	MAPK, RAS signalling
CEBPG	Nuclear pore complex
CEBPZ	Nuclear pore complex
CEBPZOS	Nuclear pore complex
CECR2	Enriched in cell cycle
CEL	Enriched in cell cycle
CELA1	Nuclear pore complex
CELF1	T cell signalling and co-stimulation
CELF2	Enriched in cell cycle
CELF6	Chromosome Y-linked
CELSR1	Enriched in cell cycle
CELSR2	Nuclear pore complex
CELSR3	Enriched in cell cycle
CEMIP2	Inflammation (V)
CENATAC	T cell signalling and co-stimulation
CENPB	Enriched in cell cycle
CENPBD1	Enriched in cell cycle
CENPBD1P1	MAPK, RAS signalling
CENPC	Nuclear pore complex
CENPE	Plasma cells
CENPF	Plasma cells
CENPH	Nuclear pore complex
CENPI	Nuclear pore complex
CENPJ	Nuclear pore complex
CENPK	Nuclear pore complex
CENPL	Nuclear pore complex
CENPM	Plasma cells
CENPN	Plasma cells
CENPO	Nuclear pore complex
CENPP	Nuclear pore complex
CENPQ	Nuclear pore complex
CENPS	Nuclear pore complex
CENPT	CORO1A-DEF6 network (II)
CENPU	Nuclear pore complex
CENPV	Nuclear pore complex
CENPW	Plasma cells
CENPX	Enriched in cell cycle
CEP104	Nuclear pore complex
CEP120	Nuclear pore complex
CEP126	Nuclear pore complex
CEP128	Nuclear pore complex
CEP131	Enriched in cell cycle
CEP135	Nuclear pore complex
CEP152	Nuclear pore complex
CEP162	Nuclear pore complex
CEP164	Enriched in cell cycle
CEP170	Inflammation (IV)
CEP170B	Nuclear pore complex
CEP19	Nuclear pore complex
CEP192	Nuclear pore complex
CEP20	Nuclear pore complex
CEP250	Nuclear pore complex
CEP290	Nuclear pore complex
CEP295	Inflammation (IV)
CEP350	Inflammation (IV)
CEP41	Nuclear pore complex
CEP43	Enriched in cell cycle
CEP44	Nuclear pore complex
CEP55	Plasma cells
CEP57	Nuclear pore complex
CEP57L1	Nuclear pore complex
CEP63	Nuclear pore complex
CEP68	Nuclear pore complex
CEP70	Nuclear pore complex
CEP72	Nuclear pore complex
CEP76	Nuclear pore complex
CEP78	Nuclear pore complex
CEP83	Nuclear pore complex
CEP85	Nuclear pore complex
[truncated: 11,678 more rows]

## Sheet: Sheet 8
Pearson correlations between replicated gene modules and immune modules in patients with active lupus nephritis
Gene symbol	Inositol phosphate metabolism module r	Inositol phosphate metabolism module p	Enriched in antigen presentation (III) module r	Enriched in antigen presentation (III) module p	Regulation of antigen presentation and immune response module r	Regulation of antigen presentation and immune response module p	B cell module r	B cell module p	MAPK, RAS signalling module r	MAPK, RAS signalling module p	Interferon module r	Interferon module p	Extracellular region cluster module r	Extracellular region cluster module p	Platelets module r	Platelets module p	CORO1A-DEF6 network (II) module r	CORO1A-DEF6 network (II) module p	Inflammation (VI) module r	Inflammation (VI) module p	Enriched in neutrophils (II) module r	Enriched in neutrophils (II) module p	Monocytes module r	Monocytes module p	Plasma cells, immunoglobulins module r	Plasma cells, immunoglobulins module p	Cell cycle, mitotic phase module r	Cell cycle, mitotic phase module p	Inflammation (IV) module r	Inflammation (IV) module p	Regulation of transcription, transcription factors module r	Regulation of transcription, transcription factors module p	Interferon (II) module r	Interferon (II) module p	Erythrocytes module r	Erythrocytes module p	Protein synthesis (I) module r	Protein synthesis (I) module p	Extracellular matrix (I) module r	Extracellular matrix (I) module p
Activated (LPS) dendritic cell surface signature	-0.108413	0.49986	-0.741423	2.94032e-08	-0.940305	7.46924e-20	-0.670845	1.59008e-06	0.0980969	0.541745	-0.132121	0.410256	-0.519243	0.000503919	0.182082	0.254539	-0.170157	0.2875	0.00166077	0.991778	0.543553	0.000239993	-0.387787	0.0122399	-0.636301	7.76841e-06	-0.568862	0.000104136	0.215683	0.175629	-0.157829	0.324358	0.00197145	0.99024	0.232907	0.142798	-0.701137	3.30045e-07	-0.707918	2.25998e-07
activated dendritic cells	0.0580864	0.718296	0.048133	0.765059	0.0613817	0.703025	0.265009	0.0940324	-0.100636	0.531283	0.864057	3.45097e-13	-0.112928	0.482068	-0.0394405	0.80659	-0.554261	0.000169956	-0.37629	0.0153176	-0.441677	0.00384085	0.180723	0.258161	0.465589	0.00215794	0.124078	0.439574	0.0215719	0.893504	-0.128749	0.422411	0.586804	5.52161e-05	-0.302802	0.0543086	0.0905274	0.57351	-0.07762	0.629544
adhesion and migration, chemotaxis	0.279017	0.0772954	0.53157	0.000348374	0.78623	1.11816e-09	0.433351	0.00465075	-0.259402	0.101466	0.0838372	0.602271	0.221192	0.164588	-0.144699	0.366719	-0.135643	0.397777	-0.238102	0.133848	-0.639417	6.78692e-06	0.592181	4.53197e-05	0.613656	1.98566e-05	0.556709	0.000156802	0.0834087	0.604134	0.0536225	0.739155	-0.192728	0.227334	-0.313651	0.0458312	0.771687	3.50053e-09	0.37141	0.0168089
amino acid metabolism and transport	0.0185799	0.908207	-0.573909	8.74402e-05	-0.772622	3.26114e-09	-0.467418	0.00206133	0.110265	0.49252	0.0197778	0.902317	-0.548016	0.000208138	0.129917	0.418177	-0.406365	0.00837949	-0.165686	0.30054	0.228781	0.150214	-0.0675918	0.674562	-0.317131	0.0433509	-0.438711	0.00411399	0.326271	0.037352	-0.202127	0.20503	0.0288236	0.858024	0.0623598	0.698514	-0.435889	0.00438939	-0.660019	2.67193e-06
antigen presentation (lipids and proteins)	-0.0414692	0.796846	0.630535	9.93569e-06	0.605301	2.75688e-05	0.177541	0.266779	0.09248	0.565235	-0.244992	0.122628	0.410849	0.0076231	-0.281783	0.0742848	0.296914	0.0594105	0.197574	0.215635	-0.155424	0.33188	0.480242	0.0014844	0.0742528	0.644523	0.301838	0.0551187	-0.216111	0.174751	-0.0771235	0.631744	-0.197449	0.215932	-0.267533	0.0908266	0.394473	0.0107052	0.404654	0.00868475
antigen processing and presentation	-0.181265	0.256712	0.743957	2.48847e-08	0.577472	7.71576e-05	0.340918	0.0291656	0.191993	0.229146	0.00709541	0.964882	0.350865	0.0245004	-0.264774	0.0943353	0.153816	0.336966	0.204822	0.198928	-0.247905	0.118103	0.564436	0.000121097	0.248872	0.11663	0.181347	0.256494	-0.277063	0.0794786	-0.236402	0.13673	0.0807783	0.615626	-0.295234	0.0609346	0.355671	0.0224793	0.395592	0.0104651
antiviral IFN signature	-0.0155775	0.922992	0.016393	0.918973	-0.0212434	0.895117	0.196474	0.218253	-0.0490305	0.760806	0.880043	3.49413e-14	-0.122426	0.445738	-0.0421104	0.793772	-0.52544	0.000419302	-0.321385	0.0404679	-0.343569	0.0278554	0.116973	0.466407	0.358565	0.0213308	0.0434487	0.787367	-0.0331116	0.837168	-0.150481	0.347672	0.650751	4.0992e-06	-0.281392	0.0747043	-0.0223213	0.889827	-0.103686	0.518847
AP-1 transcription factor network	-0.186444	0.24314	-0.48301	0.00138053	-0.780281	1.80199e-09	-0.47199	0.00183624	0.370509	0.0170973	-0.310385	0.0482618	-0.192527	0.227828	0.0818819	0.610793	0.170533	0.28642	0.246736	0.119905	0.678987	1.06106e-06	-0.363324	0.0195494	-0.658424	2.87915e-06	-0.503893	0.000782866	0.000294765	0.998541	-0.131772	0.411505	-0.0306493	0.849132	0.230284	0.147481	-0.696013	4.36411e-07	-0.435555	0.00442309
Apoptosis / Survival	-0.717075	1.33211e-07	0.468088	0.00202687	-0.280376	0.0758045	-0.221753	0.163494	0.859147	6.58293e-13	-0.0411861	0.798204	0.32891	0.0357522	-0.118563	0.460328	0.399431	0.00967596	0.72418	8.71331e-08	0.582008	6.56604e-05	0.115027	0.473907	-0.335597	0.0319481	-0.493112	0.00105393	-0.692288	5.32765e-07	-0.507602	0.000705147	0.521447	0.000472221	0.0556411	0.729698	-0.617482	1.7032e-05	0.107753	0.502491
ATF targets network	-0.0773407	0.630781	-0.469282	0.00196679	-0.606483	2.63337e-05	-0.500319	0.000864896	0.0654996	0.684104	-0.0253083	0.875193	-0.208832	0.190085	0.350213	0.0247855	0.00134243	0.993354	0.0564817	0.725772	0.438462	0.00413765	-0.313214	0.0461505	-0.439704	0.00402072	-0.304215	0.0531381	0.0636195	0.69272	-0.046414	0.773225	0.0889164	0.580378	0.223158	0.160773	-0.507174	0.000713745	-0.387068	0.0124157
axon guidance	-0.0989044	0.538407	0.753218	1.33005e-08	0.687307	6.92472e-07	0.488922	0.00117996	0.146538	0.360594	0.251305	0.112983	0.429198	0.00510754	-0.0795028	0.621231	0.0607845	0.705785	0.0787229	0.624669	-0.392452	0.0111507	0.440106	0.0039835	0.45621	0.0027188	0.352366	0.0238534	-0.353197	0.0235017	-0.184928	0.247063	0.241482	0.128252	-0.179035	0.262711	0.417035	0.00667648	0.471684	0.00185063
B cell	0.211984	0.183332	0.44893	0.00323855	0.646083	5.05796e-06	0.969283	2.28696e-25	-0.0126566	0.937399	0.222547	0.161951	0.356009	0.0223426	-0.106132	0.508979	0.118535	0.460435	-0.0762453	0.635642	-0.379574	0.0143781	0.15841	0.322557	0.542007	0.000252014	0.483293	0.00137029	-0.00576426	0.971467	0.306751	0.0510885	0.0941924	0.558024	-0.0634829	0.693348	0.520272	0.000488884	0.589836	4.94174e-05
B cell development	-0.302532	0.0545348	-0.39683	0.0102048	-0.876358	6.0906e-14	-0.568803	0.000104346	0.419842	0.00628155	0.0236504	0.883311	-0.363177	0.0196027	0.0227395	0.887776	-0.165683	0.300547	0.169968	0.288043	0.528308	0.000384653	-0.0329507	0.837949	-0.545913	0.000222644	-0.613088	2.03108e-05	-0.0427673	0.790627	-0.402725	0.00904025	0.25249	0.111238	0.111033	0.489495	-0.733071	5.02831e-08	-0.610805	2.22327e-05
B cell development/activation	0.47482	0.00170809	0.36239	0.019889	0.823731	3.73353e-11	0.737151	3.87867e-08	-0.421024	0.00612138	0.221712	0.163573	0.133741	0.404488	-0.15657	0.328283	-0.205652	0.197074	-0.403979	0.00880778	-0.76427	6.07079e-09	0.456815	0.00267907	0.74327	2.6041e-08	0.682701	8.7853e-07	0.259465	0.10138	0.297546	0.0588457	-0.208779	0.1902	-0.256951	0.104853	0.870904	1.34315e-13	0.426385	0.00543867
B cell surface signature	0.257877	0.103563	0.51175	0.000626437	0.771267	3.61334e-09	0.948102	5.23029e-21	-0.0758566	0.63737	0.187183	0.241245	0.386095	0.0126569	-0.103116	0.521158	0.125639	0.433796	-0.0983888	0.540537	-0.458142	0.00259381	0.210589	0.1863	0.586823	5.51774e-05	0.563741	0.00012398	0.0106164	0.947475	0.345538	0.0269145	0.0194288	0.904033	-0.104996	0.513551	0.641395	6.22443e-06	0.655352	3.32056e-06
BCR signalling	-0.612823	2.05251e-05	0.108465	0.499655	-0.55052	0.00019199	-0.356131	0.0222936	0.778252	2.11339e-09	-0.137685	0.390646	0.287474	0.0683806	0.0470913	0.770005	0.449484	0.00319615	0.663862	2.2277e-06	0.788132	9.56863e-10	-0.266868	0.0916637	-0.576265	8.05124e-05	-0.538524	0.000281103	-0.551249	0.0001875	-0.327586	0.0365474	0.463729	0.00226027	0.192944	0.226803	-0.81938	5.76153e-11	-0.0305572	0.84958
blood coagulation	-0.528609	0.000381159	-0.234527	0.139961	-0.808357	1.64517e-10	-0.578129	7.53871e-05	0.565558	0.000116578	-0.154462	0.334918	-0.0500044	0.756198	0.0268045	0.867878	0.220512	0.165924	0.486352	0.00126372	0.790758	7.697e-10	-0.23017	0.147686	-0.696776	4.18795e-07	-0.66516	2.0937e-06	-0.35571	0.0224634	-0.382296	0.013637	0.309293	0.0490976	0.222252	0.162523	-0.900108	1.18542e-15	-0.382457	0.013594
C-MYC transcriptional network	0.298371	0.058114	0.312015	0.0470361	0.623548	1.32989e-05	0.423559	0.00578989	-0.316062	0.0441006	0.286543	0.0693201	0.125571	0.434045	-0.0435955	0.786666	-0.249002	0.116433	-0.37171	0.0167139	-0.707243	2.34793e-07	0.312404	0.0467475	0.827409	2.56338e-11	0.481313	0.00144342	0.108665	0.498859	0.11822	0.461638	-0.0418199	0.795164	-0.161562	0.3129	0.642409	5.95307e-06	0.3015	0.0554051
CCR1, 7 and cell signalling	0.200434	0.208931	0.5709	9.70752e-05	0.888717	8.76377e-15	0.652875	3.72095e-06	-0.215642	0.175712	0.129439	0.419904	0.324254	0.0386137	-0.043963	0.784909	0.0871979	0.587745	-0.105553	0.511307	-0.573203	8.96188e-05	0.187101	0.241455	0.610715	2.23121e-05	0.538477	0.00028151	-0.00700051	0.965351	0.269847	0.0879627	-0.0645132	0.68862	-0.157704	0.324746	0.737221	3.86124e-08	0.646217	5.02785e-06
CD1 and other DC receptors	-0.0835054	0.603713	-0.688863	6.38388e-07	-0.825111	3.24562e-11	-0.467985	0.00203216	0.0675412	0.674792	-0.0454408	0.777858	-0.362806	0.0197372	0.242638	0.126378	-0.0998518	0.534503	0.0145625	0.927996	0.487698	0.00121924	-0.438923	0.00409389	-0.415428	0.00691212	-0.45467	0.00282218	0.12206	0.447108	0.0148399	0.926628	0.0863401	0.591438	0.2478	0.118265	-0.643427	5.69143e-06	-0.509325	0.000671432
CD28 costimulation	0.300018	0.0566756	0.488959	0.00117879	0.933092	6.46982e-19	0.627192	1.14329e-05	-0.335184	0.0321731	-0.00356798	0.982336	0.370237	0.017185	-0.00516442	0.974435	0.161106	0.314285	-0.151149	0.345512	-0.557628	0.000152111	0.0991374	0.537446	0.577038	7.83494e-05	0.623719	1.32053e-05	0.0351739	0.827176	0.39725	0.0101178	-0.240748	0.129452	-0.0845942	0.598985	0.799474	3.65347e-10	0.675887	1.23956e-06
CD4 T cell surface signature Th1-stimulated	0.257151	0.104574	0.478392	0.00155763	0.832243	1.54246e-11	0.569585	0.00010158	-0.335129	0.0322032	0.0114607	0.943305	0.228882	0.150029	-0.00423227	0.979049	0.0394907	0.806348	-0.147065	0.35885	-0.562496	0.000129293	0.298815	0.0577232	0.551188	0.000187875	0.512785	0.000608072	0.0860168	0.592832	0.263554	0.0959204	-0.244683	0.123116	-0.084874	0.597773	0.778684	2.04311e-09	0.53608	0.000303279
CD4 T cell surface signature Th2-stimulated	0.426853	0.00538234	0.296159	0.0600915	0.825701	3.05581e-11	0.586102	5.66429e-05	-0.487762	0.00121715	0.0633381	0.694013	0.144019	0.368998	-0.0938573	0.559432	-0.0479641	0.765861	-0.320658	0.0409494	-0.636901	7.56993e-06	0.20111	0.207368	0.605683	2.7164e-05	0.614169	1.9454e-05	0.24239	0.126779	0.380503	0.0141213	-0.327892	0.0363626	-0.121943	0.447546	0.83391	1.28988e-11	0.478233	0.00156407
cell activation (IL15, IL23, TNF)	-0.4684	0.00201104	-0.107529	0.503383	-0.636019	7.86364e-06	-0.318161	0.0426377	0.628383	1.08772e-05	-0.200199	0.209477	0.0906775	0.572872	0.077439	0.630345	0.385628	0.0127738	0.532896	0.000334526	0.763167	6.57726e-09	-0.352446	0.0238192	-0.608661	2.41875e-05	-0.556784	0.000156419	-0.341382	0.0289325	-0.248311	0.117483	0.288502	0.0673545	0.340753	0.0292484	-0.776717	2.38169e-09	-0.157738	0.324641
cell adhesion	-0.00665441	0.967063	-0.153529	0.337881	-0.187169	0.24128	-0.0962844	0.549274	0.0654642	0.684266	-0.0395083	0.806264	-0.104392	0.515988	0.955242	3.11079e-22	0.0309511	0.847663	-0.00856808	0.957599	0.0879724	0.58442	-0.355541	0.0225323	-0.0900154	0.575689	-0.118735	0.459674	0.0947948	0.555498	0.0941684	0.558125	0.0592422	0.712927	0.451951	0.00301318	-0.119444	0.456979	-0.0565619	0.725398
cell adhesion (GO)	0.357527	0.0217372	0.451045	0.00307924	0.932555	7.52353e-19	0.614095	1.95122e-05	-0.375515	0.0155466	-0.0613562	0.703143	0.396266	0.0103227	-0.0966897	0.547586	0.180239	0.259459	-0.174459	0.275304	-0.543701	0.000238869	0.157235	0.326207	0.540143	0.00026722	0.672747	1.44832e-06	0.0545495	0.734807	0.405155	0.00859437	-0.331008	0.0345205	-0.113028	0.481674	0.811734	1.20166e-10	0.64712	4.82872e-06
cell adhesion (lymphocyte homing)	0.191343	0.230755	0.647895	4.66373e-06	0.918991	2.36989e-17	0.817353	7.02421e-11	-0.101844	0.52634	0.0334458	0.835547	0.527756	0.000391116	-0.0898802	0.576265	0.27885	0.0774793	0.000838179	0.99585	-0.447017	0.00338877	0.216813	0.173322	0.556476	0.000158016	0.611452	2.16715e-05	-0.116775	0.467169	0.293126	0.0628904	-0.0840586	0.601309	-0.0644731	0.688803	0.68839	6.54415e-07	0.746215	2.14129e-08
cell adhesion, membrane	-0.387324	0.0123527	0.797028	4.51925e-10	0.522583	0.000456583	0.371639	0.0167362	0.452371	0.00298293	0.212568	0.1821	0.461854	0.00236772	-0.0251652	0.875893	0.30126	0.0556096	0.420952	0.00613108	-0.0679235	0.673054	0.0552187	0.731674	0.303526	0.0537061	0.0836957	0.602886	-0.493252	0.00104993	-0.096425	0.548688	0.484737	0.00131902	-0.034055	0.832594	0.121021	0.451016	0.642544	5.9177e-06
cell cell adhesion	-0.0647492	0.687538	0.581406	6.70898e-05	0.583904	6.13334e-05	0.359379	0.0210168	0.047401	0.768533	0.304191	0.0531579	0.245414	0.121965	-0.0120826	0.940233	-0.0150541	0.925572	0.0411097	0.79857	-0.402913	0.00900495	0.191815	0.229587	0.526364	0.000407851	0.311511	0.0474127	-0.18562	0.245267	0.00602122	0.970196	0.296234	0.0600241	-0.103958	0.517744	0.368511	0.0177517	0.467585	0.00205269
Cell Cycle	0.765655	5.48593e-09	-0.0510946	0.751051	0.65087	4.07711e-06	0.475796	0.00166574	-0.715377	1.47149e-07	0.0751877	0.64035	-0.085185	0.596427	-0.0657908	0.682773	-0.325243	0.0379903	-0.636584	7.6742e-06	-0.751637	1.48302e-08	0.357993	0.0215541	0.589688	4.9687e-05	0.751746	1.47198e-08	0.590814	4.76686e-05	0.510804	0.000643658	-0.531804	0.000345891	-0.219767	0.167395	0.909096	2.04796e-16	0.197682	0.215379
cell cycle (I)	0.386583	0.0125353	0.238116	0.133823	0.603597	2.94446e-05	0.453284	0.00291814	-0.388117	0.01216	0.314756	0.0450312	0.078813	0.624271	-0.0646018	0.688214	-0.313293	0.0460926	-0.451942	0.00301383	-0.750448	1.60873e-08	0.332491	0.0336715	0.839604	6.89624e-12	0.525439	0.000419313	0.20504	0.198441	0.170763	0.285762	-0.071958	0.654812	-0.204885	0.198787	0.67741	1.14869e-06	0.259479	0.101361
cell cycle (II)	0.369161	0.0175364	0.157804	0.324436	0.485179	0.0013037	0.337724	0.0308105	-0.386802	0.0124812	0.323933	0.0388177	-0.0200339	0.901058	-0.0548004	0.733632	-0.38533	0.0128492	-0.473452	0.00176902	-0.727308	7.19848e-08	0.338111	0.0306072	0.820086	5.37382e-11	0.442684	0.00375179	0.250645	0.113963	0.1244	0.438381	-0.0558997	0.72849	-0.199974	0.209999	0.608251	2.45785e-05	0.148151	0.355273
cell cycle (III)	0.410697	0.00764777	0.342851	0.0282055	0.739538	3.32465e-08	0.541326	0.00025748	-0.391239	0.0114256	0.247283	0.119058	0.158712	0.321624	-0.0852491	0.596149	-0.232535	0.143455	-0.413548	0.0071968	-0.768231	4.53562e-09	0.36929	0.017494	0.840032	6.5725e-12	0.604458	2.8483e-05	0.200145	0.209602	0.225353	0.15659	-0.132015	0.410634	-0.229477	0.148944	0.783552	1.38859e-09	0.374162	0.0159536
cell cycle and growth arrest	-0.632371	9.19186e-06	-0.091027	0.571388	-0.690831	5.75543e-07	-0.34089	0.0291796	0.65593	3.23307e-06	0.0273526	0.865201	-0.0204301	0.899111	0.108028	0.501393	0.265844	0.0929626	0.531654	0.000347483	0.739719	3.28578e-08	-0.458362	0.0025799	-0.575701	8.21221e-05	-0.71695	1.34187e-07	-0.415068	0.00696577	-0.380179	0.0142105	0.519346	0.000502392	0.304895	0.0525822	-0.874877	7.57765e-14	-0.213537	0.18007
cell cycle and transcription	0.474387	0.00172718	0.23336	0.141999	0.685278	7.69426e-07	0.519159	0.000505171	-0.47398	0.00174528	0.299053	0.0575145	0.0712494	0.658002	-0.0710161	0.659053	-0.322793	0.039549	-0.506669	0.000724023	-0.811008	1.28628e-10	0.357607	0.0217054	0.838205	8.06095e-12	0.612674	2.0647e-05	0.27904	0.0772699	0.239558	0.131415	-0.150309	0.348232	-0.239775	0.131056	0.783486	1.39597e-09	0.288804	0.067056
cell cycle, ATP binding	0.793308	6.21169e-10	-0.383398	0.0133462	0.271735	0.0856777	0.221618	0.163756	-0.734575	4.57186e-08	0.100463	0.531993	-0.494227	0.00102249	-0.0185316	0.908445	-0.593549	4.30742e-05	-0.752181	1.42867e-08	-0.68272	8.77658e-07	0.317851	0.0428513	0.436698	0.00430889	0.502455	0.000814985	0.831236	1.71688e-11	0.413511	0.00720246	-0.56012	0.000140011	-0.165702	0.300492	0.747363	1.9826e-08	-0.170862	0.285478
cell cycle, mitotic phase	0.664294	2.18224e-06	0.192255	0.228499	0.81292	1.07452e-10	0.577764	7.63672e-05	-0.571067	9.65135e-05	0.0198575	0.901925	0.146736	0.359938	-0.127004	0.428779	-0.134339	0.402372	-0.476037	0.00165545	-0.702278	3.09894e-07	0.386259	0.0126159	0.600466	3.31949e-05	0.793294	6.21902e-10	0.409784	0.00779716	0.487177	0.00123629	-0.480434	0.00147697	-0.262854	0.0968385	0.93779	1.63223e-19	0.400987	0.0093711
Cell Cycle.1	0.369108	0.0175539	0.154287	0.335471	0.480265	0.00148352	0.358779	0.0212481	-0.368578	0.0177293	0.331368	0.0343127	-0.000729457	0.996389	-0.0277114	0.863449	-0.377367	0.0150039	-0.473848	0.00175119	-0.727164	7.26246e-08	0.312407	0.0467452	0.823856	3.68677e-11	0.448269	0.00328975	0.225913	0.155535	0.105879	0.509993	-0.0498087	0.757124	-0.16896	0.290956	0.594928	4.09136e-05	0.149125	0.352085
Cell Cycle.2	0.270614	0.0870294	0.592193	4.52999e-05	0.943262	2.84838e-20	0.635743	7.95749e-06	-0.280362	0.0758198	0.111494	0.487683	0.320222	0.0412401	-0.17036	0.286917	0.00610424	0.969785	-0.18741	0.240664	-0.660628	2.59643e-06	0.397353	0.0100965	0.689224	6.264e-07	0.606969	2.584e-05	0.0213995	0.894351	0.240877	0.129241	-0.165005	0.302559	-0.263386	0.0961396	0.839917	6.65799e-12	0.603537	2.95127e-05
Cell Cycle.3	0.552064	0.0001826	0.342456	0.0283995	0.886222	1.31959e-14	0.643305	5.72227e-06	-0.461649	0.00237975	0.0459953	0.775217	0.224552	0.158107	-0.121435	0.449457	-0.0626948	0.696972	-0.373789	0.0160672	-0.687283	6.93371e-07	0.370323	0.0171574	0.632785	9.03151e-06	0.76208	7.11519e-09	0.287767	0.0680866	0.43614	0.00436427	-0.380065	0.014242	-0.233309	0.14209	0.927547	2.90601e-18	0.510485	0.000649564
Cell Cycle.4	0.391837	0.0112895	0.111263	0.48859	0.449359	0.00320564	0.340181	0.0295384	-0.389712	0.0117799	0.333031	0.0333666	-0.0187689	0.907278	-0.0363357	0.821558	-0.394836	0.0106268	-0.492984	0.00105759	-0.71066	1.93319e-07	0.32807	0.0362552	0.798149	4.10117e-10	0.452136	0.0029998	0.25631	0.105753	0.145072	0.365471	-0.0571362	0.72272	-0.185332	0.246012	0.582791	6.38414e-05	0.1286	0.42295
Cell Cycle.5	0.379164	0.0144927	0.342155	0.0285482	0.713848	1.60855e-07	0.571917	9.37145e-05	-0.373535	0.0161452	0.324875	0.0382213	0.142692	0.373473	-0.124574	0.437735	-0.282061	0.0739869	-0.436321	0.00434628	-0.783541	1.38988e-09	0.376773	0.0151762	0.846504	3.12329e-12	0.57685	7.88701e-05	0.172886	0.279722	0.171189	0.284543	-0.0613743	0.703059	-0.276006	0.0806798	0.745661	2.22198e-08	0.337079	0.0311521
Cell Cycle.6	0.547489	0.000211691	0.214979	0.177077	0.686999	7.03674e-07	0.551655	0.000185044	-0.461236	0.00240413	0.287896	0.0679582	0.0915648	0.569107	-0.114242	0.476948	-0.301086	0.0557582	-0.491803	0.00109195	-0.766191	5.27422e-09	0.448888	0.00324174	0.802865	2.70705e-10	0.688675	6.44705e-07	0.319398	0.0417946	0.336489	0.0314668	-0.195997	0.219395	-0.260895	0.0994445	0.808362	1.6445e-10	0.322457	0.0397669
Cell Death	-0.587616	5.36042e-05	-0.158766	0.321458	-0.792357	6.73123e-10	-0.523502	0.000444289	0.646739	4.91177e-06	-0.0355371	0.825419	-0.0600835	0.709028	0.00461355	0.977162	0.178897	0.263084	0.513911	0.000588636	0.769826	4.02674e-09	-0.223869	0.159409	-0.629207	1.05072e-05	-0.699498	3.61125e-07	-0.389617	0.0118024	-0.421717	0.00602925	0.438314	0.00415179	0.179994	0.26012	-0.90569	4.06676e-16	-0.342891	0.0281861
cell development	-0.0814299	0.61277	-0.422792	0.0058885	-0.494432	0.00101679	-0.368739	0.0176761	0.0261895	0.870883	-0.363304	0.0195569	-0.408806	0.00796011	0.372271	0.0165373	-0.0203023	0.899739	-0.0125719	0.937818	0.267422	0.0909664	-0.430913	0.00491443	-0.380027	0.0142525	-0.424015	0.00573188	0.1907	0.232356	-0.083715	0.602802	-0.209962	0.187645	0.646145	5.0441e-06	-0.296732	0.0595745	-0.397768	0.0100113
cell division	0.400048	0.00955421	0.464619	0.00221078	0.878302	4.55342e-14	0.547063	0.000214602	-0.365251	0.0188646	0.134683	0.401157	0.287177	0.0686788	-0.128804	0.422211	-0.09449	0.556775	-0.326573	0.037166	-0.727716	7.02009e-08	0.39759	0.0100479	0.730001	6.09399e-08	0.670908	1.58526e-06	0.131791	0.411437	0.264728	0.0943945	-0.219315	0.168292	-0.275805	0.0809092	0.855355	1.06638e-12	0.49595	0.000975498
cell division - E2F transcription network	0.273958	0.0830473	0.545121	0.000228333	0.831318	1.70201e-11	0.65055	4.13681e-06	-0.217976	0.170971	0.243336	0.125257	0.349693	0.0250151	-0.148547	0.353976	-0.0631661	0.694804	-0.245107	0.122448	-0.682035	9.08962e-07	0.36493	0.0189771	0.796743	4.63216e-10	0.592519	4.47543e-05	0.00751478	0.962808	0.194962	0.221887	-0.0171276	0.915355	-0.249539	0.11562	0.739751	3.27898e-08	0.545088	0.000228577
cell division in stimulated CD4 T cells	0.400424	0.00948043	0.165065	0.30238	0.546235	0.000220366	0.4577	0.00262195	-0.411346	0.00754304	0.367367	0.0181356	0.037436	0.816246	-0.0264531	0.869595	-0.349107	0.0252761	-0.467786	0.00204235	-0.725793	7.89858e-08	0.28996	0.0659204	0.817794	6.72939e-11	0.520816	0.000481104	0.22543	0.156444	0.229214	0.149424	-0.0290282	0.857027	-0.199113	0.21201	0.638327	7.11673e-06	0.241168	0.128764
cell division stimulated CD4+ T cells	0.376596	0.0152279	0.170652	0.286078	0.510318	0.000652667	0.375688	0.0154952	-0.380123	0.014226	0.324139	0.0386865	0.011481	0.943204	-0.0831296	0.605349	-0.357837	0.0216153	-0.449442	0.00319936	-0.713329	1.65773e-07	0.357737	0.0216544	0.808566	1.61387e-10	0.469936	0.00193453	0.226016	0.155341	0.141828	0.376405	-0.071446	0.657116	-0.213565	0.180012	0.619247	1.58571e-05	0.18532	0.246045
cell junction	0.0660499	0.681589	0.440145	0.00397985	0.659478	2.74056e-06	0.520003	0.000492787	-0.0253573	0.874953	0.0819238	0.61061	0.356865	0.0219995	-0.00975007	0.951756	0.298385	0.0581015	0.0873949	0.586898	-0.194487	0.223039	-0.105823	0.510219	0.360764	0.0204917	0.376798	0.0151689	-0.108957	0.4977	0.44159	0.00384857	0.0425573	0.791632	0.0859588	0.593083	0.430083	0.00500708	0.6981	3.8974e-07
cell junction (GO)	-0.687331	6.91633e-07	0.180182	0.259613	-0.526217	0.000409654	-0.427852	0.00526373	0.761931	7.19198e-09	-0.125996	0.432481	0.14093	0.379463	-0.148816	0.353095	0.310111	0.0484708	0.655341	3.32231e-06	0.702375	3.08238e-07	-0.00385106	0.980935	-0.559958	0.00014077	-0.626323	1.18549e-05	-0.566134	0.000114316	-0.493728	0.00103646	0.415189	0.00694777	0.0719756	0.654733	-0.753998	1.26012e-08	-0.127375	0.427418
cell movement, Adhesion & Platelet activation	0.0211022	0.89581	-0.305473	0.0521133	-0.300081	0.0566207	-0.179062	0.262636	0.00962956	0.952352	-0.135785	0.397277	-0.221646	0.163702	0.920661	1.6029e-17	0.0299186	0.852688	-0.0136459	0.932517	0.179862	0.260476	-0.396172	0.0103426	-0.196474	0.218254	-0.173383	0.278321	0.1761	0.270743	0.165879	0.299969	-0.0495001	0.758583	0.559051	0.000145091	-0.175575	0.272198	-0.132582	0.408609
chaperonin mediated protein folding (I)	0.296346	0.0599225	0.501563	0.000835512	0.904442	5.19554e-16	0.544146	0.000235527	-0.378071	0.0148017	0.066003	0.681804	0.236801	0.136048	-0.198865	0.21259	-0.0499524	0.756444	-0.245508	0.121818	-0.681755	9.22008e-07	0.396707	0.0102305	0.649225	4.39253e-06	0.582742	6.39538e-05	0.0746992	0.642529	0.220654	0.165644	-0.256319	0.10574	-0.286372	0.0694937	0.844651	3.87823e-12	0.506269	0.000732245
chaperonin mediated protein folding (II)	0.323285	0.0392322	0.448694	0.00325671	0.858688	6.9843e-13	0.506156	0.000734579	-0.405397	0.00855101	0.0487393	0.762185	0.138171	0.388959	-0.184724	0.247593	-0.121352	0.449768	-0.293915	0.062152	-0.705189	2.63531e-07	0.433239	0.00466254	0.633621	8.71509e-06	0.552404	0.00018059	0.148943	0.352678	0.183925	0.24968	-0.304026	0.0532939	-0.248606	0.117034	0.856347	9.41217e-13	0.420943	0.00613225
chemokine cluster (I)	0.102624	0.523162	0.467639	0.0020499	0.606255	2.65677e-05	0.398194	0.00992454	-0.197015	0.216964	0.46103	0.00241636	0.217659	0.171608	-0.371393	0.0168145	-0.263343	0.0961967	-0.23255	0.143429	-0.58348	6.22779e-05	0.465699	0.00215203	0.57433	8.61621e-05	0.423898	0.00574664	-0.125266	0.435175	-0.0813344	0.613188	0.205134	0.198229	-0.380867	0.0140219	0.504403	0.00077175	0.295305	0.0608697
chemokine cluster (II)	0.0492513	0.759761	0.274174	0.0827955	0.340923	0.0291629	0.285295	0.0705954	-0.20897	0.189787	0.70415	2.79295e-07	-0.00641357	0.968255	-0.158855	0.321184	-0.476544	0.00163392	-0.331712	0.0341155	-0.57336	8.913e-05	0.441441	0.00386196	0.509568	0.000666798	0.257461	0.104141	-0.0487415	0.762175	-0.215688	0.175618	0.409272	0.00788213	-0.366154	0.0185504	0.311725	0.0472521	0.0272551	0.865677
chemokines and inflammatory molecules in myeloid cells	0.35943	0.0209974	0.556327	0.000158795	0.941086	5.81707e-20	0.58792	5.30135e-05	-0.27975	0.0764881	-0.0291091	0.856632	0.502575	0.000812266	-0.111542	0.487494	0.147714	0.356709	-0.16264	0.309637	-0.561052	0.000135715	0.370927	0.0169632	0.582781	6.38643e-05	0.746005	2.17154e-08	0.00239136	0.988161	0.330985	0.034534	-0.266142	0.0925832	-0.214067	0.178966	0.80699	1.86504e-10	0.641985	6.06528e-06
chemokines and receptors	0.49546	0.000988664	0.166947	0.296824	0.610143	2.28206e-05	0.373978	0.0160095	-0.556065	0.000160173	0.404441	0.00872341	0.0923195	0.565913	-0.0583445	0.717096	-0.419657	0.00630696	-0.60616	2.66659e-05	-0.831027	1.75529e-11	0.449581	0.00318874	0.703313	2.9261e-07	0.673515	1.39448e-06	0.262525	0.0972724	0.107127	0.504991	-0.0778071	0.628715	-0.435377	0.00444106	0.700048	3.5041e-07	0.10505	0.513332
chromosome Y linked	0.366407	0.0184633	-0.422728	0.00589673	-0.282193	0.073846	-0.19598	0.219437	-0.187991	0.239182	-0.0101955	0.949555	-0.393475	0.0109233	-0.123828	0.440504	-0.387888	0.0122155	-0.403699	0.00885913	-0.135155	0.399494	0.224852	0.157537	-0.0393962	0.806803	0.0173371	0.914324	0.473409	0.00177097	0.0233982	0.884546	-0.315975	0.0441624	-0.193917	0.224425	0.0769097	0.632692	-0.434356	0.00454568
collagen, TGFB family et al	0.403207	0.0089503	0.536245	0.000301736	0.916826	3.8854e-17	0.696697	4.20577e-07	-0.277152	0.0793776	0.142152	0.375305	0.34393	0.0276811	-0.152135	0.342338	-0.0297618	0.853452	-0.271356	0.086133	-0.678131	1.10782e-06	0.413613	0.00718678	0.675375	1.27158e-06	0.72244	9.67944e-08	0.119545	0.456594	0.273218	0.0839154	-0.174511	0.275158	-0.276349	0.0802888	0.846477	3.13336e-12	0.573908	8.74417e-05
complement activation (I)	-0.530194	0.000363281	0.493278	0.00104921	0.0210187	0.89622	0.00719985	0.964365	0.44115	0.00388814	0.45687	0.00267549	0.10277	0.522566	0.205272	0.197922	-0.0845966	0.598975	0.250338	0.114422	0.00398888	0.980253	0.130192	0.417184	0.064332	0.68945	-0.302885	0.0542394	-0.462371	0.00233766	-0.460868	0.00242603	0.683202	8.56226e-07	-0.101572	0.52745	-0.207776	0.192386	0.0853387	0.595762
complement activation (II)	0.245926	0.121164	-0.106895	0.505918	0.156456	0.32864	0.0372537	0.817126	-0.288361	0.067495	-0.226297	0.154814	-0.180362	0.259131	0.624316	1.28835e-05	0.000418708	0.997927	-0.174493	0.275208	-0.169822	0.288463	-0.0524896	0.744479	-0.00350337	0.982656	0.124114	0.439442	0.340672	0.0292896	0.268814	0.0892331	-0.373951	0.0160176	0.249781	0.115257	0.322824	0.0395289	0.0397183	0.805254
complement and other receptors in DCs	-0.648547	4.5289e-06	0.70411	2.7992e-07	0.160332	0.316645	0.047357	0.768742	0.562219	0.000130505	0.214041	0.179019	0.391008	0.0114787	0.100143	0.533304	0.234352	0.140265	0.474163	0.00173712	0.119467	0.456892	0.150857	0.346456	0.00951888	0.952899	-0.275125	0.0816922	-0.670926	1.58379e-06	-0.509056	0.000676611	0.600172	3.35688e-05	-0.0967679	0.547261	-0.228103	0.15146	0.261265	0.0989485
CORO1A-DEF6 network (I)	-0.648314	4.57668e-06	0.736088	4.1519e-08	0.138665	0.387247	0.170776	0.285723	0.857935	7.69185e-13	-0.0941089	0.558375	0.561629	0.000133113	-0.0206707	0.897929	0.601106	3.23951e-05	0.746835	2.0542e-08	0.424517	0.00566867	-0.119068	0.458406	-0.124271	0.438859	-0.287535	0.0683195	-0.720723	1.07298e-07	-0.264019	0.0953139	0.487983	0.00120998	0.143919	0.369337	-0.309474	0.0489586	0.536173	0.000302403
CORO1A-DEF6 network (II)	-0.695845	4.40377e-07	0.689849	6.06157e-07	0.0771124	0.631793	0.109712	0.494708	0.861452	4.87608e-13	-0.13471	0.401062	0.560571	0.000137918	-0.00600966	0.970253	0.651328	3.99313e-06	0.802497	2.79731e-10	0.508826	0.000681046	-0.193395	0.225699	-0.195448	0.220715	-0.341454	0.0288968	-0.748417	1.8466e-08	-0.234951	0.139225	0.495316	0.000992549	0.167266	0.29589	-0.388239	0.0121306	0.529884	0.000366717
cytokines - recepters cluster	0.251064	0.11334	0.443487	0.003682	0.84777	2.6894e-12	0.607641	2.51719e-05	-0.315765	0.0443109	0.0551092	0.732186	0.317068	0.0433947	-0.062637	0.697238	0.145911	0.362676	-0.101609	0.527298	-0.457048	0.00266394	0.122399	0.44584	0.466025	0.00213453	0.550229	0.000193805	0.0331997	0.83674	0.423256	0.00582858	-0.180382	0.259075	-0.0966557	0.547727	0.725376	8.10205e-08	0.661381	2.50587e-06
cytoskeletal remodeling	-0.636168	7.81317e-06	0.601308	3.21462e-05	-0.0309508	0.847665	-0.0355957	0.825135	0.84529	3.60042e-12	-0.159383	0.319555	0.57818	7.52505e-05	0.0496953	0.75766	0.604442	2.85003e-05	0.73843	3.57183e-08	0.524539	0.000430753	-0.107688	0.502751	-0.26717	0.0912826	-0.314172	0.0454528	-0.72925	6.38524e-08	-0.347474	0.0260154	0.444427	0.00360188	0.17783	0.265988	-0.453621	0.00289457	0.371992	0.0166249
cytoskeletal remodeling (enriched for SRF targets)	0.340534	0.0293595	-0.478938	0.00153568	-0.292324	0.0636473	-0.234953	0.139222	-0.177992	0.265545	-0.253352	0.109982	-0.299117	0.0574587	0.799926	3.51142e-10	-0.0923566	0.565757	-0.218919	0.16908	0.0744592	0.643601	-0.199261	0.211663	-0.187748	0.239801	0.0306942	0.848913	0.468296	0.00201631	0.295029	0.0611221	-0.360126	0.0207323	0.356249	0.0222457	0.00927737	0.954093	-0.256162	0.105961
cytoskeleton/actin (SRF transcription targets)	0.422291	0.00595375	-0.51635	0.000548423	-0.228577	0.150588	-0.202234	0.204787	-0.294126	0.0619563	-0.253081	0.110376	-0.41706	0.00667284	0.745609	2.22984e-08	-0.161938	0.311758	-0.290159	0.0657268	-0.00519048	0.974306	-0.227304	0.152937	-0.207942	0.192023	0.0628643	0.696192	0.601484	3.19305e-05	0.359967	0.0207925	-0.426916	0.00537477	0.332019	0.0339396	0.12894	0.421717	-0.256199	0.105909
cytoskeleton/actin (SRF transcription targets).1	0.185409	0.245812	-0.328079	0.0362494	-0.193255	0.226042	-0.192025	0.229067	-0.092862	0.563623	-0.302143	0.0548616	-0.248593	0.117054	0.867159	2.26533e-13	0.0342338	0.831727	-0.0688908	0.668663	0.116656	0.467624	-0.300942	0.0558812	-0.215417	0.176174	-0.0559418	0.728293	0.329413	0.0354533	0.270967	0.0866023	-0.309569	0.0488854	0.50118	0.000844456	0.014226	0.929656	-0.110293	0.492413
Cytotoxic/NK	-0.0887578	0.581056	0.391913	0.0112722	0.371177	0.0168832	0.305215	0.0523221	0.0213755	0.894469	0.0875029	0.586435	0.1955	0.220589	0.117366	0.464901	0.0177821	0.912133	-0.0255034	0.874239	-0.264047	0.0952777	0.0415199	0.796602	0.18482	0.247343	0.0648726	0.686973	-0.157235	0.326208	-0.145175	0.365127	0.0964434	0.548611	-0.076528	0.634386	0.272137	0.0851972	0.230305	0.147442
Cytotoxic/NK Cell	0.0142478	0.929548	0.596939	3.79393e-05	0.668054	1.82142e-06	0.412393	0.0073766	-0.0325651	0.839821	0.0108221	0.946459	0.387623	0.01228	-0.0415543	0.796438	0.118161	0.461861	-0.00994524	0.950792	-0.38184	0.0137587	0.232266	0.143931	0.363146	0.019614	0.326482	0.0372217	-0.176605	0.26935	-0.0404341	0.801814	-0.0242113	0.880563	-0.169387	0.289719	0.505802	0.000741958	0.447392	0.00335887
DC surface signature	0.130411	0.416395	0.692462	5.27863e-07	0.852287	1.55994e-12	0.562979	0.000127206	-0.103343	0.520238	0.194582	0.222809	0.319721	0.0415762	-0.158628	0.321884	-0.0344852	0.83051	-0.10265	0.523053	-0.613227	2.01984e-05	0.518058	0.00052174	0.622026	1.41573e-05	0.504771	0.000763812	-0.107269	0.504423	0.023751	0.882818	-0.00322424	0.984038	-0.259075	0.101913	0.715124	1.49344e-07	0.527473	0.000394462
DNA repair	0.418824	0.00642234	0.397036	0.010162	0.833816	1.30306e-11	0.601864	3.14698e-05	-0.405702	0.00849668	0.180045	0.259983	0.212487	0.18227	-0.109847	0.494175	-0.138325	0.388423	-0.354851	0.0228141	-0.738117	3.64476e-08	0.35474	0.0228595	0.758073	9.47227e-09	0.654737	3.41613e-06	0.184978	0.246931	0.312803	0.0464528	-0.190198	0.23361	-0.22459	0.158035	0.842999	4.69254e-12	0.481887	0.00142186
double positive thymocytes	0.163026	0.308474	0.674151	1.35128e-06	0.961326	1.90216e-23	0.60749	2.53204e-05	-0.156735	0.327765	0.024571	0.878802	0.518188	0.000519765	-0.197924	0.214808	0.225568	0.156184	-0.0239168	0.882005	-0.51088	0.000642256	0.247337	0.118976	0.59411	4.21821e-05	0.589791	4.94996e-05	-0.153429	0.3382	0.233453	0.141836	-0.121818	0.448017	-0.208518	0.190768	0.726992	7.33978e-08	0.724348	8.62507e-08
E2F transcription factor network	0.308079	0.0500403	0.210945	0.18554	0.492616	0.00106819	0.386528	0.0125491	-0.303707	0.0535563	0.295599	0.0606008	0.0800182	0.618963	-0.0688876	0.668677	-0.27765	0.0788173	-0.37327	0.0162268	-0.646363	4.99509e-06	0.284619	0.0712937	0.788097	9.59642e-10	0.432328	0.00475982	0.148846	0.352995	0.144889	0.366084	-0.016994	0.916013	-0.163131	0.308158	0.553439	0.000174594	0.230204	0.147625
E2F1 targets (Q3)	0.402981	0.00899232	0.391699	0.0113207	0.812438	1.12458e-10	0.575848	8.16998e-05	-0.394724	0.0106508	0.200577	0.2086	0.194414	0.223216	-0.134672	0.401196	-0.184368	0.24852	-0.385461	0.012816	-0.766279	5.23983e-09	0.3729	0.0163412	0.821483	4.67851e-11	0.624829	1.26133e-05	0.17417	0.276112	0.238487	0.133201	-0.181005	0.257408	-0.244691	0.123103	0.829487	2.06445e-11	0.430646	0.004944
E2F1 targets (Q4)	0.404585	0.00869726	0.343674	0.0278048	0.757211	1.00665e-08	0.528273	0.000385057	-0.406406	0.00837228	0.222268	0.162493	0.173518	0.277942	-0.131577	0.412202	-0.214051	0.178997	-0.395702	0.0104417	-0.747919	1.90969e-08	0.373775	0.0160717	0.80244	2.81145e-10	0.612766	2.05724e-05	0.178706	0.263603	0.244836	0.122874	-0.159064	0.32054	-0.253242	0.110141	0.786513	1.09261e-09	0.390116	0.0116854
endoplasmic reticulum	-0.0358992	0.823668	0.798694	3.91115e-10	0.86728	2.22777e-13	0.637348	7.42497e-06	0.0117901	0.941678	0.245502	0.121827	0.480767	0.00146418	-0.175125	0.273447	0.11541	0.472425	0.0266532	0.868617	-0.545268	0.00022727	0.323234	0.0392647	0.670264	1.63594e-06	0.418394	0.00648271	-0.288307	0.0675488	-0.030452	0.850091	0.174884	0.274117	-0.234427	0.140134	0.5961	3.91562e-05	0.647695	4.70581e-06
enriched for cell migration	0.139796	0.38335	0.344028	0.0276338	0.518765	0.000511036	0.250308	0.114467	-0.268833	0.0892095	0.3795	0.0143987	0.121474	0.449308	-0.47174	0.00184796	-0.292945	0.0630601	-0.282907	0.0730878	-0.609847	2.30874e-05	0.496428	0.000962817	0.637609	7.34158e-06	0.385823	0.0127249	-0.0691953	0.667283	-0.1946	0.222764	0.0833825	0.604248	-0.413628	0.00718437	0.456141	0.00272336	0.116773	0.467174
enriched for promoter motif NATCACGTGAY (putative SREBF1 targets)	0.34853	0.0255352	0.401695	0.00923498	0.703145	2.95356e-07	0.821237	4.79447e-11	-0.2214	0.164181	0.417842	0.00656084	0.202076	0.205147	-0.124447	0.438206	-0.189719	0.234812	-0.328471	0.0360143	-0.673574	1.39045e-06	0.37237	0.0165063	0.752207	1.42603e-08	0.587586	5.36631e-05	0.124481	0.438079	0.219655	0.167616	0.0778706	0.628434	-0.205505	0.197402	0.686403	7.25832e-07	0.436679	0.00431071
enriched for SMAD2/3 signalling	0.24349	0.125012	0.565106	0.000118381	0.823784	3.7135e-11	0.78114	1.68354e-09	-0.140956	0.379377	0.238445	0.133271	0.280775	0.0753703	-0.137154	0.392493	-0.0270504	0.866677	-0.181857	0.255138	-0.612358	2.09075e-05	0.335142	0.032196	0.679286	1.04517e-06	0.529368	0.000372511	0.0416078	0.796181	0.181808	0.255267	-0.0231812	0.88561	-0.212615	0.182001	0.736615	4.01428e-08	0.559411	0.00014336
enriched for TF motif PAX3	0.685819	7.48153e-07	0.0411728	0.798268	0.681086	9.54001e-07	0.50415	0.00077725	-0.624836	1.26094e-05	0.0420204	0.794203	-0.11999	0.45491	-0.0742057	0.644734	-0.292088	0.063871	-0.551516	0.000185883	-0.726468	7.57932e-08	0.333617	0.0330383	0.570668	9.78549e-05	0.660074	2.66505e-06	0.581037	6.79802e-05	0.481613	0.0014321	-0.51124	0.000635669	-0.22101	0.164945	0.931181	1.10119e-18	0.258841	0.102234
enriched for TF motif TNCATNTCCYR	0.293046	0.0629653	0.565377	0.000117294	0.90901	2.08444e-16	0.577719	7.64886e-05	-0.304551	0.0528629	0.16532	0.301625	0.306092	0.0516145	-0.195668	0.220186	-0.0774994	0.630078	-0.241724	0.127858	-0.702706	3.02634e-07	0.475046	0.0016982	0.719203	1.17464e-07	0.621106	1.47006e-05	0.0285112	0.859547	0.188824	0.237069	-0.14862	0.353737	-0.344059	0.0276192	0.832302	1.53279e-11	0.530513	0.000359773
enriched for TF motif TTCNRGNNNNTTC	0.124215	0.439067	-0.506909	0.000719123	-0.399335	0.00969522	-0.247962	0.118016	-0.070379	0.661929	0.0915743	0.569066	-0.451789	0.00302485	0.0593865	0.712258	-0.283806	0.0721416	-0.157942	0.324008	0.162479	0.310122	-0.209312	0.189046	-0.152474	0.34125	-0.244787	0.122952	0.349236	0.0252188	0.205494	0.197425	-0.0697055	0.664973	-0.00122956	0.993913	-0.143735	0.369955	-0.297219	0.0591376
enriched for ubiquitination	0.788594	9.2112e-10	-0.130192	0.417183	0.495526	0.000986873	0.42102	0.00612199	-0.655755	3.25933e-06	0.136009	0.396492	-0.238212	0.133662	-0.0635516	0.693032	-0.472472	0.00181383	-0.689333	6.22832e-07	-0.750882	1.5617e-08	0.430676	0.00494072	0.579793	7.10631e-05	0.668335	1.79681e-06	0.708442	2.19383e-07	0.398969	0.00976821	-0.487029	0.00124117	-0.244951	0.122693	0.853523	1.33975e-12	0.0348225	0.828876
enriched for unknown TF motif CTCNANGTGNY	0.117833	0.463116	0.715818	1.43407e-07	0.889255	8.01334e-15	0.770127	3.93686e-09	-0.0249567	0.876914	0.165999	0.299614	0.548281	0.000206376	-0.0860587	0.592651	0.21272	0.181781	0.0157762	0.922013	-0.445647	0.00350006	0.296371	0.0598996	0.580103	7.02846e-05	0.579163	7.26724e-05	-0.193657	0.225057	0.184253	0.248821	0.0710219	0.659027	-0.178624	0.263825	0.624807	1.26248e-05	0.713344	1.65626e-07
enriched in activated dendritic cells (I)	0.0342904	0.831453	0.497622	0.00093178	0.550329	0.000193176	0.406133	0.00842044	-0.0997911	0.534753	0.522246	0.000461179	0.106344	0.508127	-0.228826	0.150132	-0.314425	0.0452695	-0.202199	0.204866	-0.584886	5.91961e-05	0.575857	8.16754e-05	0.576796	7.90203e-05	0.315493	0.0445043	-0.106444	0.507727	-0.158703	0.321652	0.270015	0.087758	-0.337036	0.0311751	0.46923	0.00196935	0.233634	0.14152
enriched in activated dendritic cells (II)	0.0634921	0.693305	-0.136986	0.393079	-0.11213	0.485187	0.130396	0.41645	-0.137483	0.391346	0.848021	2.61058e-12	-0.261598	0.0985036	-0.00731671	0.963787	-0.604848	2.80566e-05	-0.390533	0.0115883	-0.34876	0.0254319	0.0995552	0.535724	0.328507	0.0359923	0.0221245	0.890793	0.0959768	0.550556	-0.0994861	0.536009	0.557473	0.00015289	-0.238559	0.13308	-0.0157877	0.921956	-0.205728	0.196906
enriched in activated dendritic cells/monocytes	-0.451222	0.00306622	-0.385888	0.0127086	-0.864229	3.37244e-13	-0.568715	0.000104661	0.47824	0.00156376	-0.188785	0.237167	-0.239148	0.132096	0.0414016	0.79717	0.153954	0.336528	0.400553	0.00945521	0.781314	1.66047e-09	-0.387046	0.0124211	-0.758576	9.14082e-09	-0.714117	1.58361e-07	-0.190129	0.233785	-0.321725	0.0402446	0.213317	0.180529	0.334056	0.0327941	-0.870983	1.32828e-13	-0.456508	0.00269915
enriched in antigen presentation (I)	-0.231617	0.145087	0.838606	7.70928e-12	0.666302	1.98213e-06	0.410318	0.00770955	0.243148	0.125559	0.047285	0.769084	0.465926	0.00213982	-0.221131	0.164708	0.220014	0.166906	0.229763	0.148425	-0.277911	0.0785249	0.44133	0.00387192	0.283361	0.072609	0.202971	0.203107	-0.389495	0.0118311	-0.228109	0.15145	0.170697	0.285949	-0.25406	0.108958	0.367319	0.018152	0.506709	0.000723204
enriched in antigen presentation (II)	0.0134996	0.933239	-0.816018	7.99325e-11	-0.87069	1.38449e-13	-0.644959	5.31766e-06	-0.0553852	0.730895	-0.0363061	0.821701	-0.495074	0.000999131	0.183661	0.250373	-0.249358	0.115895	-0.129373	0.420145	0.414478	0.00705466	-0.408909	0.00794284	-0.477549	0.001592	-0.434075	0.00457488	0.237751	0.134439	-0.0541717	0.736578	-0.0224703	0.889096	0.194249	0.223615	-0.606991	2.58175e-05	-0.684919	7.83808e-07
enriched in antigen presentation (III)	-0.336184	0.0316308	0.901139	9.7766e-16	0.685187	7.73051e-07	0.472004	0.00183562	0.338418	0.0304471	-0.0277136	0.863438	0.551003	0.000189007	-0.138226	0.388767	0.430528	0.00495723	0.425487	0.00554824	-0.114282	0.476793	0.306378	0.0513859	0.222002	0.163009	0.15186	0.343221	-0.495481	0.000988095	-0.103276	0.520508	0.2091	0.189505	-0.0893929	0.578343	0.293334	0.0626946	0.682528	8.86337e-07
enriched in B cell differentiation	0.0962295	0.549502	0.640909	6.35856e-06	0.776153	2.48796e-09	0.831574	1.65637e-11	0.0298147	0.853194	0.219224	0.168472	0.438731	0.00411204	-0.0611396	0.704143	0.144822	0.366308	-0.0317793	0.843637	-0.456843	0.00267726	0.167686	0.29466	0.504845	0.000762225	0.457062	0.00266306	-0.138574	0.387563	0.123216	0.442783	0.139177	0.38548	-0.093626	0.560404	0.562217	0.000130513	0.62309	1.35519e-05
enriched in B cells (I)	0.243446	0.125081	0.412011	0.00743694	0.627045	1.15033e-05	0.964685	3.33285e-24	-0.0366322	0.820126	0.245916	0.121179	0.323928	0.0388208	-0.0831693	0.605176	0.077166	0.631555	-0.117438	0.464626	-0.404647	0.00868606	0.164939	0.302754	0.563854	0.000123505	0.496542	0.000959816	0.0253471	0.875003	0.309896	0.0486344	0.0920321	0.567129	-0.0611371	0.704155	0.524523	0.000430963	0.556395	0.000158437
enriched in B cells (II)	0.281086	0.075034	0.4094	0.00786077	0.653577	3.6033e-06	0.95116	1.64446e-21	-0.0852852	0.595993	0.273449	0.0836438	0.286516	0.0693475	-0.126886	0.42921	0.00269531	0.986656	-0.180423	0.258965	-0.480924	0.00145818	0.230739	0.14666	0.632253	9.23803e-06	0.524321	0.000433572	0.0696925	0.665032	0.283692	0.0722613	0.0671898	0.676391	-0.11256	0.483503	0.580864	6.84031e-05	0.52283	0.00045325
enriched in B cells (III)	0.309602	0.0488604	0.465618	0.00215638	0.737297	3.84225e-08	0.889772	7.35001e-15	-0.14973	0.350113	0.260605	0.0998338	0.271901	0.0854793	-0.152684	0.340578	-0.0635314	0.693125	-0.236219	0.137043	-0.603106	3.00059e-05	0.352421	0.0238302	0.746106	2.15697e-08	0.566526	0.0001128	0.0976968	0.543403	0.221256	0.164463	0.000775409	0.996161	-0.175146	0.273389	0.689189	6.27548e-07	0.506244	0.000732759
enriched in B cells (IV)	0.270715	0.086907	0.514593	0.000577128	0.738831	3.48047e-08	0.860629	5.4316e-13	-0.0832242	0.604937	0.237306	0.135191	0.308596	0.0496372	-0.0833888	0.604221	-0.011854	0.941362	-0.172979	0.279461	-0.550775	0.000190405	0.35164	0.0241646	0.684401	8.05076e-07	0.541908	0.000252802	0.0655001	0.684101	0.227423	0.152716	0.021012	0.896253	-0.128311	0.424004	0.668217	1.80713e-06	0.545799	0.00022345
enriched in B cells (V)	0.287247	0.0686091	0.521644	0.000469474	0.834133	1.25913e-11	0.87017	1.48998e-13	-0.16447	0.30415	0.213172	0.180832	0.32174	0.0402349	-0.0980427	0.541969	0.022242	0.890216	-0.169801	0.288524	-0.556175	0.000159592	0.25779	0.103684	0.604346	2.86058e-05	0.587634	5.35695e-05	0.0485157	0.763245	0.320944	0.0407591	-0.0247767	0.877794	-0.165471	0.301176	0.741339	2.95658e-08	0.628182	1.09691e-05
enriched in B cells (VI)	0.224825	0.157589	0.422229	0.00596179	0.62964	1.03176e-05	0.966016	1.59479e-24	-0.00885337	0.956189	0.209928	0.187717	0.348703	0.0254573	-0.0541274	0.736786	0.132347	0.40945	-0.070641	0.660746	-0.354513	0.0229532	0.121978	0.447415	0.530502	0.000359899	0.485282	0.00130014	0.00449039	0.977771	0.349233	0.0252201	0.0898024	0.576596	-0.0224163	0.889361	0.508118	0.000694897	0.599463	3.4486e-05
enriched in calcium signalling proteins	-0.363279	0.0195657	0.016973	0.916117	-0.288773	0.0670867	-0.3222	0.0399339	0.259632	0.101153	0.151012	0.345955	0.187732	0.239841	0.196337	0.218582	0.0966157	0.547894	0.204012	0.200748	0.263938	0.0954193	-0.252568	0.111123	-0.15831	0.322867	-0.210122	0.187301	-0.411354	0.00754174	-0.292914	0.0630891	0.446823	0.0034043	0.0890127	0.579967	-0.509989	0.000658835	-0.126106	0.432076
enriched in cell cycle	-0.607126	2.56829e-05	0.829447	2.07333e-11	0.269715	0.0881241	0.194368	0.223327	0.791245	7.38983e-10	-0.0957733	0.551405	0.635162	8.15854e-06	-0.0431065	0.789004	0.589855	4.93837e-05	0.707236	2.34886e-07	0.316634	0.0436981	0.0325837	0.83973	-0.0297401	0.853557	-0.169001	0.290837	-0.741944	2.84167e-08	-0.315547	0.0444658	0.440469	0.00395012	0.106719	0.506626	-0.199279	0.21162	0.56408	0.000122565
enriched in dendritic cells	-0.319469	0.0417468	0.877611	5.05235e-14	0.716571	1.37216e-07	0.426187	0.00546266	0.199022	0.212223	0.175439	0.272573	0.529952	0.000365961	-0.233226	0.142236	0.251232	0.113091	0.28158	0.0745019	-0.266929	0.0915867	0.34364	0.0278212	0.373887	0.0160374	0.210996	0.185431	-0.539186	0.000275347	-0.215873	0.175239	0.312954	0.046341	-0.177741	0.266231	0.315795	0.0442898	0.587337	5.41531e-05
enriched in DNA interacting proteins	0.497719	0.000929295	0.315535	0.0444744	0.807949	1.70812e-10	0.546571	0.000218011	-0.483748	0.00135395	0.14813	0.355344	0.119366	0.457273	-0.0712048	0.658203	-0.218819	0.16928	-0.453823	0.00288047	-0.793563	6.07912e-10	0.390435	0.011611	0.769212	4.21591e-09	0.670172	1.64327e-06	0.282006	0.0740464	0.305254	0.0522908	-0.287118	0.0687389	-0.221988	0.163035	0.888323	9.35449e-15	0.389439	0.0118444
enriched in extracellular matrix & associated proteins	0.441953	0.00381623	-0.560886	0.000136471	-0.198269	0.213992	-0.0869729	0.588713	-0.438243	0.00415862	-0.0419983	0.794309	-0.491051	0.00111434	0.486766	0.00124989	-0.368602	0.0177213	-0.549261	0.00019996	-0.256252	0.105835	-0.279326	0.0769537	-0.0209269	0.896671	0.023731	0.882916	0.627714	1.11864e-05	0.0855113	0.595016	-0.385702	0.0127554	0.14758	0.357151	0.175565	0.272223	-0.459641	0.0025003
enriched in G-protein coupled receptors	0.289561	0.0663106	0.474851	0.00170672	0.774429	2.84125e-09	0.576601	7.95652e-05	-0.256176	0.105942	0.089726	0.576922	0.195181	0.221358	-0.0207856	0.897365	-0.0801058	0.618578	-0.238047	0.13394	-0.587316	5.4195e-05	0.368668	0.0176996	0.525274	0.000421398	0.515137	0.000568101	0.117833	0.463115	0.164201	0.304955	-0.180076	0.259898	-0.167217	0.296033	0.768063	4.59255e-09	0.439094	0.00407782
enriched in hepatocyte nuclear factors (I)	-0.168417	0.292531	0.677975	1.11651e-06	0.661566	2.48408e-06	0.525142	0.000423062	0.174917	0.274027	0.0104779	0.94816	0.52251	0.000457581	-0.151545	0.344234	0.399012	0.00975967	0.327242	0.0367563	-0.0919494	0.567478	0.101527	0.527634	0.373239	0.0162362	0.282032	0.074018	-0.378423	0.0147016	0.190354	0.23322	0.136152	0.395994	-0.034589	0.830007	0.321545	0.0403626	0.715952	1.42281e-07
enriched in hepatocyte nuclear factors (II)	-0.33003	0.0350905	0.416919	0.00669318	0.0521893	0.745892	0.0081983	0.959427	0.329941	0.0351426	0.194114	0.223945	0.268066	0.0901607	-0.207551	0.192879	0.0907521	0.572555	0.294327	0.0617698	0.0727661	0.651181	0.366862	0.0183075	-0.0137847	0.931833	-0.0609749	0.704904	-0.405863	0.00846807	-0.154824	0.333771	0.42011	0.00624489	-0.277591	0.0788843	-0.149514	0.350815	0.174695	0.274644
enriched in membrane proteins	-0.0628441	0.696285	-0.212866	0.181474	-0.196746	0.217604	-0.0970526	0.546077	0.0591785	0.713223	-0.387514	0.0123064	-0.129119	0.421066	0.497971	0.000922876	0.25583	0.10643	0.175195	0.273252	0.299294	0.0573046	-0.368861	0.0176355	-0.222173	0.162677	-0.158344	0.322762	0.00322251	0.984047	0.124115	0.439436	-0.230494	0.147102	0.924918	5.68562e-18	-0.179611	0.261152	-0.0156334	0.922716
enriched in monocytes (I)	-0.483342	0.00136853	0.541199	0.00025851	0.062073	0.699836	-0.0886508	0.581514	0.497205	0.0009425	-0.165051	0.302422	0.175341	0.272845	-0.193116	0.226383	0.269996	0.0877808	0.543794	0.000238168	0.27155	0.0859001	0.531021	0.000354254	-0.169687	0.288854	-0.231866	0.144643	-0.450031	0.00315477	-0.397327	0.0101019	0.14968	0.350274	-0.00228633	0.988681	-0.165364	0.301493	0.148238	0.35499
enriched in monocytes (II)	-0.464737	0.00220429	-0.369473	0.017434	-0.871101	1.30616e-13	-0.640621	6.43934e-06	0.496902	0.000950385	-0.203927	0.20094	-0.185297	0.246103	0.0865204	0.590661	0.16371	0.306421	0.417214	0.00665067	0.791856	7.02051e-10	-0.340303	0.0294767	-0.732782	5.12051e-08	-0.692157	5.36482e-07	-0.237945	0.134111	-0.314461	0.0452433	0.220256	0.166428	0.273253	0.0838751	-0.891774	5.2373e-15	-0.454337	0.00284497
enriched in monocytes (III)	-0.402115	0.00915518	-0.355994	0.0223488	-0.7712	3.63161e-09	-0.542533	0.000247861	0.447246	0.00337043	-0.34255	0.0283533	-0.127396	0.427342	0.16724	0.295965	0.271468	0.0859984	0.399999	0.00956376	0.760477	7.98321e-09	-0.456864	0.00267587	-0.70673	2.41677e-07	-0.647986	4.64463e-06	-0.1892	0.236119	-0.243614	0.124813	0.0732029	0.649222	0.340863	0.0291931	-0.790677	7.7492e-10	-0.379338	0.0144441
enriched in monocytes (IV)	-0.0574549	0.721235	-0.756875	1.03069e-08	-0.911605	1.21424e-16	-0.598839	3.53125e-05	0.0999656	0.534035	-0.149482	0.350918	-0.396239	0.0103284	0.162932	0.308756	-0.0683148	0.671276	0.0324231	0.84051	0.595473	4.00876e-05	-0.415672	0.00687578	-0.649733	4.29273e-06	-0.479137	0.00152776	0.168888	0.291163	-0.0261631	0.871013	-0.0185271	0.908467	0.261455	0.0986936	-0.702564	3.05035e-07	-0.611777	2.13944e-05
enriched in monocytes (surface)	-0.376153	0.0153577	-0.435827	0.00439566	-0.869869	1.55436e-13	-0.544755	0.000231008	0.447897	0.00331895	-0.163012	0.308518	-0.197665	0.215421	0.147501	0.357413	0.151831	0.343314	0.338902	0.0301954	0.73417	4.69081e-08	-0.452663	0.00296208	-0.660457	2.61738e-06	-0.646929	4.87014e-06	-0.146857	0.35954	-0.254854	0.107818	0.214899	0.177242	0.316894	0.0435161	-0.851959	1.6239e-12	-0.44901	0.00323235
enriched in myeloid cells and monocytes	-0.013045	0.935483	-0.307865	0.0502077	-0.326866	0.036986	-0.186217	0.243724	0.0681537	0.672008	-0.183851	0.249874	-0.152812	0.34017	0.889391	7.83305e-15	0.133424	0.405614	0.0629116	0.695974	0.276652	0.0799445	-0.484543	0.00132582	-0.26521	0.0937742	-0.204775	0.199034	0.123721	0.440904	0.172832	0.279876	-0.0483873	0.763853	0.572573	9.16051e-05	-0.240415	0.129999	-0.100402	0.532242
enriched in naive and memory B cells	0.292502	0.0634787	0.416249	0.00679087	0.64898	4.44143e-06	0.946985	7.84301e-21	-0.0631685	0.694793	0.195552	0.220465	0.338495	0.0304065	-0.0533179	0.740585	0.0891106	0.579548	-0.134081	0.403285	-0.418712	0.00643811	0.215316	0.176381	0.534271	0.000320693	0.5426	0.000247345	0.0672503	0.676116	0.319924	0.0414399	0.0291367	0.856498	-0.0758212	0.637528	0.566273	0.000113774	0.550708	0.000190822
enriched in neutrophils (I)	-0.282904	0.0730905	-0.576019	8.12105e-05	-0.908142	2.48852e-16	-0.617127	1.72778e-05	0.295408	0.0607753	-0.166834	0.297155	-0.281509	0.0745787	0.0753699	0.639538	0.0735167	0.647816	0.240987	0.12906	0.726703	7.47074e-08	-0.416698	0.00672534	-0.755806	1.11098e-08	-0.612408	2.08666e-05	-0.0480973	0.765229	-0.191507	0.230348	0.114961	0.474161	0.257725	0.103774	-0.832556	1.49177e-11	-0.547152	0.000213993
enriched in neutrophils (II)	-0.455937	0.00273687	-0.346007	0.0266946	-0.807561	1.77004e-10	-0.564489	0.000120882	0.490939	0.00111772	-0.158762	0.321471	-0.141968	0.375928	0.0919491	0.567479	0.233342	0.142032	0.454721	0.00281868	0.827588	2.51615e-11	-0.39123	0.0114278	-0.742869	2.67397e-08	-0.65467	3.42672e-06	-0.239828	0.130967	-0.170939	0.285256	0.256108	0.106038	0.25794	0.103476	-0.865122	2.99027e-13	-0.331512	0.0342297
enriched in NK cells (I)	0.0681793	0.671892	0.588796	5.13411e-05	0.731959	5.3926e-08	0.483352	0.00136815	-0.1022	0.524889	0.0479029	0.766151	0.369172	0.0175328	-0.0315954	0.844531	0.0881523	0.583649	-0.0671844	0.676416	-0.452323	0.00298638	0.225085	0.157095	0.427956	0.00525152	0.381306	0.0139025	-0.132324	0.40953	0.0125932	0.937713	-0.0430469	0.789289	-0.165236	0.301873	0.580464	6.9386e-05	0.475491	0.00167888
enriched in NK cells (II)	-0.0465187	0.772727	0.645056	5.29492e-06	0.666772	1.93774e-06	0.50993	0.000659953	0.0887076	0.581271	0.0276238	0.863877	0.412152	0.00741456	0.0423193	0.792772	0.185427	0.245767	0.0439167	0.785131	-0.348769	0.0254276	0.0934878	0.560986	0.351026	0.02443	0.254202	0.108754	-0.220847	0.165266	-0.0682975	0.671355	0.0497177	0.757554	-0.0808962	0.615109	0.466946	0.00208589	0.505578	0.00074665
enriched in NK cells (III)	0.230066	0.147875	0.600364	3.33249e-05	0.865424	2.87049e-13	0.605583	2.72699e-05	-0.208862	0.19002	0.122183	0.446646	0.346434	0.0264953	-0.0954222	0.552872	-0.0226298	0.888314	-0.206459	0.195285	-0.637414	7.40391e-06	0.370695	0.0170373	0.598035	3.64034e-05	0.55435	0.00016946	-0.0158133	0.92183	0.0728537	0.650788	-0.112065	0.485442	-0.254071	0.108942	0.764148	6.12484e-09	0.496037	0.000973193
enriched in NK cells (KIR cluster)	-0.219485	0.167954	0.292467	0.0635112	0.0692091	0.66722	0.195093	0.221572	0.292064	0.0638936	0.181179	0.256942	0.216923	0.173098	0.182727	0.252832	0.067056	0.677001	0.0829759	0.606018	-0.0517394	0.74801	-0.14754	0.357285	0.0331181	0.837137	-0.140869	0.379674	-0.25835	0.102909	-0.252345	0.11145	0.327552	0.0365679	0.0241312	0.880955	-0.0551897	0.73181	0.140115	0.382253
enriched in NK cells (receptor activation)	0.121142	0.450558	0.635122	8.17285e-06	0.839686	6.83337e-12	0.572204	9.27869e-05	-0.0997704	0.534838	0.00658239	0.96742	0.473601	0.0017623	-0.0270093	0.866877	0.194902	0.222033	-0.0397067	0.80531	-0.44954	0.00319187	0.175829	0.271492	0.446076	0.00346491	0.476314	0.00164365	-0.135656	0.397732	0.14042	0.381207	-0.0851063	0.596767	-0.150173	0.348671	0.650485	4.14896e-06	0.616867	1.74598e-05
enriched in nuclear pore complex interacting proteins	0.395929	0.0103937	-0.0717506	0.655745	0.334797	0.0323849	0.147855	0.356246	-0.388023	0.0121828	-0.116024	0.470057	-0.0316427	0.844301	-0.140204	0.38195	-0.0678298	0.67348	-0.253085	0.11037	-0.247507	0.118714	0.00188227	0.990681	0.0819101	0.61067	0.409557	0.00783471	0.319275	0.0418777	0.399267	0.00970877	-0.348997	0.0253254	-0.0178842	0.911631	0.425837	0.00550521	0.166168	0.299115
enriched in plasma membrane proteins (I)	0.117721	0.463544	-0.103934	0.51784	0.0861026	0.592462	0.0765561	0.634261	-0.137809	0.390214	0.0233345	0.884859	0.282763	0.0732406	-0.311408	0.0474897	0.227927	0.151785	0.0869534	0.588797	0.164693	0.303487	-0.179228	0.262187	-0.108636	0.498973	0.217966	0.17099	-0.100486	0.531899	0.36952	0.0174186	-0.0311452	0.846719	-0.0825565	0.607847	-0.016248	0.919688	0.265964	0.09281
enriched in plasma membrane proteins (II)	-0.225751	0.155839	-0.24763	0.118526	-0.378922	0.0145606	-0.324866	0.0382272	0.0740852	0.645272	0.00884795	0.956215	0.00883306	0.956289	-0.20317	0.202654	0.145172	0.365138	0.268597	0.0895016	0.494709	0.00100914	-0.21785	0.171225	-0.417918	0.00654996	-0.255545	0.106835	-0.195106	0.22154	0.102496	0.523683	0.155732	0.330911	0.0313122	0.845907	-0.453603	0.00289583	-0.0627461	0.696736
enriched in T cells (I)	0.230368	0.147329	0.57685	7.88689e-05	0.951485	1.44827e-21	0.607263	2.55459e-05	-0.286379	0.0694866	0.0162835	0.919513	0.416543	0.00674788	-0.0817372	0.611426	0.146586	0.360435	-0.130901	0.41463	-0.567828	0.000107893	0.183201	0.251582	0.577714	7.65001e-05	0.593807	4.26625e-05	-0.0462517	0.773997	0.253271	0.110099	-0.197278	0.216338	-0.162845	0.309019	0.784388	1.29823e-09	0.647533	4.74023e-06
enriched in T cells (II)	0.409306	0.00787654	0.392293	0.0111864	0.900426	1.11738e-15	0.639684	6.70835e-06	-0.404082	0.00878882	-0.00186517	0.990766	0.312442	0.0467194	-0.0662014	0.680898	0.0821066	0.609811	-0.252502	0.11122	-0.58841	5.20718e-05	0.133679	0.404709	0.580895	6.83258e-05	0.668012	1.82517e-06	0.136316	0.395419	0.429907	0.00502691	-0.317196	0.0433058	-0.118906	0.459022	0.84089	5.96649e-12	0.60669	2.61221e-05
erythrocyte differentiation	-0.307257	0.0506872	-0.0751243	0.640632	-0.280762	0.0753844	-0.118955	0.458838	0.290148	0.0657371	-0.293505	0.0625345	-0.12679	0.429561	0.544926	0.000229753	0.23549	0.138294	0.29537	0.0608095	0.36385	0.0193606	-0.441205	0.00388318	-0.25363	0.109579	-0.370982	0.0169453	-0.178489	0.264191	-0.06157	0.702156	0.0177734	0.912176	0.946393	9.68614e-21	-0.339122	0.0300815	-0.0179911	0.911104
Erythrocytes	-0.0905936	0.573228	-0.156455	0.328641	-0.149678	0.350282	-0.0214379	0.894162	0.056589	0.725271	-0.33855	0.030378	-0.19962	0.210825	0.508688	0.000683722	0.180313	0.259261	0.152983	0.339621	0.225903	0.155553	-0.336459	0.0314829	-0.16411	0.305225	-0.183824	0.249944	0.00719403	0.964394	0.104615	0.515089	-0.19843	0.213613	0.948974	3.78769e-21	-0.119172	0.458011	0.00147387	0.992703
Erythrocytes.1	-0.446392	0.00343919	0.125455	0.434475	-0.21882	0.169278	-0.0230325	0.886339	0.513512	0.000595453	-0.335042	0.0322508	0.0480337	0.76553	0.402559	0.00907128	0.43944	0.00404532	0.506379	0.000729968	0.489289	0.00116841	-0.426656	0.00540598	-0.300587	0.0561855	-0.41878	0.0064285	-0.35266	0.0237286	-0.0912077	0.57062	0.109275	0.496439	0.904442	5.1949e-16	-0.391344	0.0114017	0.157704	0.324746
Erythrocytes.2	0.42131	0.00608319	-0.0912517	0.570434	0.370784	0.0170087	0.315398	0.0445718	-0.420906	0.00613725	-0.176483	0.269685	-0.111913	0.486038	0.376361	0.0152967	-0.0185286	0.90846	-0.282169	0.0738719	-0.333087	0.0333348	-0.053505	0.739706	0.276716	0.0798716	0.398576	0.00984712	0.334667	0.0324566	0.388988	0.0119511	-0.446197	0.00345501	0.567889	0.000107667	0.504427	0.000771214	0.17526	0.27307
extracellular matrix (I)	-0.107165	0.504841	0.709016	2.12338e-07	0.768994	4.2851e-09	0.542176	0.000250677	0.148362	0.354582	-0.0280608	0.861744	0.565647	0.000116225	-0.281752	0.074318	0.434579	0.00452268	0.311928	0.0471008	-0.121707	0.448432	0.0768152	0.633111	0.372438	0.0164849	0.334194	0.0327174	-0.362468	0.0198603	0.258299	0.10298	0.055613	0.72983	-0.113966	0.478022	0.417624	0.00659195	0.825083	3.25493e-11
extracellular matrix (II)	0.114964	0.47415	0.684277	8.10221e-07	0.812593	1.10823e-10	0.506135	0.000735019	-0.0763798	0.635044	0.127695	0.426249	0.396065	0.0103651	-0.393901	0.0108296	0.0220633	0.891093	-0.0547562	0.733839	-0.532848	0.000335015	0.602233	3.10282e-05	0.573475	8.87744e-05	0.508881	0.000679977	-0.163042	0.308428	-0.0407756	0.800174	-0.0488809	0.761514	-0.439007	0.00408594	0.63798	7.22471e-06	0.483377	0.00136724
extracellular matrix (III)	0.116408	0.468579	0.554847	0.000166722	0.714245	1.57192e-07	0.610137	2.28252e-05	0.0697899	0.664591	0.0513062	0.750053	0.644036	5.54008e-06	-0.19243	0.228067	0.38787	0.0122199	0.135977	0.396607	-0.184618	0.247868	0.0652336	0.685321	0.386691	0.0125087	0.520985	0.000478711	-0.230301	0.147451	0.298809	0.0577286	0.0296379	0.854055	-0.230709	0.146714	0.401739	0.00922657	0.721719	1.01081e-07
extracellular matrix, collagen	-0.776329	2.45428e-09	0.429693	0.00505107	-0.268553	0.0895563	-0.213983	0.17914	0.720943	1.05893e-07	-0.0550278	0.732567	0.166316	0.298681	0.282143	0.0738993	0.365699	0.0187081	0.699794	3.55328e-07	0.532007	0.000343756	-0.0323789	0.840725	-0.334654	0.0324635	-0.593782	4.27023e-05	-0.637059	7.51842e-06	-0.516621	0.000544103	0.507818	0.000700836	0.331059	0.0344911	-0.580772	6.86277e-05	0.0680011	0.672701
extracellular matrix, complement	-0.418718	0.00643718	-0.299872	0.0568016	-0.804891	2.25687e-10	-0.656318	3.17544e-06	0.509947	0.000659625	-0.22201	0.162994	-0.128597	0.422963	0.04688	0.771009	0.149379	0.351255	0.404084	0.0087885	0.71614	1.40729e-07	-0.167308	0.295767	-0.613821	1.97266e-05	-0.594769	4.11568e-05	-0.253505	0.10976	-0.358312	0.0214292	0.175673	0.271925	0.243539	0.124933	-0.822296	4.31324e-11	-0.438751	0.00411019
extracellular region cluster (GO)	-0.146352	0.361212	0.785902	1.1484e-09	0.645685	5.14855e-06	0.436741	0.00430467	0.322743	0.0395812	0.191149	0.231239	0.67842	1.0918e-06	-0.211821	0.183677	0.295803	0.0604144	0.237329	0.135153	-0.209633	0.188354	0.372201	0.0165593	0.433155	0.00467146	0.382066	0.0136982	-0.516328	0.000548767	-0.105134	0.512994	0.286936	0.0689222	-0.227432	0.1527	0.259863	0.100839	0.614009	1.95791e-05
formyl peptide receptor mediated neutrophil response	-0.50364	0.000788427	-0.379077	0.014517	-0.869896	1.54846e-13	-0.661301	2.5154e-06	0.439376	0.00405133	-0.135501	0.398275	-0.220291	0.166359	0.074529	0.643289	0.11896	0.458817	0.400461	0.00947321	0.770101	3.94468e-09	-0.363257	0.0195736	-0.744441	2.41003e-08	-0.724186	8.7105e-08	-0.25182	0.112222	-0.337781	0.0307807	0.269316	0.0886135	0.234868	0.139368	-0.903739	5.95422e-16	-0.479262	0.0015228
G protein coupled receptors cluster	-0.384999	0.0129333	-0.441604	0.00384739	-0.823841	3.69213e-11	-0.622262	1.40209e-05	0.341237	0.0290054	-0.271648	0.085782	-0.161355	0.313527	0.0682628	0.671513	0.222422	0.162194	0.369347	0.0174754	0.759545	8.5324e-09	-0.443384	0.00369094	-0.728732	6.59312e-08	-0.608915	2.39485e-05	-0.18018	0.25962	-0.214855	0.177333	0.1307	0.415354	0.31473	0.0450499	-0.84923	2.25977e-12	-0.429254	0.00510114
G protein mediated calcium signalling	0.545563	0.000225142	-0.791133	7.45924e-10	-0.305195	0.0523386	-0.172656	0.280374	-0.563955	0.000123086	-0.122157	0.446744	-0.668608	1.77318e-06	0.458103	0.00259629	-0.393243	0.0109746	-0.517093	0.000536664	-0.13008	0.417588	-0.283017	0.0729713	-0.0898427	0.576425	0.0453086	0.778489	0.779399	1.9317e-09	0.433237	0.00466276	-0.509386	0.00067027	0.256652	0.105272	0.170384	0.286848	-0.419848	0.00628076
glycerophospholipid metabolism	0.360194	0.0207063	-0.880322	3.34806e-14	-0.723067	9.32037e-08	-0.5134	0.000597376	-0.209624	0.188372	-0.188785	0.237167	-0.628213	1.09551e-05	0.117501	0.464383	-0.323675	0.0389819	-0.296673	0.0596275	0.275595	0.0811501	-0.112963	0.481928	-0.463337	0.00228236	-0.182726	0.252835	0.612468	2.08171e-05	0.17691	0.268509	-0.391162	0.0114434	0.145931	0.362609	-0.274418	0.0825107	-0.66479	2.13112e-06
golgi membrane (I)	0.425662	0.00552668	-0.821535	4.65436e-11	-0.658363	2.88735e-06	-0.375831	0.0154528	-0.270119	0.087631	-0.0443704	0.782964	-0.601879	3.14515e-05	0.0324945	0.840163	-0.440937	0.00390744	-0.400076	0.0095486	0.128306	0.42402	0.120281	0.453808	-0.291539	0.064395	-0.079782	0.620002	0.607686	2.51279e-05	0.0900816	0.575407	-0.348711	0.0254541	0.0436419	0.786444	-0.1869	0.241968	-0.698888	3.73377e-07
golgi membrane (II)	0.804046	2.43525e-10	-0.499135	0.000893713	0.100778	0.530699	0.138643	0.387326	-0.678004	1.11491e-06	0.0926653	0.564453	-0.538386	0.000282313	-0.0117438	0.941907	-0.608252	2.45781e-05	-0.740887	3.04513e-08	-0.571182	9.6131e-05	0.311007	0.0477913	0.346178	0.0266147	0.452602	0.00296641	0.868062	1.9999e-13	0.388651	0.0120316	-0.543192	0.000242757	-0.139648	0.38386	0.614054	1.95439e-05	-0.282594	0.073419
growth factor induced, enriched in nuclear receptor subfamily 4	0.108382	0.499984	0.446941	0.00339484	0.590036	4.90555e-05	0.375621	0.015515	-0.116687	0.467508	0.35448	0.0229667	0.122989	0.443632	0.0143141	0.929221	-0.240772	0.129413	-0.248318	0.117472	-0.598559	3.5689e-05	0.253407	0.109902	0.561602	0.000133237	0.346487	0.0264708	-0.035135	0.827364	-0.0978421	0.5428	0.138287	0.388556	-0.110426	0.491888	0.517803	0.000525643	0.262539	0.097254
heme biosynthesis (I)	-0.124809	0.436862	-0.167592	0.294936	-0.152953	0.339719	-0.0551477	0.732006	0.0244264	0.87951	-0.310603	0.0480965	-0.183466	0.250884	0.483038	0.0013795	0.178433	0.264343	0.140023	0.382569	0.212735	0.181749	-0.396072	0.0103636	-0.148817	0.35309	-0.192382	0.228186	-0.0365657	0.820447	0.0813236	0.613236	-0.162	0.311572	0.930347	1.38227e-18	-0.155319	0.332211	-0.0127989	0.936697
heme biosynthesis (II)	-0.380225	0.0141977	-0.175602	0.272121	-0.478863	0.00153866	-0.27561	0.0811336	0.349485	0.0251075	-0.231429	0.145423	-0.125085	0.435843	0.492811	0.00106257	0.198808	0.212725	0.300064	0.056636	0.468228	0.00201974	-0.502472	0.000814606	-0.397068	0.0101555	-0.475911	0.0016608	-0.232907	0.142797	-0.214397	0.17828	0.129609	0.419292	0.825847	3.01024e-11	-0.549912	0.0001958	-0.192304	0.228378
Hox cluster I	0.0931649	0.562346	0.422713	0.00589868	0.538455	0.000281707	0.42662	0.00541026	-0.0593556	0.712401	0.181019	0.257369	-0.00789785	0.960913	-0.352892	0.0236304	-0.168815	0.291374	-0.196019	0.219344	-0.503949	0.000781635	0.401629	0.00924767	0.467803	0.00204147	0.200676	0.208371	0.0727002	0.651477	-0.123431	0.441983	-0.074427	0.643745	-0.253122	0.110316	0.537825	0.000287287	0.206532	0.195122
Hox cluster II	0.300598	0.056176	0.303063	0.0540908	0.612047	2.11669e-05	0.618482	1.63574e-05	-0.279248	0.07704	0.196345	0.218563	0.0750631	0.640905	-0.161936	0.311763	-0.155741	0.33088	-0.262222	0.0976737	-0.517484	0.000530582	0.347383	0.026057	0.540356	0.000265446	0.460654	0.00243884	0.148505	0.354113	0.270264	0.0874546	-0.116504	0.468208	-0.0984114	0.540444	0.651248	4.00763e-06	0.398099	0.00994384
Hox cluster III	0.158576	0.322045	0.346649	0.0263956	0.500901	0.000851042	0.542879	0.000245172	-0.135798	0.397235	0.308948	0.0493643	-0.00394455	0.980473	-0.239116	0.132149	-0.183708	0.250249	-0.169003	0.290829	-0.421766	0.00602265	0.47182	0.00184422	0.496198	0.000968896	0.280833	0.0753074	0.121722	0.448379	0.122148	0.446779	0.0207854	0.897366	-0.209265	0.189148	0.527871	0.000389761	0.317764	0.0429118
Hox cluster IV	0.0666999	0.678624	0.412494	0.00736069	0.528391	0.000383683	0.491332	0.00110595	-0.0975849	0.543867	0.26958	0.0882895	-0.0237695	0.882727	-0.196888	0.217266	-0.191748	0.229752	-0.18328	0.251372	-0.474102	0.00173982	0.367328	0.018149	0.460279	0.00246143	0.178016	0.26548	0.0672512	0.676112	-0.0562331	0.726932	0.018387	0.909156	-0.198046	0.214518	0.525469	0.000418943	0.241934	0.127518
Hox cluster V	0.406684	0.00832366	0.199797	0.210412	0.528944	0.000377319	0.610159	2.28058e-05	-0.262998	0.0966492	0.21545	0.176107	-0.0376365	0.815279	-0.339109	0.0300881	-0.197583	0.215614	-0.28816	0.0676941	-0.469156	0.00197303	0.515205	0.00056698	0.505095	0.000756877	0.465253	0.0021761	0.329	0.0356986	0.345552	0.026908	-0.188225	0.238587	-0.248707	0.11688	0.651006	4.05214e-06	0.321058	0.0406838
Hox cluster VI	0.139969	0.382754	0.378075	0.0148007	0.603679	2.93515e-05	0.697412	4.04597e-07	-0.0992325	0.537054	0.280301	0.0758854	0.0662656	0.680605	-0.323554	0.0390595	-0.0640426	0.690778	-0.12205	0.447147	-0.407175	0.00823829	0.197821	0.215052	0.488899	0.0011807	0.307186	0.0507427	0.0560693	0.727697	0.268201	0.0899934	0.0325771	0.839762	-0.121633	0.448711	0.551037	0.000188797	0.492575	0.00106939
IL2, IL7, TCR network	0.228593	0.15056	0.509481	0.000668453	0.912439	1.01708e-16	0.603455	2.9605e-05	-0.266613	0.0919856	-0.0115664	0.942783	0.426937	0.0053722	-0.0654071	0.684527	0.217834	0.171257	-0.0791231	0.622903	-0.46709	0.00207836	0.0460878	0.774777	0.524511	0.000431116	0.585586	5.7715e-05	-0.0504649	0.754023	0.356943	0.0219684	-0.196861	0.21733	-0.120073	0.454595	0.71948	1.15543e-07	0.692397	5.2969e-07
immune activation - generic cluster	-0.234272	0.140404	-0.636573	7.67799e-06	-0.942007	4.31458e-20	-0.667891	1.83586e-06	0.24518	0.122332	-0.160624	0.315754	-0.376402	0.0152846	0.118959	0.45882	-0.0176162	0.91295	0.175326	0.272887	0.679024	1.05905e-06	-0.37407	0.0159815	-0.716093	1.41112e-07	-0.611012	2.2052e-05	0.0322277	0.841459	-0.182829	0.252561	0.0751716	0.640422	0.250089	0.114795	-0.802311	2.84412e-10	-0.611728	2.1436e-05
Immune Responses	-0.121217	0.450278	0.843549	4.4051e-12	0.788147	9.55656e-10	0.549406	0.000199029	0.19924	0.211713	-0.102534	0.523525	0.544491	0.000232956	-0.216154	0.174664	0.366402	0.0184652	0.266749	0.0918133	-0.247676	0.118454	0.38712	0.012403	0.32376	0.0389279	0.32618	0.0374081	-0.321506	0.0403887	-0.0546586	0.734296	0.00143432	0.992899	-0.171019	0.285029	0.480229	0.00148488	0.657676	2.98133e-06
immuregulation - monocytes, T and B cells	0.215048	0.176935	0.493325	0.00104787	0.738217	3.62132e-08	0.957181	1.33484e-22	-0.0794175	0.621607	0.195719	0.220064	0.362656	0.0197917	-0.140009	0.382618	0.133953	0.403738	-0.0768837	0.632807	-0.431001	0.00490467	0.201505	0.206457	0.599242	3.47761e-05	0.52051	0.000485479	-0.0241873	0.88068	0.34092	0.0291643	0.0410695	0.798763	-0.0644986	0.688686	0.597053	3.77764e-05	0.647328	4.78399e-06
inflammasome receptors and signalling	-0.606964	2.58451e-05	0.037601	0.81545	-0.600905	3.26442e-05	-0.523472	0.000444686	0.673041	1.42749e-06	-0.189779	0.23466	0.10025	0.532866	-0.0343506	0.831162	0.312783	0.0464672	0.58919	5.06035e-05	0.712263	1.76302e-07	-0.0777769	0.628849	-0.570294	9.91274e-05	-0.599442	3.45136e-05	-0.500791	0.000853631	-0.449105	0.00322506	0.320766	0.0408775	0.161396	0.313403	-0.787642	9.96199e-10	-0.210412	0.186679
Inflammation	-0.171046	0.284953	-0.661763	2.46103e-06	-0.930031	1.50531e-18	-0.63589	7.90742e-06	0.203123	0.202759	-0.137775	0.390331	-0.383374	0.0133525	0.0773678	0.630661	-0.0560295	0.727883	0.119211	0.457863	0.640493	6.47545e-06	-0.306752	0.0510876	-0.68095	9.6063e-07	-0.567836	0.000107865	0.0768198	0.633091	-0.170083	0.287713	0.034688	0.829527	0.214895	0.177249	-0.756292	1.0738e-08	-0.631676	9.4672e-06
Inflammation.1	-0.140991	0.379256	-0.63957	6.74198e-06	-0.873759	8.9196e-14	-0.564173	0.000122181	0.173945	0.276744	-0.1017	0.526926	-0.308134	0.0499971	0.09228	0.56608	-0.0232996	0.88503	0.10407	0.517289	0.612608	2.07011e-05	-0.298222	0.0582452	-0.610483	2.25171e-05	-0.500173	0.000868412	0.0545917	0.73461	-0.131683	0.411822	0.0473509	0.768772	0.203117	0.202774	-0.724242	8.68105e-08	-0.574518	8.55996e-05
Inflammation.2	-0.365032	0.0189415	-0.521064	0.000477591	-0.943764	2.40622e-20	-0.660519	2.60979e-06	0.336268	0.0315858	0.0551954	0.731783	-0.346391	0.0265152	0.0714777	0.656974	-0.0947278	0.555779	0.216135	0.174703	0.655077	3.363e-06	-0.299709	0.0569428	-0.66748	1.87266e-06	-0.668551	1.77807e-06	-0.104804	0.514325	-0.30535	0.0522129	0.31785	0.0428519	0.164298	0.304663	-0.86561	2.7987e-13	-0.595873	3.94907e-05
Inflammation.3	-0.283251	0.0727242	-0.552181	0.000181907	-0.91613	4.5424e-17	-0.601288	3.21704e-05	0.347336	0.0260788	-0.15382	0.336956	-0.252601	0.111076	0.109974	0.49367	0.0875038	0.586431	0.255603	0.106752	0.740658	3.09106e-08	-0.412245	0.00739994	-0.733092	5.02165e-08	-0.596995	3.78591e-05	-0.0547066	0.734071	-0.183033	0.252023	0.158761	0.321472	0.24748	0.118755	-0.852038	1.60826e-12	-0.52459	0.000430107
Inflammation.4	0.828974	2.17846e-11	-0.675941	1.23624e-06	-0.0364801	0.820861	0.0127212	0.937081	-0.766596	5.11891e-09	0.0770163	0.632219	-0.605197	2.76806e-05	-0.00131883	0.993471	-0.656268	3.18284e-06	-0.814009	9.68965e-11	-0.524681	0.000428938	0.219012	0.168895	0.225473	0.156362	0.40278	0.00902986	0.909906	1.73275e-16	0.37825	0.0147507	-0.584357	6.03391e-05	-0.150908	0.34629	0.517874	0.000524564	-0.43497	0.00448254
Inflammation.5	0.413313	0.00723308	-0.885172	1.56305e-14	-0.722357	9.72812e-08	-0.505894	0.000740029	-0.2241	0.158968	-0.289944	0.0659366	-0.506144	0.000734843	0.0848422	0.597911	-0.243331	0.125265	-0.29605	0.0601904	0.295617	0.060584	-0.128706	0.422565	-0.488547	0.00119188	-0.108564	0.499262	0.595256	4.04145e-05	0.182711	0.252874	-0.442045	0.00380808	0.100818	0.530537	-0.292385	0.0635897	-0.665303	2.07946e-06
Inflammation.6	-0.810824	1.30864e-10	0.442758	0.0037453	-0.303988	0.0533246	-0.227045	0.153418	0.886413	1.27939e-14	-0.143019	0.372368	0.386867	0.0124652	0.0471968	0.769503	0.553441	0.000174579	0.808369	1.64342e-10	0.697756	3.97099e-07	-0.231039	0.146121	-0.432543	0.00473672	-0.585711	5.74523e-05	-0.762813	6.74801e-09	-0.456458	0.00270246	0.54505	0.000228852	0.224143	0.158885	-0.712114	1.77821e-07	0.174107	0.27629
inflammatory response	-0.76221	7.04883e-09	0.485624	0.00128839	-0.239389	0.131695	-0.225115	0.157038	0.799373	3.68593e-10	-0.0348793	0.828602	0.262342	0.0975138	-0.145967	0.36249	0.367424	0.0181164	0.710528	1.94782e-07	0.545224	0.000227584	0.139167	0.385515	-0.330628	0.0347407	-0.527563	0.000393399	-0.702896	2.99461e-07	-0.536421	0.000300095	0.512285	0.000616887	0.0557774	0.729061	-0.592163	4.53495e-05	0.0878999	0.584731
innate activation by cytosolic DNA sensing	-0.163295	0.307666	-0.0164469	0.918708	-0.179491	0.261476	0.0877483	0.585381	0.0784651	0.625807	0.860192	5.74943e-13	-0.167474	0.295281	-0.0344806	0.830532	-0.490122	0.00114257	-0.199841	0.210308	-0.172889	0.279716	0.0352659	0.826731	0.224005	0.159149	-0.13317	0.406516	-0.111668	0.486999	-0.200772	0.208149	0.7449	2.33762e-08	-0.20605	0.19619	-0.201059	0.207486	-0.150722	0.346892
innate antiviral response	0.00540155	0.973262	-0.0732402	0.649055	-0.104247	0.516574	0.127352	0.427505	-0.0733315	0.648646	0.876082	6.3453e-14	-0.147729	0.356661	-0.0335232	0.835172	-0.535918	0.000304804	-0.333811	0.0329298	-0.302776	0.0543304	0.0867163	0.589817	0.32103	0.0407023	0.0258919	0.872338	-0.00242693	0.987985	-0.133403	0.405686	0.641752	6.12766e-06	-0.283361	0.0726084	-0.0790851	0.623071	-0.163913	0.305814
inositol phosphate metabolism	0.917165	3.59975e-17	-0.475323	0.00168616	0.162294	0.310681	0.228194	0.151293	-0.662171	2.414e-06	0.118545	0.460397	-0.344549	0.0273838	-0.00012137	0.999399	-0.525771	0.000415164	-0.758551	9.15676e-09	-0.562277	0.000130247	0.308948	0.0493642	0.351918	0.0240448	0.637887	7.25369e-06	0.865098	3.00001e-13	0.511163	0.000637069	-0.514909	0.000571873	-0.216881	0.173184	0.633617	8.71658e-06	-0.179967	0.260192
integrin cell surface interactions (I)	0.63964	6.72129e-06	0.0397847	0.804934	0.586354	5.61277e-05	0.449284	0.0032114	-0.605293	2.75781e-05	0.274442	0.0824833	-0.0714852	0.65694	-0.404798	0.0086586	-0.458962	0.00254226	-0.622564	1.38485e-05	-0.778223	2.11812e-09	0.491162	0.00111102	0.641164	6.2878e-06	0.681141	9.5133e-07	0.459399	0.00251519	0.250862	0.11364	-0.300124	0.056584	-0.429862	0.00503203	0.789412	8.60869e-10	0.0944971	0.556746
integrin cell surface interactions (II)	-0.424946	0.00561513	0.0898077	0.576573	-0.31754	0.0430667	-0.345845	0.0267702	0.479907	0.00149741	-0.247334	0.118981	0.19612	0.219101	0.40501	0.00862041	0.389365	0.0118617	0.410898	0.00761522	0.523085	0.000449835	-0.275086	0.0817362	-0.536543	0.000298963	-0.408057	0.00808691	-0.351804	0.0240939	-0.240287	0.13021	0.181293	0.256639	0.151289	0.34506	-0.512944	0.000605282	-0.0526963	0.743506
integrin mediated leukocyte migration	0.638375	7.10182e-06	0.0616582	0.701749	0.723624	9.01208e-08	0.532813	0.000335378	-0.660675	2.5907e-06	0.139032	0.385981	0.0180933	0.910602	0.00623496	0.969138	-0.261597	0.0985041	-0.572592	9.15434e-05	-0.74151	2.92367e-08	0.229599	0.148722	0.638933	6.93164e-06	0.734434	4.6128e-08	0.428822	0.00515076	0.475649	0.00167205	-0.382319	0.0136307	-0.185086	0.246652	0.864536	3.23615e-13	0.297741	0.0586723
integrins and cell adhesion	0.475439	0.0016811	0.323661	0.0389908	0.847411	2.80637e-12	0.589452	5.01198e-05	-0.53239	0.000339751	0.126241	0.431578	0.210799	0.185852	-0.0499596	0.75641	-0.126472	0.43073	-0.415013	0.00697412	-0.73287	5.09238e-08	0.308391	0.0497963	0.664836	2.12644e-06	0.704705	2.70768e-07	0.225808	0.155733	0.3235	0.0390944	-0.29136	0.0645668	-0.204565	0.199505	0.865187	2.96395e-13	0.422598	0.00591368
Interferon	-0.0189858	0.906211	0.0136801	0.932349	-0.0197303	0.90255	0.190992	0.231629	-0.0540893	0.736965	0.882665	2.32694e-14	-0.131383	0.4129	-0.0508102	0.752392	-0.530791	0.000356749	-0.323685	0.0389756	-0.349121	0.0252702	0.110978	0.489711	0.369452	0.0174409	0.0369843	0.818426	-0.0298864	0.852845	-0.154506	0.334779	0.648612	4.51567e-06	-0.288986	0.0668761	-0.0202211	0.900138	-0.107711	0.502658
interferon alpha response (I)	-0.533211	0.000331307	0.40306	0.00897758	-0.166819	0.297199	-0.122984	0.443652	0.59577	3.96431e-05	0.266256	0.0924383	0.250245	0.11456	-0.262328	0.0975323	0.0909343	0.571781	0.376075	0.0153808	0.249928	0.115036	0.237784	0.134382	-0.114284	0.476786	-0.293629	0.0624189	-0.588512	5.18769e-05	-0.605764	2.70789e-05	0.575226	8.35031e-05	-0.120252	0.453917	-0.459143	0.00253102	-0.0398951	0.804404
Interferon.1	-0.033015	0.837637	0.00680623	0.966312	-0.0370021	0.81834	0.160617	0.315775	-0.0607793	0.705808	0.874893	7.55972e-14	-0.127672	0.426334	-0.0252535	0.875461	-0.533727	0.000326107	-0.312043	0.0470155	-0.328371	0.0360741	0.0821003	0.609838	0.341129	0.0290594	0.0274894	0.864533	-0.039763	0.805039	-0.145199	0.365048	0.666383	1.97442e-06	-0.291495	0.0644374	-0.0392851	0.807338	-0.112852	0.482364
Interferon.2	-0.193342	0.225827	-0.051246	0.750336	-0.252217	0.111639	0.011564	0.942794	0.108057	0.501281	0.834316	1.23446e-11	-0.121142	0.450557	0.0242757	0.880248	-0.443588	0.00367336	-0.16054	0.316009	-0.0929109	0.563417	-0.056844	0.724082	0.142631	0.373682	-0.159534	0.319092	-0.14817	0.355212	-0.212923	0.181354	0.780141	1.82204e-09	-0.2235	0.160116	-0.298941	0.0576131	-0.182467	0.253519
intracellular transport	0.88902	8.3337e-15	-0.322594	0.0396779	0.356163	0.0222805	0.292205	0.0637601	-0.698618	3.78908e-07	0.0438919	0.785249	-0.308292	0.049874	-0.0393552	0.807	-0.482636	0.00139416	-0.735401	4.33786e-08	-0.664957	2.11424e-06	0.36497	0.0189631	0.443514	0.00367974	0.670598	1.60943e-06	0.818087	6.53978e-11	0.485376	0.0012969	-0.602247	3.10117e-05	-0.225698	0.155939	0.790413	7.92122e-10	-0.0702871	0.662343
KLF12 targets network	-0.727164	7.26236e-08	0.562235	0.000130434	-0.12473	0.437156	-0.0561201	0.72746	0.898433	1.61457e-15	-0.163395	0.307366	0.462908	0.00230677	-0.00313257	0.984492	0.596509	3.85585e-05	0.796549	4.71026e-10	0.603842	2.91674e-05	-0.196703	0.217707	-0.328973	0.0357142	-0.458132	0.00259442	-0.725753	7.91792e-08	-0.36103	0.0203921	0.490989	0.0011162	0.203616	0.201644	-0.53957	0.000272064	0.336193	0.0316262
leukocyte activation and migration	0.341219	0.0290141	0.486413	0.00126169	0.933226	6.22898e-19	0.571585	9.47989e-05	-0.41453	0.00704683	0.0517061	0.748168	0.298856	0.0576875	-0.132516	0.408846	-0.00461066	0.977176	-0.258572	0.102603	-0.66758	1.86366e-06	0.347962	0.0257925	0.636074	7.84476e-06	0.66134	2.51079e-06	0.0624966	0.697885	0.269176	0.0887856	-0.271771	0.0856349	-0.209518	0.188602	0.852426	1.53354e-12	0.535081	0.000312789
leukocyte differentiation	-0.658282	2.89829e-06	-0.0710431	0.658932	-0.697489	4.029e-07	-0.367103	0.0182253	0.709357	2.08251e-07	-0.0789916	0.623483	-0.0121569	0.939866	0.0645347	0.688521	0.323574	0.039047	0.60075	3.28377e-05	0.794003	5.85618e-10	-0.43773	0.00420795	-0.612205	2.10353e-05	-0.744127	2.46074e-08	-0.439208	0.00406703	-0.338401	0.0304556	0.463204	0.0022899	0.316433	0.0438392	-0.883728	1.96775e-14	-0.174857	0.274194
leukocyte migration	0.129677	0.419045	0.735902	4.20138e-08	0.902406	7.6908e-16	0.597943	3.65305e-05	-0.045495	0.7776	0.128573	0.423049	0.483284	0.00137061	-0.286245	0.0696232	0.133988	0.403613	0.00134198	0.993356	-0.524398	0.000432571	0.467348	0.00206493	0.62401	1.30475e-05	0.552887	0.000177767	-0.15009	0.34894	0.147016	0.359012	-0.0146176	0.927724	-0.344286	0.02751	0.699502	3.61049e-07	0.685008	7.80221e-07
lipid metabolism, endoplasmic reticulum	0.0289695	0.857313	-0.650068	4.22828e-06	-0.736146	4.13658e-08	-0.516111	0.000552243	0.108912	0.497881	-0.396894	0.0101914	-0.339029	0.0301292	0.202257	0.204734	0.100544	0.531659	0.129883	0.418298	0.639598	6.73373e-06	-0.367822	0.0179821	-0.671615	1.53127e-06	-0.357862	0.0216055	0.251204	0.113133	0.188598	0.237641	-0.225509	0.156294	0.342493	0.0283815	-0.535844	0.000305503	-0.416774	0.00671425
lymphocyte generic cluster	0.271728	0.0856864	0.618671	1.62327e-05	0.91195	1.12871e-16	0.767721	4.7105e-09	-0.191922	0.229322	0.182902	0.252369	0.410009	0.0077601	-0.168028	0.293663	0.0395109	0.806251	-0.161619	0.312726	-0.615005	1.88154e-05	0.399561	0.00965018	0.681004	9.58003e-07	0.642953	5.81183e-06	-0.0149598	0.926037	0.230902	0.146368	-0.053275	0.740787	-0.242056	0.127319	0.78136	1.65438e-09	0.633301	8.8348e-06
lysosomal/endosomal proteins	-0.511252	0.000635447	0.489944	0.00114805	-0.0592591	0.712849	-0.196029	0.219318	0.499196	0.000892205	0.16026	0.316868	0.203441	0.20204	-0.276435	0.08019	0.0502501	0.755037	0.398149	0.00993365	0.160707	0.3155	0.545518	0.000225468	-0.0208561	0.897019	-0.253591	0.109635	-0.537119	0.000293668	-0.581981	6.57228e-05	0.42614	0.00546835	-0.200614	0.208515	-0.285894	0.0699812	-0.00791251	0.960841
lysosome	-0.327555	0.0365663	0.439415	0.00404766	0.0724435	0.65263	-0.136725	0.393987	0.264038	0.0952887	0.246433	0.120374	0.170874	0.285444	-0.292814	0.0631838	-0.0857624	0.59393	0.216487	0.173985	-0.036758	0.819519	0.663526	2.26356e-06	0.145211	0.365009	-0.0637967	0.691906	-0.406706	0.00831987	-0.482623	0.00139466	0.335758	0.0318608	-0.28769	0.0681639	-0.0915068	0.569352	-0.0101453	0.949803
MAPK, RAS signalling	-0.721028	1.05355e-07	0.502826	0.000806602	-0.189312	0.235836	-0.0650251	0.686275	0.904663	4.97623e-16	-0.135708	0.397551	0.410727	0.0076429	0.0332284	0.836601	0.567701	0.000108361	0.789407	8.61199e-10	0.639286	6.82583e-06	-0.211805	0.183711	-0.362739	0.0197617	-0.486429	0.00126114	-0.695534	4.47834e-07	-0.345166	0.0270904	0.509899	0.000660527	0.246436	0.120369	-0.580505	6.9285e-05	0.296829	0.0594867
Membrane, ER proteins	0.108049	0.50131	0.718867	1.19826e-07	0.746872	2.0491e-08	0.71036	1.96664e-07	0.113957	0.478056	0.194237	0.223645	0.516709	0.000542705	-0.176555	0.269486	0.13821	0.388822	0.0412803	0.797752	-0.403441	0.00890672	0.527863	0.000389852	0.495686	0.000982566	0.543806	0.000238076	-0.193806	0.224694	0.0562699	0.726761	0.120812	0.451803	-0.222302	0.162426	0.536431	0.000300004	0.593506	4.31424e-05
Memory B cell surface signature	0.227643	0.152311	0.470578	0.00190334	0.766307	5.22918e-09	0.654879	3.39385e-06	-0.255711	0.106598	0.2681	0.0901185	0.204466	0.199726	-0.225418	0.156467	-0.128357	0.423835	-0.254763	0.107949	-0.685012	7.80072e-07	0.293054	0.0629577	0.865625	2.79315e-13	0.472688	0.00180388	0.0661977	0.680915	0.122107	0.44693	-0.0139303	0.931114	-0.253835	0.109283	0.709806	2.02993e-07	0.456853	0.0026766
metabolism in mitochondria, peroxisome	0.353022	0.0235753	0.26268	0.0970676	0.51523	0.000566568	0.256538	0.105431	-0.308405	0.0497857	0.00631103	0.968762	0.0635922	0.692846	-0.00917517	0.954598	-0.228745	0.150281	-0.346197	0.0266059	-0.5784	7.46673e-05	0.572806	9.08658e-05	0.524997	0.000424907	0.4769	0.00161896	0.222476	0.162089	0.0383201	0.811984	-0.293283	0.0627425	-0.280535	0.0756317	0.606975	2.58339e-05	0.0914526	0.569582
metabolism of steroids	0.319283	0.0418723	0.396946	0.0101807	0.605899	2.69378e-05	0.474643	0.00171584	-0.110002	0.493561	0.134218	0.402801	0.254122	0.108869	-0.0626774	0.697052	-0.06984	0.664365	-0.266116	0.0926163	-0.570557	9.82318e-05	0.35889	0.021205	0.654786	3.40834e-06	0.516107	0.000552317	0.127923	0.425418	0.112014	0.485641	-0.0845688	0.599095	-0.245649	0.121597	0.591321	4.67853e-05	0.348033	0.0257602
MHC-TLR7-TLR8 cluster	-0.147489	0.357451	0.782466	1.51492e-09	0.680885	9.63777e-07	0.438162	0.00416635	0.155788	0.330734	0.11775	0.463432	0.435733	0.00440513	-0.256425	0.105591	0.149283	0.351568	0.144573	0.367142	-0.341517	0.0288649	0.48586	0.00128035	0.330643	0.0347321	0.272314	0.0849863	-0.327165	0.0368035	-0.180025	0.260035	0.159919	0.317911	-0.302365	0.054675	0.414145	0.00710522	0.482673	0.00139283
mismatch repair (I)	0.534747	0.000316027	0.24504	0.122552	0.766366	5.20666e-09	0.553873	0.000172133	-0.522358	0.000459648	0.189214	0.236085	0.094741	0.555723	-0.131746	0.411598	-0.268714	0.0893566	-0.497846	0.00092605	-0.802096	2.89902e-10	0.390727	0.0115434	0.778553	2.0643e-09	0.686188	7.33973e-07	0.315513	0.0444899	0.319353	0.0418246	-0.275904	0.080796	-0.260184	0.100403	0.869921	1.54306e-13	0.341261	0.0289932
mismatch repair (II)	0.450066	0.00315212	0.37072	0.0170293	0.836328	9.91603e-12	0.583589	6.20331e-05	-0.43989	0.00400344	0.12681	0.429488	0.167572	0.294992	-0.135622	0.397853	-0.171207	0.284491	-0.402752	0.00903506	-0.767662	4.73128e-09	0.372576	0.0164418	0.743656	2.53856e-08	0.653414	3.63022e-06	0.231426	0.145429	0.281616	0.0744639	-0.265848	0.0929576	-0.232526	0.14347	0.876957	5.57205e-14	0.426041	0.00548034
mitochondrial cluster	0.320727	0.0409038	0.54738	0.000212432	0.917915	3.03536e-17	0.605049	2.78391e-05	-0.312432	0.0467266	0.117492	0.464421	0.263106	0.0965066	-0.180604	0.25848	-0.0530905	0.741653	-0.231622	0.145078	-0.681748	9.22353e-07	0.438301	0.00415302	0.684684	7.93406e-07	0.617156	1.72577e-05	0.0886449	0.581539	0.249186	0.116155	-0.198332	0.213845	-0.288251	0.0676036	0.86302	3.96391e-13	0.558471	0.000147916
Mitochondrial Respiration	0.0336311	0.834648	0.773516	3.04652e-09	0.910853	1.42243e-16	0.562263	0.000130309	-0.0654194	0.684471	0.118256	0.461497	0.425356	0.00556426	-0.198506	0.213435	0.101497	0.527757	0.0123279	0.939022	-0.54642	0.000219066	0.434242	0.00455754	0.629875	1.02162e-05	0.463449	0.00227604	-0.211832	0.183654	0.0429966	0.789529	0.00312056	0.984551	-0.267915	0.0903496	0.691516	5.55043e-07	0.638669	7.01151e-06
Mitochondrial Respiration.1	-0.186594	0.242754	0.893855	3.65608e-15	0.824311	3.52041e-11	0.480241	0.00148442	0.172827	0.279889	0.0126652	0.937357	0.475378	0.00168375	-0.176079	0.270802	0.252418	0.111343	0.254635	0.108132	-0.351573	0.0241935	0.407777	0.00813465	0.498469	0.000910278	0.277951	0.0784799	-0.383641	0.0132828	-0.0744535	0.643626	0.0919307	0.567557	-0.171852	0.282655	0.524127	0.000436089	0.678792	1.07152e-06
Mitochondrial Stress	0.261277	0.0989313	0.60647	2.63467e-05	0.960536	2.80246e-23	0.665973	2.01372e-06	-0.261345	0.0988404	0.0726369	0.651761	0.364377	0.0191728	-0.153079	0.339314	0.0714838	0.656946	-0.149612	0.350495	-0.626098	1.19663e-05	0.337251	0.0310605	0.671613	1.53142e-06	0.61312	2.02846e-05	0.00133353	0.993398	0.268598	0.0895004	-0.176628	0.269287	-0.226047	0.155283	0.831826	1.61269e-11	0.650283	4.1873e-06
Mitochondrial Stress / Proteasome	0.469374	0.00196224	0.326132	0.0374377	0.810399	1.36154e-10	0.533721	0.000326167	-0.482152	0.00141199	0.127378	0.42741	0.0258806	0.872394	-0.15942	0.319442	-0.255772	0.106512	-0.424803	0.00563295	-0.773599	3.02732e-09	0.472738	0.00180159	0.681429	9.375e-07	0.617018	1.73537e-05	0.307248	0.0506936	0.268148	0.0900589	-0.331201	0.0344091	-0.283683	0.0722709	0.914673	6.27132e-17	0.353278	0.0234676
mitosis (TF motif CCAATNNSNNNGCG)	0.598504	3.57637e-05	0.189617	0.235068	0.770035	3.96431e-09	0.530317	0.000361932	-0.563138	0.000126529	0.123396	0.442113	-0.00258346	0.98721	-0.100785	0.530671	-0.272198	0.0851251	-0.501817	0.000829633	-0.763899	6.23668e-09	0.389897	0.0117365	0.662354	2.39322e-06	0.689832	6.06688e-07	0.426928	0.00537331	0.418126	0.00652052	-0.387752	0.0122485	-0.26349	0.0960034	0.929312	1.82534e-18	0.340082	0.0295887
mitotic cell cycle	0.366401	0.0184655	0.290694	0.0652076	0.591878	4.58313e-05	0.461264	0.00240244	-0.3127	0.0465281	0.359373	0.0210194	0.113901	0.478274	-0.0777307	0.629054	-0.318574	0.042355	-0.436905	0.00428848	-0.747854	1.91816e-08	0.386669	0.012514	0.861753	4.68725e-13	0.525316	0.000420866	0.176223	0.270403	0.119875	0.455344	-0.00125681	0.993778	-0.23106	0.146084	0.649247	4.38813e-06	0.257039	0.10473
mitotic cell cycle - DNA replication	0.374651	0.0158055	0.382947	0.0134644	0.758099	9.45489e-09	0.546275	0.000220079	-0.349541	0.0250829	0.245241	0.122237	0.241939	0.127508	-0.111707	0.486846	-0.180348	0.259167	-0.375425	0.0155733	-0.739984	3.22967e-08	0.343535	0.0278722	0.82947	2.06815e-11	0.621152	1.46732e-05	0.115008	0.473979	0.210034	0.18749	-0.0973478	0.544851	-0.24486	0.122836	0.74626	2.13486e-08	0.41352	0.00720111
mitotic cell cycle in stimulated CD4 T cells	0.459467	0.00251104	0.1205	0.452981	0.564723	0.000119928	0.437187	0.00426077	-0.48372	0.00135496	0.342901	0.0281809	-0.0492899	0.759578	-0.021422	0.89424	-0.410813	0.00762891	-0.548357	0.000205873	-0.785367	1.19944e-09	0.293167	0.0628516	0.828848	2.20726e-11	0.524028	0.00043738	0.324398	0.0385221	0.213274	0.180619	-0.12105	0.450905	-0.201589	0.206265	0.710784	1.91945e-07	0.182062	0.254591
mitotic cell cycle in stimulated CD4 T cells.1	0.472425	0.00181603	0.15327	0.338707	0.578728	7.38028e-05	0.435887	0.00438967	-0.471223	0.00187244	0.355161	0.022687	0.0059901	0.97035	-0.0562205	0.726991	-0.410318	0.00770945	-0.557653	0.000151985	-0.808124	1.68092e-10	0.353868	0.0232205	0.836307	9.93886e-12	0.566625	0.000112418	0.295985	0.0602499	0.19961	0.210848	-0.104308	0.516327	-0.239368	0.131731	0.714544	1.54475e-07	0.184891	0.24716
mitotic cell cycle in stimulated CD4 T cells.2	0.281403	0.074693	0.391179	0.0114395	0.690449	5.87264e-07	0.495925	0.000976175	-0.291395	0.0645327	0.230933	0.146312	0.185682	0.245107	-0.0768837	0.632807	-0.168929	0.291043	-0.302192	0.0548202	-0.691037	5.69316e-07	0.34373	0.0277776	0.829842	1.98906e-11	0.499603	0.000882223	0.0875805	0.586101	0.156738	0.327756	-0.0648805	0.686937	-0.171873	0.282593	0.680213	9.97266e-07	0.387137	0.0123986
mitotic cell division	0.415234	0.006941	0.193665	0.225038	0.582389	6.47681e-05	0.444779	0.00357226	-0.412928	0.00729277	0.323977	0.0387892	0.0135832	0.932827	-0.0742773	0.644413	-0.36158	0.0201871	-0.489332	0.00116707	-0.771878	3.45049e-09	0.323994	0.0387785	0.845368	3.56766e-12	0.518069	0.000521574	0.259689	0.101074	0.175219	0.273185	-0.0917777	0.568205	-0.207618	0.192733	0.691887	5.4424e-07	0.221128	0.164714
Monocyte surface signature	-0.228412	0.150893	-0.60171	3.16558e-05	-0.91977	1.97669e-17	-0.630469	9.96338e-06	0.281061	0.0750611	-0.201368	0.206772	-0.292853	0.0631473	0.100388	0.532301	0.0527419	0.743292	0.208461	0.190892	0.707847	2.26909e-07	-0.358747	0.0212603	-0.698038	3.91068e-07	-0.568618	0.00010501	-0.00279631	0.986156	-0.169379	0.289743	0.0682657	0.671499	0.257525	0.104052	-0.811024	1.28439e-10	-0.566504	0.000112883
Monocytes	-0.166072	0.299399	0.622621	1.3816e-05	0.361445	0.0202375	0.177178	0.267773	0.267273	0.0911539	0.113868	0.478403	0.271676	0.0857491	-0.353456	0.0233928	0.0375071	0.815903	0.206339	0.195548	-0.156805	0.327549	0.781689	1.61164e-09	0.230783	0.146582	0.153491	0.338003	-0.290967	0.0649443	-0.288443	0.0674137	0.152857	0.340024	-0.323746	0.0389365	0.198669	0.213051	0.23378	0.141263
muscle contraction, SRF targets	0.599279	3.47283e-05	-0.603391	2.96786e-05	-0.15315	0.339088	-0.144039	0.368932	-0.524446	0.000431959	-0.0874833	0.586519	-0.287483	0.0683715	-0.0833347	0.604456	-0.242438	0.126701	-0.461804	0.00237063	-0.117003	0.466294	-0.0042974	0.978726	-0.237144	0.135466	0.2662	0.092509	0.619368	1.578e-05	0.434514	0.00452942	-0.469543	0.00195386	-0.21548	0.176044	0.206625	0.194917	-0.277651	0.078816
myeloid cell cytokines, metallopeptidases and laminins	-0.407685	0.00815039	-0.31445	0.0452513	-0.835155	1.12706e-11	-0.555423	0.000163597	0.532637	0.000337193	0.0129112	0.936143	-0.289667	0.0662068	0.117466	0.46452	-0.0564513	0.725914	0.284159	0.0717724	0.604813	2.80947e-05	-0.197208	0.216505	-0.540464	0.000264544	-0.656104	3.20717e-06	-0.161582	0.312838	-0.382012	0.0137126	0.338174	0.0305745	0.228555	0.15063	-0.787886	9.76402e-10	-0.485955	0.00127713
myeloid cell enriched receptors and transporters	-0.469316	0.00196509	0.603936	2.90622e-05	0.0659203	0.682181	-0.0273789	0.865073	0.569172	0.000103032	0.0865594	0.590493	0.286064	0.0698071	-0.286215	0.0696537	0.174807	0.274333	0.469443	0.00195879	0.183837	0.249911	0.570007	0.000100111	-0.0299549	0.852512	-0.167568	0.295006	-0.509267	0.000672555	-0.456055	0.00272905	0.376099	0.0153736	-0.177842	0.265957	-0.192046	0.229014	0.160988	0.314644
myeloid, dendritic cell activation via NFkB (I)	-0.682878	8.70603e-07	0.318832	0.0421784	-0.319179	0.0419431	0.00054977	0.997278	0.81817	6.4872e-11	-0.0565674	0.725372	0.266002	0.0927609	-0.0284299	0.859944	0.508675	0.000683977	0.751365	1.51095e-08	0.718736	1.20762e-07	-0.258771	0.10233	-0.460664	0.00243823	-0.551636	0.000185158	-0.590269	4.86358e-05	-0.2583	0.102978	0.510608	0.000647284	0.27037	0.0873248	-0.645068	5.29192e-06	0.210844	0.185755
myeloid, dendritic cell activation via NFkB (II)	-0.745139	2.30071e-08	0.1297	0.41896	-0.565186	0.000118058	-0.293309	0.0627186	0.800724	3.27326e-10	-0.0501426	0.755545	0.0894169	0.57824	0.0156376	0.922696	0.372686	0.0164076	0.700449	3.42775e-07	0.779573	1.90544e-09	-0.323287	0.0392309	-0.589711	4.96445e-05	-0.730939	5.74812e-08	-0.567176	0.000110324	-0.406764	0.00830963	0.527832	0.000390213	0.265454	0.0934619	-0.821847	4.51167e-11	-0.0521759	0.745955
Naive B cell surface signature	0.311748	0.0472348	0.442774	0.0037439	0.745624	2.22753e-08	0.903198	6.60938e-16	-0.098635	0.53952	0.0829904	0.605955	0.32356	0.0390559	-0.0551964	0.731778	0.146089	0.362085	-0.103234	0.52068	-0.421306	0.00608371	0.182405	0.253683	0.493882	0.00103213	0.5499	0.000195878	0.0892316	0.579031	0.402823	0.0090219	-0.107191	0.504737	-0.0206818	0.897875	0.669513	1.69691e-06	0.63563	7.99626e-06
Neutrophils	0.169018	0.290788	-0.719746	1.13732e-07	-0.708603	2.17388e-07	-0.465928	0.00213974	-0.0778845	0.628373	-0.130191	0.417188	-0.559139	0.000144663	0.139898	0.382999	-0.302276	0.0547499	-0.209995	0.187574	0.239701	0.131177	-0.182204	0.254214	-0.282746	0.073258	-0.320196	0.0412576	0.418826	0.00642218	-0.00220839	0.989067	-0.217565	0.171799	0.165579	0.300856	-0.342967	0.0281486	-0.615927	1.81327e-05
NK cell surface signature	0.107126	0.504996	0.576716	7.92438e-05	0.7124	1.74918e-07	0.551184	0.000187895	-0.109012	0.497483	0.213966	0.179176	0.260692	0.0997175	-0.00544062	0.973069	-0.0725544	0.652132	-0.154743	0.334029	-0.559713	0.000141926	0.328842	0.0357924	0.521397	0.000472919	0.37764	0.0149253	-0.0530403	0.741889	-0.00752616	0.962751	0.045881	0.775762	-0.202701	0.203721	0.624807	1.26248e-05	0.424917	0.00561875
nuclear pore complex	0.529388	0.000372285	0.365007	0.0189502	0.871408	1.25036e-13	0.617629	1.69314e-05	-0.450262	0.00313743	0.131394	0.41286	0.20692	0.194267	-0.162598	0.309765	-0.143165	0.371875	-0.393415	0.0109365	-0.731701	5.48039e-08	0.461697	0.00237693	0.682686	8.79189e-07	0.755496	1.13531e-08	0.260712	0.0996898	0.374363	0.0158926	-0.304979	0.0525139	-0.289541	0.0663306	0.914361	6.7151e-17	0.474644	0.00171579
nuclear pore complex (mitosis)	0.56932	0.00010251	0.313838	0.0456949	0.846664	3.06521e-12	0.544853	0.000230289	-0.496877	0.000951045	0.0280255	0.861916	0.192491	0.227916	-0.15718	0.326377	-0.116225	0.469283	-0.38602	0.0126756	-0.711137	1.88106e-07	0.495309	0.000992753	0.648833	4.47086e-06	0.767315	4.85425e-09	0.300157	0.0565551	0.401102	0.00934878	-0.413347	0.00722772	-0.266017	0.0927426	0.925309	5.1528e-18	0.444409	0.0036034
nuclear pore, transport; mRNA splicing, processing	0.614931	1.88708e-05	0.272441	0.0848352	0.83357	1.33798e-11	0.587391	5.40479e-05	-0.524567	0.000430394	0.121474	0.449308	0.154943	0.333396	-0.194141	0.22388	-0.193017	0.226624	-0.463337	0.00228236	-0.752588	1.38914e-08	0.47747	0.0015953	0.671681	1.52631e-06	0.784465	1.29023e-09	0.358946	0.0211834	0.410893	0.00761606	-0.369284	0.0174962	-0.349034	0.025309	0.936145	2.67509e-19	0.411649	0.00749458
nucleotide metabolism	0.296716	0.0595886	0.562124	0.00013092	0.926917	3.42053e-18	0.627853	1.11216e-05	-0.281154	0.074961	0.14631	0.361351	0.387033	0.0124242	-0.133338	0.405918	0.026436	0.869679	-0.207113	0.193841	-0.654295	3.48635e-06	0.337794	0.030774	0.718059	1.25701e-07	0.650405	4.16404e-06	-0.00344355	0.982952	0.256653	0.10527	-0.133476	0.405427	-0.227485	0.152601	0.803111	2.64818e-10	0.611782	2.13909e-05
olfactory receptors	-0.38685	0.0124694	0.593605	4.29838e-05	0.366167	0.018546	0.439438	0.00404548	0.443598	0.00367252	-0.00717842	0.964471	0.498696	0.00090461	0.14106	0.37902	0.558676	0.000146912	0.595265	4.04001e-05	0.288548	0.0673094	-0.106431	0.507777	0.0778354	0.62859	-0.00559694	0.972295	-0.515024	0.000569962	0.342996	0.0281344	0.346526	0.0264523	0.226317	0.154777	-0.021228	0.895193	0.795107	5.33054e-10
phosphatidylinositol signalling system	0.881965	2.59608e-14	-0.483762	0.00135346	0.174785	0.274395	0.197373	0.216112	-0.707716	2.28589e-07	0.0548262	0.733511	-0.429008	0.00512933	-0.00642781	0.968184	-0.529282	0.000373481	-0.741735	2.88083e-08	-0.562343	0.000129961	0.304955	0.0525336	0.332899	0.033441	0.570818	9.73483e-05	0.885434	1.49858e-14	0.523729	0.000441291	-0.584694	5.96089e-05	-0.175936	0.271196	0.667167	1.90121e-06	-0.185334	0.246007
Plasma cell surface signature	0.150739	0.346837	0.564187	0.000122125	0.718525	1.22282e-07	0.474452	0.00172427	-0.138423	0.388085	0.287986	0.0678677	0.225964	0.155438	-0.191518	0.230321	-0.17958	0.261236	-0.205892	0.19654	-0.679332	1.04274e-06	0.476063	0.00165431	0.827481	2.54421e-11	0.446156	0.00345836	-0.0371747	0.817507	-0.0605171	0.707021	0.0578727	0.71929	-0.291568	0.0643678	0.645578	5.17322e-06	0.378178	0.0147714
Plasma Cells	0.324598	0.0383958	0.139472	0.384463	0.437539	0.00422646	0.457948	0.0026061	-0.315247	0.0446795	0.431307	0.00487088	-0.0573008	0.721953	-0.155281	0.33233	-0.42988	0.0050299	-0.476496	0.00163594	-0.701121	3.30344e-07	0.279652	0.0765956	0.903074	6.76934e-16	0.387391	0.0123366	0.240437	0.129963	0.0614733	0.702602	0.0521583	0.746038	-0.219743	0.167443	0.541464	0.000256361	0.122357	0.445995
plasma cells & B cells, immunoglobulins	0.171665	0.283185	0.488575	0.00119099	0.686197	7.33641e-07	0.888704	8.78317e-15	-0.0767017	0.633615	0.329173	0.0355956	0.321768	0.0402162	-0.104197	0.516777	0.00323343	0.983992	-0.132504	0.408887	-0.516242	0.000550153	0.214469	0.178131	0.789121	8.81889e-10	0.480356	0.00147999	-0.039283	0.807348	0.215875	0.175234	0.166021	0.299551	-0.102641	0.52309	0.552299	0.000181209	0.559296	0.000143909
plasma cells, immunoglobulins	0.192385	0.228178	0.375374	0.0155886	0.600207	3.35239e-05	0.657308	3.03282e-06	-0.178747	0.263491	0.372976	0.0163176	0.169569	0.289194	-0.162284	0.310714	-0.177763	0.26617	-0.25139	0.112857	-0.60889	2.39719e-05	0.272264	0.0850462	0.909437	1.90936e-16	0.42921	0.00510612	0.0329807	0.837803	0.109445	0.495766	0.12971	0.418924	-0.173957	0.27671	0.540973	0.000260355	0.380293	0.0141791
plasma membrane, cell junction	-0.554361	0.000169401	0.726	7.7993e-08	0.154053	0.336215	0.0971342	0.545738	0.783905	1.34976e-09	0.0310618	0.847125	0.508102	0.000695207	0.0680357	0.672544	0.476939	0.00161735	0.628189	1.09662e-05	0.312136	0.0469461	0.0982571	0.541082	-0.100961	0.529951	-0.180392	0.25905	-0.630409	9.98876e-06	-0.30098	0.0558485	0.511387	0.000632992	0.047119	0.769873	-0.24529	0.122159	0.446885	0.00339932
platelet activation - actin binding	0.257002	0.104781	-0.299141	0.0574376	-0.107403	0.503887	-0.10909	0.497171	-0.194071	0.22405	-0.149949	0.349398	-0.223646	0.159836	0.910909	1.40578e-16	-0.0607481	0.705953	-0.18487	0.247213	-0.0458454	0.775931	-0.227316	0.152916	-0.0434566	0.787329	0.0586973	0.715457	0.351179	0.0243639	0.254962	0.107665	-0.245764	0.121417	0.439561	0.00403401	0.101828	0.526404	-0.106467	0.507635
platelet activation (I)	-0.710287	1.9749e-07	0.674382	1.3359e-06	-0.000802424	0.996027	-0.0155324	0.923214	0.872924	1.00647e-13	-0.125278	0.43513	0.49143	0.00110302	-0.0194152	0.904099	0.541528	0.000255844	0.750539	1.59873e-08	0.472308	0.00182145	-0.0714131	0.657264	-0.216117	0.17474	-0.392343	0.0111751	-0.738055	3.65931e-08	-0.431459	0.00485426	0.484529	0.00132631	0.145831	0.362942	-0.420941	0.00613261	0.363572	0.0194601
platelet activation (II)	-0.693654	4.95345e-07	0.528351	0.000384152	-0.160612	0.31579	-0.0893962	0.578329	0.894614	3.20101e-15	-0.1541	0.336065	0.434597	0.00452079	0.0121137	0.94008	0.542654	0.000246919	0.750408	1.61313e-08	0.585646	5.75893e-05	-0.149021	0.352425	-0.335834	0.0318196	-0.4497	0.00317972	-0.694673	4.69032e-07	-0.402297	0.00912069	0.473426	0.00177018	0.206353	0.195519	-0.542862	0.000245303	0.268478	0.089649
platelet activation (III)	-0.574847	8.46189e-05	0.0846073	0.598929	-0.566555	0.000112687	-0.345248	0.0270516	0.71925	1.17133e-07	-0.0337801	0.833926	0.22732	0.152907	-0.0338311	0.833679	0.313441	0.0459842	0.573697	8.80901e-05	0.698864	3.7385e-07	-0.102345	0.524298	-0.503827	0.000784326	-0.511528	0.000630443	-0.509565	0.000666867	-0.386359	0.012591	0.490762	0.00112305	0.104222	0.516674	-0.790351	7.96251e-10	-0.118653	0.459987
platelet activation & blood coagulation	0.0342493	0.831652	-0.199198	0.21181	-0.201723	0.205957	-0.100931	0.530073	0.0285154	0.859527	-0.0202213	0.900137	-0.194115	0.223941	0.934876	3.88184e-19	-0.037073	0.817998	-0.0706571	0.660673	0.042552	0.791657	-0.327806	0.036414	-0.0712304	0.658087	-0.134239	0.402725	0.176916	0.268492	0.0892121	0.579115	0.0160753	0.920539	0.432088	0.00478577	-0.0863511	0.59139	-0.112085	0.485363
platelet activation and degranulation	-0.294257	0.061835	-0.105456	0.511698	-0.365986	0.0186086	-0.253155	0.110268	0.261061	0.0992216	-0.0315503	0.84475	-0.0442555	0.783513	0.881294	2.88149e-14	0.161541	0.312963	0.247509	0.118712	0.351124	0.0243877	-0.381441	0.0138662	-0.309364	0.0490426	-0.348347	0.0256181	-0.166409	0.298407	-0.0704996	0.661384	0.245146	0.122386	0.503684	0.00078746	-0.422893	0.00587538	-0.0905114	0.573578
Platelets	0.0347651	0.829154	-0.1821	0.25449	-0.138506	0.387797	-0.0757293	0.637937	-0.03058	0.849468	-0.0730558	0.649882	-0.195535	0.220507	0.961071	2.15706e-23	0.00140725	0.993033	-0.0415278	0.796565	0.04417	0.783921	-0.347952	0.025797	-0.0811636	0.613937	-0.10811	0.501069	0.175611	0.272096	0.1547	0.334165	-0.0353746	0.826205	0.498271	0.000915276	-0.034286	0.831475	-0.0498213	0.757064
PLK1 signalling events	0.376201	0.0153437	0.171577	0.283437	0.498884	0.000899914	0.415164	0.0069514	-0.367886	0.0179605	0.37185	0.0166695	0.0379215	0.813905	-0.0421859	0.79341	-0.365089	0.0189212	-0.468355	0.00201328	-0.721521	1.02291e-07	0.339527	0.029873	0.83757	8.6491e-12	0.483988	0.0013454	0.216061	0.174854	0.144553	0.367207	-0.00901819	0.955374	-0.20347	0.201974	0.594901	4.0955e-05	0.184732	0.247572
proinflammatory cytokines and chemokines	-0.168736	0.291603	0.507422	0.000708743	0.280786	0.0753592	0.06697	0.677393	0.246132	0.120842	0.177458	0.267006	0.150436	0.347817	0.00166369	0.991763	-0.123408	0.442068	0.0777143	0.629126	-0.238244	0.133609	0.465803	0.00214643	0.371408	0.0168095	0.0983347	0.540761	-0.256807	0.105055	-0.279646	0.0766025	0.247632	0.118522	-0.125267	0.435168	0.179837	0.260542	0.169825	0.288456
proinflammatory dendritic cell, myeloid cell response	0.388686	0.0120234	0.503531	0.00079084	0.902136	8.09729e-16	0.58075	6.86807e-05	-0.310598	0.0481001	0.0471757	0.769604	0.386807	0.0124799	-0.110193	0.492808	0.0220631	0.891093	-0.240817	0.129338	-0.605184	2.76946e-05	0.380228	0.0141969	0.589178	5.06257e-05	0.716825	1.35178e-07	0.0866531	0.590089	0.308087	0.0500339	-0.247985	0.117981	-0.256339	0.105712	0.83037	1.88155e-11	0.570089	9.98282e-05
proteasome	0.317497	0.0430961	0.327443	0.0366343	0.728499	6.68893e-08	0.388189	0.0121427	-0.484141	0.00133996	0.225529	0.156256	-0.0539215	0.737752	-0.136635	0.394304	-0.350464	0.0246754	-0.400722	0.0094225	-0.780648	1.75049e-09	0.459401	0.00251505	0.659743	2.7067e-06	0.469559	0.00195309	0.213946	0.179216	0.121225	0.450245	-0.195833	0.219791	-0.289187	0.0666784	0.814543	9.20881e-11	0.255351	0.107111
Protein Synthesis	0.145666	0.363492	0.557097	0.000154808	0.902768	7.1775e-16	0.532344	0.000340233	-0.251253	0.11306	-0.166542	0.298014	0.320852	0.0408204	-0.144146	0.368571	0.233422	0.141891	-0.0163037	0.919413	-0.455852	0.00274251	0.163741	0.306331	0.465727	0.0021505	0.473983	0.00174512	-0.060678	0.706277	0.257839	0.103616	-0.309722	0.048768	-0.0584672	0.716526	0.729903	6.13145e-08	0.633667	8.69794e-06
Protein Synthesis.1	0.591317	4.67915e-05	0.173537	0.277888	0.761562	7.38555e-09	0.512585	0.000611583	-0.567124	0.000110522	0.011741	0.94192	-0.0427161	0.790872	-0.100953	0.529982	-0.235331	0.138569	-0.481016	0.00145468	-0.733285	4.96085e-08	0.383315	0.013368	0.610274	2.27031e-05	0.647875	4.66789e-06	0.454083	0.00286246	0.396667	0.0102389	-0.490728	0.00112408	-0.202073	0.205155	0.938361	1.37077e-19	0.314225	0.0454143
Protein Synthesis.2	0.071686	0.656036	0.548898	0.000202312	0.843009	4.68704e-12	0.483838	0.00135073	-0.195852	0.219744	-0.23439	0.1402	0.265689	0.0931613	-0.0948173	0.555404	0.259109	0.101867	0.0429211	0.789891	-0.40015	0.009534	0.0981374	0.541578	0.411513	0.00751619	0.373023	0.0163029	-0.0882151	0.583379	0.209078	0.189553	-0.318891	0.0421382	0.0674268	0.675313	0.670818	1.59224e-06	0.606557	2.62578e-05
purine nucleotide biosynthesis	0.157179	0.326381	0.676374	1.20984e-06	0.94836	4.75564e-21	0.614808	1.89638e-05	-0.187716	0.239882	0.0971513	0.545666	0.426445	0.00543142	-0.18715	0.241328	0.101354	0.528342	-0.085442	0.595315	-0.586955	5.49127e-05	0.350286	0.0247537	0.64656	4.95131e-06	0.55558	0.000162752	-0.111222	0.488753	0.162309	0.310637	-0.097715	0.543327	-0.265021	0.0940173	0.759365	8.64243e-09	0.646283	5.01291e-06
putative targets of PAX3	-0.0893994	0.578315	0.579727	7.1231e-05	0.538941	0.000277462	0.460065	0.00247441	0.0926218	0.564636	0.387355	0.0123452	0.150776	0.346717	0.00959326	0.952531	-0.159833	0.318174	-0.090765	0.5725	-0.496893	0.000950632	0.191479	0.230419	0.523372	0.000446002	0.165213	0.301941	-0.168364	0.292683	-0.24101	0.129022	0.309665	0.0488117	-0.0780053	0.627839	0.400252	0.00951412	0.303634	0.0536171
putative targets of PAX3.1	0.131511	0.412439	0.499807	0.000877245	0.670577	1.6111e-06	0.55679	0.000156387	-0.0901535	0.5751	0.330942	0.0345586	0.154642	0.334347	-0.0476807	0.767206	-0.164835	0.303064	-0.212386	0.182483	-0.609796	2.31339e-05	0.202271	0.204701	0.614034	1.95597e-05	0.363927	0.0193331	-0.0167625	0.917153	0.0125987	0.937685	0.122644	0.44492	-0.107454	0.503683	0.597793	3.67378e-05	0.396977	0.0101744
RA, WNT, CSF receptors network (monocyte)	-0.618086	1.66217e-05	0.0284733	0.859732	-0.654845	3.39913e-06	-0.389282	0.0118815	0.787999	9.67408e-10	-0.154626	0.334397	0.113114	0.481338	0.0353983	0.82609	0.370674	0.0170442	0.620915	1.48157e-05	0.788798	9.05691e-10	-0.235605	0.138096	-0.62447	1.28018e-05	-0.640555	6.45808e-06	-0.470284	0.00191758	-0.415182	0.0069487	0.414231	0.00709214	0.228788	0.150203	-0.856465	9.27253e-13	-0.176068	0.27083
Ran mediated mitosis	0.241447	0.128309	0.351918	0.0240452	0.573905	8.74523e-05	0.459318	0.0025202	-0.231429	0.145423	0.349382	0.0251537	0.132694	0.40821	-0.0792571	0.622313	-0.271943	0.0854297	-0.342982	0.0281416	-0.688883	6.37709e-07	0.347322	0.0260848	0.830277	1.90003e-11	0.418815	0.00642364	0.0747919	0.642115	0.063383	0.693807	0.0605399	0.706916	-0.184867	0.24722	0.588269	5.23405e-05	0.290122	0.0657632
receptors, cell migration	0.402483	0.00908572	0.48731	0.0012319	0.946034	1.09963e-20	0.650539	4.13882e-06	-0.379597	0.0143716	0.100523	0.531744	0.40795	0.00810512	-0.132436	0.409129	0.0511144	0.750957	-0.254403	0.108465	-0.640908	6.35878e-06	0.343806	0.027741	0.649978	4.24547e-06	0.748598	1.8241e-08	0.0742292	0.644628	0.352241	0.0239067	-0.234953	0.139222	-0.262833	0.0968665	0.847247	2.86125e-12	0.6091	2.37753e-05
recruitment of neutrophils	-0.38632	0.0126006	-0.498126	0.000918935	-0.856697	9.00435e-13	-0.600834	3.27324e-05	0.289023	0.0668396	-0.137565	0.391061	-0.264283	0.0949703	0.0127907	0.936738	0.114795	0.474807	0.300644	0.0561365	0.720834	1.06583e-07	-0.464616	0.00221097	-0.755359	1.14622e-08	-0.672663	1.45437e-06	-0.120751	0.452033	-0.252876	0.110674	0.182822	0.252581	0.268639	0.0894486	-0.846531	3.11348e-12	-0.502023	0.000824877
regulation of antigen presentation and immune response	0.187263	0.241038	0.690583	5.8315e-07	0.975849	2.22886e-27	0.671575	1.53423e-06	-0.178466	0.264255	0.0292433	0.855978	0.469731	0.0019446	-0.130599	0.415716	0.173555	0.277839	-0.074164	0.64492	-0.576825	7.89384e-05	0.291388	0.0645396	0.616515	1.77087e-05	0.595616	3.9873e-05	-0.0956276	0.552014	0.198233	0.214079	-0.129855	0.418399	-0.204031	0.200706	0.775382	2.64055e-09	0.686822	7.10215e-07
regulation of localization (GO)	-0.682382	8.92991e-07	0.675685	1.25213e-06	0.001216	0.99398	0.0547066	0.734071	0.889409	7.80949e-15	-0.0351375	0.827352	0.477654	0.00158769	-0.0137648	0.931931	0.491957	0.00108742	0.711164	1.87809e-07	0.439186	0.00406911	-0.0414352	0.797009	-0.16704	0.296552	-0.361484	0.020223	-0.715802	1.43538e-07	-0.419278	0.00635921	0.545419	0.000226174	0.138971	0.386192	-0.411146	0.00757518	0.365047	0.0189359
regulation of signal transduction	0.162087	0.311308	0.710696	1.92917e-07	0.957596	1.108e-22	0.64858	4.52218e-06	-0.144014	0.369016	0.116469	0.468345	0.447673	0.00333661	-0.106616	0.507036	0.116531	0.468106	-0.0771043	0.631828	-0.60085	3.27127e-05	0.320132	0.0413005	0.649829	4.27415e-06	0.581144	6.7723e-05	-0.118085	0.462151	0.165413	0.301348	-0.0454349	0.777887	-0.198541	0.213351	0.757006	1.02129e-08	0.676537	1.19998e-06
regulation of transcription, transcription factors	0.871646	1.20869e-13	-0.485511	0.00129227	0.164223	0.304888	0.286654	0.0692073	-0.621776	1.43031e-05	0.0250032	0.876686	-0.288051	0.0678034	0.0401684	0.80309	-0.340867	0.0291913	-0.60803	2.47918e-05	-0.389458	0.0118398	0.191486	0.2304	0.275779	0.0809395	0.609644	2.32727e-05	0.825386	3.15562e-11	0.74654	2.09526e-08	-0.525095	0.000423664	-0.141338	0.378074	0.585456	5.79874e-05	-0.00957248	0.952634
respiratory electron transport chain (mitochondrion)	-0.336635	0.0313888	0.746712	2.07119e-08	0.635669	7.98293e-06	0.322878	0.0394942	0.130926	0.414541	0.144436	0.3676	0.173465	0.278092	-0.141975	0.375905	0.0421611	0.793529	0.195258	0.221173	-0.377481	0.014971	0.267831	0.0904543	0.467321	0.00206633	0.0219542	0.891628	-0.389425	0.0118476	-0.249145	0.116216	0.212347	0.182566	-0.094494	0.556759	0.381944	0.013731	0.448266	0.00329
respiratory electron transport chain (mitochondrion).1	-0.206907	0.194295	0.670244	1.63752e-06	0.672812	1.4437e-06	0.273136	0.0840126	-0.0416555	0.795952	0.0950115	0.55459	0.123534	0.4416	-0.154554	0.334625	-0.0266747	0.868512	0.0839654	0.601714	-0.469956	0.00193356	0.369308	0.0174882	0.520767	0.000481799	0.117301	0.46515	-0.268743	0.0893208	-0.19385	0.224588	0.0583367	0.717132	-0.137381	0.391702	0.492327	0.00107659	0.394302	0.0107422
respiratory electron transport chain (mitochondrion).2	-0.161556	0.312916	0.735697	4.25673e-08	0.745523	2.24265e-08	0.387746	0.0122498	0.0110613	0.945277	0.145682	0.363438	0.182597	0.253175	-0.21363	0.179876	-0.0290051	0.857139	0.0525365	0.744258	-0.508636	0.000684743	0.378278	0.0147427	0.569206	0.000102913	0.166542	0.298015	-0.241143	0.128806	-0.148022	0.355698	0.0862266	0.591927	-0.206613	0.194944	0.565418	0.000117132	0.478182	0.00156614
respiratory electron transport chain (mitochondrion).3	-0.292822	0.0631761	0.798328	4.03756e-10	0.670128	1.64678e-06	0.37684	0.0151567	0.166848	0.297116	0.143512	0.370707	0.236222	0.137037	-0.134914	0.400341	0.0689422	0.66843	0.2033	0.202359	-0.379996	0.0142609	0.368924	0.0176146	0.477465	0.00159547	0.100565	0.531573	-0.387591	0.0122878	-0.235519	0.138244	0.208258	0.191333	-0.106676	0.506796	0.411382	0.00753728	0.482496	0.00139931
Resting dendritic cell surface signature	-0.199926	0.210111	0.889461	7.74307e-15	0.737613	3.76503e-08	0.456738	0.00268412	0.253254	0.110123	0.105965	0.50965	0.500626	0.000857569	-0.205362	0.19772	0.234892	0.139327	0.263607	0.0958515	-0.28563	0.0702513	0.497733	0.000928926	0.375714	0.0154876	0.276233	0.0804211	-0.407058	0.0082585	-0.13871	0.387094	0.188047	0.23904	-0.229119	0.149597	0.42515	0.00558981	0.612618	2.0693e-05
Rho GTPase cycle	0.4544	0.00284063	0.172804	0.279955	0.548929	0.000202113	0.491636	0.00109689	-0.421401	0.00607116	0.313486	0.0459512	0.0470365	0.770265	-0.0119125	0.941073	-0.334081	0.0327799	-0.477831	0.00158046	-0.739532	3.32604e-08	0.392994	0.0110297	0.824432	3.47763e-11	0.556023	0.000160393	0.282686	0.073322	0.193907	0.22445	-0.0972602	0.545214	-0.183755	0.250125	0.672365	1.47583e-06	0.20405	0.200663
RIG-1 like receptor signalling	-0.0574718	0.721156	0.0318987	0.843057	-0.0571298	0.722749	0.198295	0.213932	0.0245656	0.878828	0.88132	2.86992e-14	-0.103845	0.5182	-0.0506063	0.753355	-0.490096	0.00114336	-0.264361	0.0948702	-0.28364	0.0723159	0.0996556	0.53531	0.325216	0.0380076	0.0109289	0.945931	-0.0694543	0.66611	-0.147413	0.357702	0.703885	2.8344e-07	-0.257361	0.10428	-0.07897	0.623579	-0.0837239	0.602763
signal transduction, plasma membrane	0.0653384	0.684841	-0.570682	9.78072e-05	-0.524579	0.000430247	-0.275735	0.0809902	-0.0488668	0.761581	-0.161702	0.312474	-0.380243	0.0141929	0.509651	0.000665231	-0.0931872	0.562252	-0.147034	0.358953	0.210713	0.186034	-0.533661	0.000326768	-0.311657	0.0473031	-0.282828	0.0731716	0.246103	0.120888	-0.0232419	0.885313	-0.150884	0.34637	0.590895	4.75271e-05	-0.322867	0.039501	-0.445486	0.00351337
signalling in T cells (I)	-0.023453	0.884278	0.6241	1.2999e-05	0.687346	6.91095e-07	0.485091	0.00130673	-0.0694506	0.666127	0.338832	0.0302314	0.248998	0.116439	-0.0406902	0.800584	-0.103625	0.519094	-0.112201	0.48491	-0.55583	0.000161417	0.253795	0.10934	0.576007	8.12437e-05	0.290107	0.0657772	-0.151386	0.344748	-0.0889773	0.580118	0.221302	0.164374	-0.171705	0.283071	0.537684	0.000288554	0.434178	0.00456416
signalling in T cells (II)	-0.133185	0.406463	0.622448	1.39142e-05	0.570466	9.85385e-05	0.44381	0.00365434	0.0842372	0.600534	0.244079	0.124072	0.29509	0.0610663	0.0130006	0.935702	0.021097	0.895836	0.020401	0.899254	-0.373447	0.0161722	0.145274	0.364797	0.386123	0.0126499	0.161481	0.313143	-0.23626	0.136972	-0.135051	0.399859	0.255209	0.107312	-0.122564	0.445219	0.384009	0.0131872	0.423797	0.00575956
small GTPase mediated signal transduction	-0.72557	8.0069e-08	0.24497	0.122663	-0.451297	0.00306074	-0.302439	0.0546128	0.8248	3.34989e-11	-0.146486	0.360766	0.332915	0.0334317	0.00679596	0.966363	0.521224	0.000475349	0.749759	1.68598e-08	0.776224	2.47443e-09	-0.31059	0.0481064	-0.53786	0.000286977	-0.589947	4.92169e-05	-0.663519	2.26431e-06	-0.359382	0.021016	0.513707	0.000592113	0.180912	0.257655	-0.798191	4.08598e-10	0.0733119	0.648734
spliceosome	0.212468	0.182311	0.440884	0.00391228	0.816605	7.55296e-11	0.454471	0.00283578	-0.431046	0.00489963	0.0773856	0.630582	0.0910789	0.571167	-0.163022	0.308487	-0.10826	0.50047	-0.214287	0.178508	-0.663799	2.23435e-06	0.394458	0.0107084	0.618857	1.61102e-05	0.469679	0.00194714	0.07049	0.661427	0.173508	0.27797	-0.222898	0.161274	-0.222176	0.16267	0.778071	2.14348e-09	0.415617	0.00688403
suppression of MAPK signalling	-0.516366	0.000548157	-0.315585	0.0444388	-0.814338	9.39088e-11	-0.495623	0.00098427	0.514335	0.000581457	-0.10593	0.509792	-0.0950712	0.554341	0.174058	0.276427	0.238276	0.133554	0.449321	0.00320858	0.784992	1.23638e-09	-0.52155	0.000470788	-0.641269	6.25905e-06	-0.700716	3.37779e-07	-0.295421	0.060763	-0.244768	0.122982	0.358471	0.0213675	0.285098	0.070799	-0.903682	6.02125e-16	-0.321953	0.0400953
T & B cell development, activation	0.339925	0.0296691	0.554159	0.000170525	0.93961	9.30229e-20	0.751431	1.50412e-08	-0.265623	0.0932456	0.108166	0.500844	0.402424	0.00909676	-0.109424	0.495849	0.0809734	0.61477	-0.192625	0.227587	-0.620198	1.5256e-05	0.31704	0.0434141	0.655103	3.35894e-06	0.689017	6.33258e-07	0.03499	0.828066	0.295587	0.0606121	-0.169037	0.29073	-0.181768	0.255373	0.819903	5.47223e-11	0.639724	6.69664e-06
T cell	0.385218	0.0128777	0.330925	0.0345688	0.834212	1.24847e-11	0.607442	2.53681e-05	-0.330934	0.0345635	-0.0515232	0.749029	0.345744	0.026818	-0.07992	0.619395	0.197679	0.215388	-0.161254	0.313833	-0.451255	0.00306379	0.00326522	0.983835	0.485243	0.00130147	0.640234	6.54924e-06	0.104109	0.517134	0.515505	0.00056206	-0.309627	0.0488408	-0.0375307	0.81579	0.730333	5.96941e-08	0.652874	3.72114e-06
T cell activation (I)	0.325325	0.0379391	0.509424	0.000669543	0.950432	2.18089e-21	0.627367	1.13497e-05	-0.337948	0.0306927	0.0126495	0.937434	0.404315	0.00874638	-0.0952652	0.553529	0.122589	0.445125	-0.191163	0.231203	-0.589345	5.03165e-05	0.190738	0.232262	0.599524	3.44059e-05	0.666843	1.93117e-06	0.0246604	0.878364	0.331627	0.0341641	-0.252378	0.111403	-0.168672	0.291789	0.81821	6.46143e-11	0.639902	6.64503e-06
T cell activation (II)	0.170418	0.286751	0.642023	6.05499e-06	0.944363	1.96334e-20	0.593125	4.37589e-05	-0.234799	0.139488	0.0787729	0.624448	0.439011	0.00408556	-0.0837095	0.602826	0.113171	0.481118	-0.110458	0.491762	-0.582591	6.43018e-05	0.248391	0.11736	0.597946	3.65264e-05	0.569301	0.000102577	-0.108563	0.499267	0.173711	0.277399	-0.106995	0.505519	-0.19934	0.211478	0.756527	1.05621e-08	0.636532	7.69142e-06
T cell activation (III)	0.509183	0.000674162	0.327619	0.0365275	0.891436	5.54815e-15	0.590924	4.74767e-05	-0.472654	0.00180542	-0.0251588	0.875924	0.308608	0.0496278	-0.103699	0.518793	0.053875	0.73797	-0.313016	0.0462955	-0.611773	2.13979e-05	0.20993	0.187714	0.576687	7.9324e-05	0.751683	1.47834e-08	0.219189	0.168542	0.451483	0.00304713	-0.397594	0.010047	-0.177905	0.265782	0.868556	1.86753e-13	0.551982	0.000183085
T cell activation (IV)	0.141307	0.378179	0.66629	1.98324e-06	0.95612	2.13047e-22	0.578077	7.55247e-05	-0.204716	0.199167	-0.041259	0.797854	0.484954	0.00131148	-0.0839705	0.601692	0.228028	0.151599	-0.0148326	0.926664	-0.498178	0.000917628	0.241344	0.128477	0.557239	0.000154083	0.566633	0.00011239	-0.150699	0.346967	0.231503	0.14529	-0.173141	0.279005	-0.130829	0.414888	0.73742	3.81214e-08	0.702962	2.98364e-07
T cell activation and signalling	0.144043	0.368917	0.66717	1.9009e-06	0.962884	8.65289e-24	0.600521	3.31254e-05	-0.198972	0.212339	0.0519617	0.746963	0.468434	0.00200928	-0.128955	0.421661	0.190772	0.232177	-0.0389626	0.808889	-0.525176	0.000422635	0.214077	0.178945	0.563369	0.000125544	0.560517	0.000138164	-0.134478	0.401881	0.22873	0.150309	-0.100711	0.530976	-0.197527	0.215748	0.738665	3.51818e-08	0.707612	2.29942e-07
T cell differentiation	0.433274	0.00465882	0.318748	0.0422362	0.86327	3.83387e-13	0.585915	5.70291e-05	-0.414434	0.00706133	-0.0117007	0.942119	0.317877	0.0428335	-0.105469	0.511642	0.107454	0.503684	-0.255907	0.106322	-0.54765	0.000210603	0.069976	0.66375	0.546563	0.000218068	0.683164	8.57925e-07	0.142945	0.372617	0.458209	0.00258957	-0.339953	0.0296545	-0.0972274	0.545351	0.790627	7.78123e-10	0.58713	5.45645e-05
T cell differentiation (Th2)	0.318542	0.0423768	0.445241	0.00353368	0.91051	1.52811e-16	0.592997	4.39681e-05	-0.37149	0.0167835	0.0111432	0.944873	0.322904	0.0394776	-0.0575226	0.72092	0.108855	0.498105	-0.193907	0.224449	-0.576768	7.90975e-05	0.119315	0.457469	0.579855	7.09082e-05	0.612221	2.10215e-05	0.071097	0.658689	0.361381	0.020261	-0.265944	0.0928357	-0.106229	0.508591	0.801824	2.96967e-10	0.616628	1.76284e-05
T cell differentiation via ITK and PKC	0.4135	0.00720419	0.417907	0.0065516	0.923079	8.96194e-18	0.603664	2.93685e-05	-0.424602	0.00565795	0.0180102	0.91101	0.364936	0.0189749	-0.0998025	0.534706	0.0678004	0.673613	-0.27966	0.0765863	-0.623119	1.35357e-05	0.199341	0.211477	0.600402	3.3276e-05	0.706998	2.38055e-07	0.111442	0.487885	0.352887	0.0236322	-0.306934	0.0509431	-0.189655	0.234973	0.841963	5.28282e-12	0.570298	9.91114e-05
T cell signalling and costimulation	0.117704	0.463606	0.67358	1.39004e-06	0.948773	4.08153e-21	0.705989	2.51968e-07	-0.121928	0.447603	0.0421391	0.793635	0.498694	0.000904662	-0.0901443	0.57514	0.278219	0.0781808	0.0385772	0.810745	-0.452177	0.00299683	0.134503	0.401791	0.569936	0.000100359	0.544563	0.000232422	-0.161927	0.31179	0.308217	0.0499328	-0.0582538	0.717518	-0.116299	0.468997	0.69456	4.71907e-07	0.790698	7.73552e-10
T cell surface signature	0.239002	0.13234	0.546931	0.000215514	0.941626	4.88547e-20	0.625682	1.21751e-05	-0.292819	0.0631789	0.0257026	0.873264	0.375519	0.0155454	-0.0927842	0.563951	0.144328	0.367963	-0.12302	0.443514	-0.557975	0.000150369	0.154764	0.333963	0.606228	2.65959e-05	0.585006	5.89396e-05	-0.0213703	0.894494	0.309755	0.0487425	-0.19838	0.213732	-0.118807	0.459398	0.78501	1.23461e-09	0.669666	1.68428e-06
T cell surface, activation	0.51135	0.000633678	0.273589	0.0834798	0.853376	1.36422e-12	0.508586	0.000685712	-0.55217	0.000181972	0.00724355	0.964149	0.218947	0.169025	-0.0442083	0.783738	-0.0605619	0.706814	-0.405982	0.0084471	-0.701244	3.28113e-07	0.199518	0.211062	0.591314	4.67969e-05	0.712592	1.72983e-07	0.24164	0.127995	0.371691	0.0167199	-0.402403	0.00910073	-0.188511	0.237861	0.874724	7.74948e-14	0.435199	0.00445914
T cells	0.357106	0.0219036	0.493449	0.00104433	0.948309	4.84712e-21	0.640286	6.53445e-06	-0.343643	0.0278197	-0.00935938	0.953687	0.382913	0.0134736	-0.0917891	0.568157	0.124697	0.43728	-0.200235	0.209393	-0.586462	5.59079e-05	0.190939	0.23176	0.583927	6.1283e-05	0.671598	1.5325e-06	0.0717824	0.655602	0.362616	0.0198062	-0.283379	0.0725899	-0.160783	0.315268	0.840091	6.52915e-12	0.640179	6.56496e-06
targets of FOSL1/2	-0.101486	0.527801	-0.420367	0.00621002	-0.567263	0.000109996	-0.453994	0.00286862	0.200464	0.208861	-0.511566	0.000629756	-0.167931	0.293945	0.00546757	0.972935	0.204526	0.199593	0.194236	0.223649	0.542184	0.000250614	-0.278463	0.0779091	-0.513173	0.000601314	-0.378588	0.0146548	0.0288817	0.85774	-0.0617203	0.701463	-0.297673	0.0587323	0.291447	0.0644836	-0.471808	0.00184478	-0.349943	0.0249049
TBA (source: B cells)	0.401503	0.00927171	0.132677	0.408271	0.591924	4.57528e-05	0.467571	0.00205339	-0.371827	0.016677	-0.11177	0.486599	-0.0872451	0.587542	0.0511119	0.750969	-0.0936766	0.560192	-0.305839	0.0518178	-0.543242	0.000242372	0.0280616	0.86174	0.504146	0.00077732	0.360965	0.0204164	0.371447	0.0167973	0.403709	0.00885738	-0.41478	0.00700908	0.0201895	0.900293	0.754586	1.2097e-08	0.348956	0.025344
TBA (source: B cells).1	0.273121	0.0840299	-0.244817	0.122904	-0.0489433	0.761219	-0.10264	0.523094	-0.159213	0.32008	-0.318027	0.0427303	-0.255473	0.106936	0.592318	4.50895e-05	-0.0247419	0.877965	-0.198236	0.214071	-0.0598213	0.710243	-0.0854612	0.595232	-0.0512181	0.750468	0.0340953	0.832399	0.396311	0.0103133	0.203177	0.202638	-0.424669	0.00564966	0.309869	0.0486552	0.183851	0.249873	-0.117309	0.465119
TBA (source: memory B cells)	0.297854	0.0585714	-0.0269294	0.867268	0.34359	0.0278456	0.163542	0.306924	-0.362495	0.0198506	-0.131993	0.410715	-0.344573	0.0273723	0.268604	0.0894924	-0.212164	0.182952	-0.313398	0.0460158	-0.419173	0.00637375	-0.058774	0.7151	0.283185	0.0727944	0.165159	0.3021	0.404172	0.00877241	0.174417	0.275421	-0.40253	0.00907685	0.295	0.061149	0.535811	0.000305814	0.0537081	0.738753
TBA (source: naive B cells)	-0.496749	0.000954376	0.0107619	0.946757	-0.479596	0.00150961	-0.378046	0.0148089	0.378228	0.0147571	0.271925	0.085451	0.169403	0.289673	-0.0669867	0.677317	0.0577576	0.719826	0.312735	0.0465027	0.414488	0.0070531	-0.0165024	0.918435	-0.291721	0.064221	-0.354543	0.0229405	-0.502684	0.000809811	-0.479695	0.00150573	0.58828	5.23198e-05	-0.106446	0.50772	-0.718338	1.23639e-07	-0.261175	0.0990688
TLR and inflammatory signalling	-0.306084	0.0516208	-0.527897	0.000389447	-0.908041	2.54005e-16	-0.619198	1.58893e-05	0.329481	0.0354134	-0.102332	0.524351	-0.250499	0.114181	0.0637443	0.692147	0.0563902	0.726199	0.273296	0.0838241	0.737548	3.78085e-08	-0.288612	0.067246	-0.708477	2.18942e-07	-0.58829	5.23003e-05	-0.0951132	0.554165	-0.193659	0.225054	0.186814	0.242189	0.212378	0.182501	-0.849462	2.19775e-12	-0.521953	0.000465199
TLR8-BAFF network	-0.063711	0.6923	-0.650421	4.16115e-06	-0.845725	3.42209e-12	-0.605975	2.68578e-05	0.129326	0.420317	-0.338018	0.0306562	-0.360577	0.0205619	0.146833	0.359618	0.0227474	0.887737	0.109029	0.497414	0.621212	1.46371e-05	-0.225974	0.15542	-0.643126	5.76774e-06	-0.455374	0.00277446	0.169707	0.288794	-0.0692672	0.666957	-0.157823	0.324376	0.23753	0.134812	-0.64064	6.43402e-06	-0.588863	5.12154e-05
transcription elongation, RNA polymerase II	-0.597554	3.70699e-05	0.860818	5.29851e-13	0.419184	0.00637225	0.259821	0.100896	0.556798	0.000156344	0.0782889	0.626585	0.366488	0.0184354	-0.0929613	0.563204	0.28993	0.0659498	0.496922	0.000949868	-0.0333651	0.835938	0.129397	0.420058	0.236497	0.136566	-0.198619	0.213169	-0.63253	9.12987e-06	-0.432409	0.00475106	0.449628	0.00318519	-0.0134736	0.933367	0.02668	0.868486	0.466921	0.00208718
transcription regulation in cell development	-0.535638	0.000307452	-0.223418	0.160273	-0.732107	5.34264e-08	-0.538403	0.000282166	0.532504	0.000338564	-0.302681	0.0544099	-0.114406	0.476313	0.142669	0.373553	0.306265	0.0514764	0.537764	0.000287838	0.818923	6.02593e-11	-0.382658	0.0135409	-0.80632	1.98266e-10	-0.68575	7.50867e-07	-0.310097	0.0484815	-0.283366	0.072603	0.185491	0.245601	0.39461	0.0106754	-0.823453	3.83984e-11	-0.30204	0.0549483
transcriptional targets of glucocorticoid receptor	0.42003	0.00625589	0.445592	0.00350464	0.854315	1.2143e-12	0.669626	1.68759e-06	-0.357264	0.0218411	0.172908	0.279661	0.30663	0.0511843	-0.113946	0.478099	-0.0708371	0.659861	-0.315005	0.0448525	-0.695508	4.48458e-07	0.468208	0.00202076	0.683441	8.45812e-07	0.707702	2.2877e-07	0.128593	0.422976	0.278486	0.0778836	-0.190215	0.233567	-0.253165	0.110254	0.825637	3.07594e-11	0.493361	0.00104682
translation initiation	0.369988	0.017266	0.373473	0.0161641	0.79878	3.8817e-10	0.438677	0.00411725	-0.450457	0.00312284	0.143044	0.372284	0.0348586	0.828702	-0.100075	0.533586	-0.248112	0.117786	-0.361716	0.020137	-0.752265	1.42044e-08	0.44846	0.0032749	0.653635	3.59372e-06	0.552447	0.000180337	0.21604	0.174896	0.204639	0.199337	-0.262473	0.0973415	-0.236894	0.135889	0.866591	2.44865e-13	0.357368	0.0217999
translation initiation factor 3 complex	-0.039999	0.803904	0.714694	1.5313e-07	0.875099	7.33446e-14	0.464077	0.00224081	-0.0446813	0.78148	-0.263978	0.0953675	0.47013	0.00192504	-0.168466	0.292387	0.400296	0.00950554	0.186111	0.243997	-0.305526	0.0520702	0.179835	0.260548	0.381483	0.0138549	0.362199	0.0199591	-0.256863	0.104977	0.0982463	0.541127	-0.24009	0.130534	-0.060251	0.708252	0.593635	4.29358e-05	0.675779	1.24628e-06
transmembrane and ion transporters (I)	0.300754	0.0560417	0.0806404	0.616231	0.435102	0.00446905	0.454544	0.00283077	-0.186545	0.242881	0.18792	0.239363	0.441843	0.00382601	0.0274891	0.864534	0.237629	0.134644	-0.0421511	0.793577	-0.0902826	0.574551	-0.216919	0.173107	0.247379	0.118912	0.559219	0.000144282	-0.0263527	0.870086	0.664404	2.17078e-06	0.0438649	0.785378	0.0152257	0.924726	0.27584	0.0808699	0.594141	4.2134e-05
transmembrane and ion transporters (II)	-0.0847583	0.598274	0.522583	0.000456587	0.550755	0.000190529	0.449555	0.0031907	0.0707972	0.660041	-0.0576069	0.720527	0.454167	0.00285668	-0.244045	0.124127	0.339317	0.0299807	0.254173	0.108795	-0.122269	0.446324	0.111517	0.487593	0.253159	0.110262	0.280465	0.0757076	-0.295137	0.0610235	0.246127	0.120849	0.0712278	0.658099	-0.0508213	0.75234	0.277345	0.0791606	0.62516	1.24413e-05
transmembrane transport (I)	-0.407223	0.00823002	-0.416071	0.0068169	-0.895074	2.95183e-15	-0.619221	1.58743e-05	0.429934	0.00502382	-0.143193	0.37178	-0.233557	0.141654	0.145882	0.362774	0.101019	0.529713	0.35202	0.0240011	0.745499	2.24615e-08	-0.246227	0.120695	-0.684018	8.211e-07	-0.673717	1.3806e-06	-0.142923	0.372692	-0.278976	0.0773402	0.218818	0.169283	0.247785	0.118287	-0.857433	8.20126e-13	-0.494178	0.00102384
transmembrane transport (II)	0.788452	9.31919e-10	-0.0987719	0.538954	0.558851	0.000146061	0.450656	0.00310806	-0.655468	3.3029e-06	0.0443719	0.782957	-0.165615	0.30075	-0.0907415	0.5726	-0.35968	0.0209019	-0.625559	1.22372e-05	-0.701279	3.27482e-07	0.376906	0.0151376	0.530582	0.000359021	0.697293	4.07208e-07	0.678019	1.11409e-06	0.49646	0.000961968	-0.550005	0.000195214	-0.245641	0.121609	0.880807	3.10715e-14	0.139659	0.38382
transmembrane transport (SLC cluster)	-0.34115	0.0290488	0.648237	4.59251e-06	0.576901	7.8727e-05	0.341969	0.0286402	0.135529	0.398179	-0.0708124	0.659973	0.578589	7.41682e-05	-0.0352137	0.826983	0.560965	0.000136111	0.444476	0.00359768	0.0544265	0.735384	-0.0237049	0.883044	0.0856111	0.594584	0.161441	0.313265	-0.560624	0.000137672	0.0429241	0.789876	0.171435	0.283841	0.029	0.857164	0.12282	0.444265	0.633696	8.68738e-06
type I interferon response	-0.0175445	0.913302	-0.0364225	0.821139	-0.0647485	0.687541	0.150948	0.346163	-0.0758321	0.63748	0.875901	6.51759e-14	-0.169793	0.288549	-0.0192124	0.905097	-0.546841	0.000216131	-0.327705	0.0364756	-0.332756	0.0335214	0.0675344	0.674823	0.338731	0.0302837	0.00707914	0.964962	-0.00674545	0.966613	-0.142497	0.374135	0.644904	5.33068e-06	-0.264515	0.0946697	-0.0422265	0.793216	-0.137662	0.390725
viral sensing & immunity; IRF2 targets network (I)	-0.0314704	0.845138	0.15187	0.343191	0.124682	0.437335	0.205175	0.198138	-0.0978162	0.542908	0.814182	9.53149e-11	-0.122941	0.44381	-0.119052	0.458468	-0.53789	0.000286708	-0.299734	0.0569218	-0.449981	0.00315847	0.253587	0.109642	0.434124	0.00456977	0.0756386	0.638341	-0.0351092	0.827489	-0.203022	0.202989	0.576394	8.01461e-05	-0.373514	0.0161515	0.121163	0.45048	-0.0566454	0.725008
viral sensing & immunity; IRF2 targets network (II)	-0.115417	0.472397	-0.00799943	0.960411	-0.10752	0.50342	0.0771541	0.631608	-0.0306977	0.848896	0.851033	1.8179e-12	-0.184707	0.247636	-0.0659245	0.682162	-0.533883	0.000324542	-0.255365	0.10709	-0.265322	0.093631	0.0940256	0.558725	0.273512	0.0835704	-0.0752369	0.64013	-0.065346	0.684806	-0.206974	0.194146	0.682292	8.97089e-07	-0.289156	0.0667089	-0.112223	0.484821	-0.165255	0.301818
Wnt signalling pathway	0.440627	0.00393565	0.312486	0.0466868	0.612933	2.04363e-05	0.545444	0.000225995	-0.169068	0.290643	-0.0311626	0.846635	0.209886	0.187807	-0.155038	0.333096	0.00488765	0.975805	-0.223121	0.160845	-0.455088	0.0027938	0.462641	0.0023221	0.540236	0.000266447	0.592196	4.52945e-05	0.19247	0.227969	0.25928	0.101633	-0.304882	0.0525929	-0.0881838	0.583513	0.657517	3.00342e-06	0.363048	0.0196494
xenobiotic metabolism	-0.335792	0.0318424	-0.184252	0.248824	-0.42571	0.00552075	-0.300151	0.0565608	0.274085	0.0828991	-0.123061	0.443364	-0.131287	0.413244	0.153184	0.338981	0.172506	0.280799	0.400581	0.00944992	0.494612	0.00101181	-0.336784	0.0313094	-0.359025	0.0211532	-0.380904	0.0140119	-0.229734	0.148477	0.0370315	0.818198	0.163017	0.308501	0.520225	0.000489562	-0.48738	0.00122963	-0.0254299	0.874598

## Sheet: Sheet 9
Networks and drug targets in patients with active lupus nephritis
Patient subgroup	Network	Gene module	Gene symbol	z-score	Drug	Interaction type
hi-IFN	STAT1 with motif factorbook-STAT2	Interferon	ADAR	4.0735
hi-IFN	STAT1 with motif factorbook-STAT2	Interferon	AIM2	2.80814
hi-IFN	STAT1 with motif factorbook-STAT2	Interferon	ANKFY1	2.70181
hi-IFN	STAT1 with motif factorbook-STAT2	Interferon	BST2	3.83361
hi-IFN	STAT1 with motif factorbook-STAT2	Interferon	CBWD5	1.01712
hi-IFN	STAT1 with motif factorbook-STAT2	Interferon	CCR1	3.45502	AZD4818	antagonist
hi-IFN	STAT1 with motif factorbook-STAT2	Interferon	CCR1	3.45502	BMS-817399	antagonist
hi-IFN	STAT1 with motif factorbook-STAT2	Interferon	CCR1	3.45502	CCX354	antagonist
hi-IFN	STAT1 with motif factorbook-STAT2	Interferon	CD274	2.02546	ATEZOLIZUMAB	antibody,inhibitor
hi-IFN	STAT1 with motif factorbook-STAT2	Interferon	CD274	2.02546	DURVALUMAB	inhibitor,antibody
hi-IFN	STAT1 with motif factorbook-STAT2	Interferon	CD274	2.02546	BMS-936559	antibody
hi-IFN	STAT1 with motif factorbook-STAT2	Interferon	CD274	2.02546	AVELUMAB	antibody,antagonist
hi-IFN	STAT1 with motif factorbook-STAT2	Interferon	CMPK2	4.62728
hi-IFN	STAT1 with motif factorbook-STAT2	Interferon	CNP	2.83524
hi-IFN	STAT1 with motif factorbook-STAT2	Interferon	CXCL10	1.99768	NI-0801	inhibitor
hi-IFN	STAT1 with motif factorbook-STAT2	Interferon	DDX58	3.78338
hi-IFN	STAT1 with motif factorbook-STAT2	Interferon	DDX60	4.09138
hi-IFN	STAT1 with motif factorbook-STAT2	Interferon	DDX60L	2.78885
hi-IFN	STAT1 with motif factorbook-STAT2	Interferon	DHX58	4.39178
hi-IFN	STAT1 with motif factorbook-STAT2	Interferon	DTX3L	4.00407
hi-IFN	STAT1 with motif factorbook-STAT2	Interferon	EIF2AK2	3.69933
hi-IFN	STAT1 with motif factorbook-STAT2	Interferon	EPSTI1	4.46557
hi-IFN	STAT1 with motif factorbook-STAT2	Interferon	HERC5	4.23082
hi-IFN	STAT1 with motif factorbook-STAT2	Interferon	HERC6	5.40546
hi-IFN	STAT1 with motif factorbook-STAT2	Interferon	IFI27	4.73226
hi-IFN	STAT1 with motif factorbook-STAT2	Interferon	IFI44	4.53751
hi-IFN	STAT1 with motif factorbook-STAT2	Interferon	IFI44L	4.55646
hi-IFN	STAT1 with motif factorbook-STAT2	Interferon	IFI6	4.31445
hi-IFN	STAT1 with motif factorbook-STAT2	Interferon	IFIH1	5.12824
hi-IFN	STAT1 with motif factorbook-STAT2	Interferon	IFIT1	3.97565
hi-IFN	STAT1 with motif factorbook-STAT2	Interferon	IFIT2	4.33736
hi-IFN	STAT1 with motif factorbook-STAT2	Interferon	IFIT3	4.45978
hi-IFN	STAT1 with motif factorbook-STAT2	Interferon	IFIT5	4.67229
hi-IFN	STAT1 with motif factorbook-STAT2	Interferon	IFITM3	2.34126
hi-IFN	STAT1 with motif factorbook-STAT2	Interferon	ISG15	4.08412	IRINOTECAN	inhibitor
hi-IFN	STAT1 with motif factorbook-STAT2	Interferon	LMO2	3.47177
hi-IFN	STAT1 with motif factorbook-STAT2	Interferon	MOV10	3.49336
hi-IFN	STAT1 with motif factorbook-STAT2	Interferon	MX1	4.19726
hi-IFN	STAT1 with motif factorbook-STAT2	Interferon	MX2	4.50505
hi-IFN	STAT1 with motif factorbook-STAT2	Interferon	NMI	3.02304
hi-IFN	STAT1 with motif factorbook-STAT2	Interferon	OAS2	6.06621
hi-IFN	STAT1 with motif factorbook-STAT2	Interferon	OASL	5.10626
hi-IFN	STAT1 with motif factorbook-STAT2	Interferon	PARP12	4.45676
hi-IFN	STAT1 with motif factorbook-STAT2	Interferon	PARP14	3.69456
hi-IFN	STAT1 with motif factorbook-STAT2	Interferon	PARP9	4.29708
hi-IFN	STAT1 with motif factorbook-STAT2	Interferon	PLSCR1	4.62209
hi-IFN	STAT1 with motif factorbook-STAT2	Interferon	PML	3.54107
hi-IFN	STAT1 with motif factorbook-STAT2	Interferon	RCSD1	-0.491931
hi-IFN	STAT1 with motif factorbook-STAT2	Interferon	RNF213	3.54303
hi-IFN	STAT1 with motif factorbook-STAT2	Interferon	RSAD2	4.20084
hi-IFN	STAT1 with motif factorbook-STAT2	Interferon	RTP4	5.56784
hi-IFN	STAT1 with motif factorbook-STAT2	Interferon	SAMD9	2.6953
hi-IFN	STAT1 with motif factorbook-STAT2	Interferon	SAMD9L	3.58567
hi-IFN	STAT1 with motif factorbook-STAT2	Interferon	SIGLEC1	4.21787
hi-IFN	STAT1 with motif factorbook-STAT2	Interferon	SP100	3.83495
hi-IFN	STAT1 with motif factorbook-STAT2	Interferon	STAT1	2.71853
hi-IFN	STAT1 with motif factorbook-STAT2	Interferon	STAT2	3.5579
hi-IFN	STAT1 with motif factorbook-STAT2	Interferon	TAP2	2.12745
hi-IFN	STAT1 with motif factorbook-STAT2	Interferon	TDRD7	5.22983
hi-IFN	STAT1 with motif factorbook-STAT2	Interferon	TRIM14	2.58245
hi-IFN	STAT1 with motif factorbook-STAT2	Interferon	TRIM5	4.12715
hi-IFN	STAT1 with motif factorbook-STAT2	Interferon	USP18	6.06391
hi-IFN	STAT1 with motif factorbook-STAT2	Interferon	XAF1	4.17857
hi-IFN	STAT1 with motif factorbook-STAT2	Interferon	ZBP1	5.53253
lo-IFN, hi-IFN	SOX10 with motif tfdimers-MD00329	B cell	BIRC3	-1.53712	AT-406	antagonist
lo-IFN, hi-IFN	SOX10 with motif tfdimers-MD00329	B cell	BIRC3	-1.53712	BIRINAPANT	antagonist,inhibitor
lo-IFN, hi-IFN	SOX10 with motif tfdimers-MD00329	B cell	BIRC3	-1.53712	LCL-161	antagonist
lo-IFN, hi-IFN	SOX10 with motif tfdimers-MD00329	B cell	BLNK	-2.55406
lo-IFN, hi-IFN	SOX10 with motif tfdimers-MD00329	B cell	CAP1	1.33862
lo-IFN, hi-IFN	SOX10 with motif tfdimers-MD00329	B cell	CD79B	-2.67225
lo-IFN, hi-IFN	SOX10 with motif tfdimers-MD00329	B cell	CORO2B	-2.00423
lo-IFN, hi-IFN	SOX10 with motif tfdimers-MD00329	B cell	CXCR5	-3.38652
lo-IFN, hi-IFN	SOX10 with motif tfdimers-MD00329	B cell	CXXC5	-1.92533
lo-IFN, hi-IFN	SOX10 with motif tfdimers-MD00329	B cell	EBF1	-2.80865
lo-IFN, hi-IFN	SOX10 with motif tfdimers-MD00329	B cell	PIK3C2B	-2.71953	ALPELISIB	inhibitor
lo-IFN, hi-IFN	SOX10 with motif tfdimers-MD00329	B cell	PIK3C2B	-2.71953	COPANLISIB	inhibitor
lo-IFN, hi-IFN	SOX10 with motif tfdimers-MD00329	B cell	PIK3C2B	-2.71953	PICTILISIB	inhibitor
lo-IFN, hi-IFN	SOX10 with motif tfdimers-MD00329	B cell	PIK3C2B	-2.71953	GEDATOLISIB	inhibitor
lo-IFN, hi-IFN	SOX10 with motif tfdimers-MD00329	B cell	PIK3C2B	-2.71953	DACTOLISIB	inhibitor
lo-IFN, hi-IFN	SOX10 with motif tfdimers-MD00329	B cell	PIK3C2B	-2.71953	PI-103	inhibitor
lo-IFN, hi-IFN	SOX10 with motif tfdimers-MD00329	B cell	PIK3C2B	-2.71953	APITOLISIB	inhibitor
lo-IFN, hi-IFN	SOX10 with motif tfdimers-MD00329	B cell	PIK3C2B	-2.71953	INFIGRATINIB	inhibitor
lo-IFN, hi-IFN	SOX10 with motif tfdimers-MD00329	B cell	PIK3C2B	-2.71953	VOXTALISIB	inhibitor
lo-IFN, hi-IFN	SOX10 with motif tfdimers-MD00329	B cell	PIK3C2B	-2.71953	PF-04691502	inhibitor
lo-IFN, hi-IFN	SOX10 with motif tfdimers-MD00329	B cell	PIK3C2B	-2.71953	SONOLISIB	inhibitor
lo-IFN, hi-IFN	SOX10 with motif tfdimers-MD00329	B cell	PIK3C2B	-2.71953	BUPARLISIB	inhibitor
lo-IFN, hi-IFN	SOX10 with motif tfdimers-MD00329	B cell	PIK3C2B	-2.71953	PILARALISIB	inhibitor
lo-IFN, hi-IFN	SOX10 with motif tfdimers-MD00329	B cell	PIK3C2B	-2.71953	GSK-2636771	inhibitor
lo-IFN, hi-IFN	SOX10 with motif tfdimers-MD00329	B cell	PIK3C2B	-2.71953	QUERCETIN	inhibitor
lo-IFN, hi-IFN	SOX10 with motif tfdimers-MD00329	B cell	SCN3A	-1.95965	DRONEDARONE HYDROCHLORIDE	blocker
lo-IFN, hi-IFN	SOX10 with motif tfdimers-MD00329	B cell	SCN3A	-1.95965	ZONISAMIDE	blocker,inhibitor
lo-IFN, hi-IFN	SOX10 with motif tfdimers-MD00329	B cell	SCN3A	-1.95965	ARTICAINE HYDROCHLORIDE	blocker
lo-IFN, hi-IFN	SOX10 with motif tfdimers-MD00329	B cell	SCN3A	-1.95965	TETRACAINE HYDROCHLORIDE	blocker
lo-IFN, hi-IFN	SOX10 with motif tfdimers-MD00329	B cell	SCN3A	-1.95965	LAMOTRIGINE	blocker
lo-IFN, hi-IFN	SOX10 with motif tfdimers-MD00329	B cell	SCN3A	-1.95965	MERETHOXYLLINE PROCAINE	blocker
lo-IFN, hi-IFN	SOX10 with motif tfdimers-MD00329	B cell	SCN3A	-1.95965	PRIMIDONE	blocker
lo-IFN, hi-IFN	SOX10 with motif tfdimers-MD00329	B cell	SCN3A	-1.95965	ROPIVACAINE HYDROCHLORIDE	blocker
lo-IFN, hi-IFN	SOX10 with motif tfdimers-MD00329	B cell	SCN3A	-1.95965	PHENYTOIN SODIUM	blocker
lo-IFN, hi-IFN	SOX10 with motif tfdimers-MD00329	B cell	SCN3A	-1.95965	IRAMPANEL	blocker
lo-IFN, hi-IFN	SOX10 with motif tfdimers-MD00329	B cell	SCN3A	-1.95965	PROCAINAMIDE HYDROCHLORIDE	blocker
lo-IFN, hi-IFN	SOX10 with motif tfdimers-MD00329	B cell	SCN3A	-1.95965	MEXILETINE HYDROCHLORIDE	blocker
lo-IFN, hi-IFN	SOX10 with motif tfdimers-MD00329	B cell	SCN3A	-1.95965	FOSPHENYTOIN SODIUM	blocker
lo-IFN, hi-IFN	SOX10 with motif tfdimers-MD00329	B cell	SCN3A	-1.95965	PHENACEMIDE	blocker
lo-IFN, hi-IFN	SOX10 with motif tfdimers-MD00329	B cell	SCN3A	-1.95965	RUFINAMIDE	blocker
lo-IFN, hi-IFN	SOX10 with motif tfdimers-MD00329	B cell	SCN3A	-1.95965	CHLOROPROCAINE HYDROCHLORIDE	blocker
lo-IFN, hi-IFN	SOX10 with motif tfdimers-MD00329	B cell	SCN3A	-1.95965	MORICIZINE HYDROCHLORIDE	blocker
lo-IFN, hi-IFN	SOX10 with motif tfdimers-MD00329	B cell	SCN3A	-1.95965	TOCAINIDE HYDROCHLORIDE	blocker
lo-IFN, hi-IFN	SOX10 with motif tfdimers-MD00329	B cell	SCN3A	-1.95965	ESLICARBAZEPINE ACETATE	blocker
lo-IFN, hi-IFN	SOX10 with motif tfdimers-MD00329	B cell	SCN3A	-1.95965	BENOXINATE HYDROCHLORIDE	blocker
lo-IFN, hi-IFN	SOX10 with motif tfdimers-MD00329	B cell	SCN3A	-1.95965	QUINIDINE GLUCONATE	blocker
lo-IFN, hi-IFN	SOX10 with motif tfdimers-MD00329	B cell	SCN3A	-1.95965	PROPARACAINE HYDROCHLORIDE	blocker
lo-IFN, hi-IFN	SOX10 with motif tfdimers-MD00329	B cell	SCN3A	-1.95965	LIDOCAINE HYDROCHLORIDE	blocker
lo-IFN, hi-IFN	SOX10 with motif tfdimers-MD00329	B cell	SCN3A	-1.95965	RALFINAMIDE	blocker
lo-IFN, hi-IFN	SOX10 with motif tfdimers-MD00329	B cell	SCN3A	-1.95965	MEPIVACAINE HYDROCHLORIDE	blocker
lo-IFN, hi-IFN	SOX10 with motif tfdimers-MD00329	B cell	SCN3A	-1.95965	NERISPIRDINE	blocker
lo-IFN, hi-IFN	SOX10 with motif tfdimers-MD00329	B cell	SCN3A	-1.95965	TOPIRAMATE	blocker
lo-IFN, hi-IFN	SOX10 with motif tfdimers-MD00329	B cell	SCN3A	-1.95965	PROCAINE HYDROCHLORIDE	blocker
lo-IFN, hi-IFN	SOX10 with motif tfdimers-MD00329	B cell	SCN3A	-1.95965	NKTR-171	blocker
lo-IFN, hi-IFN	SOX10 with motif tfdimers-MD00329	B cell	SCN3A	-1.95965	TETRODOTOXIN	blocker
lo-IFN, hi-IFN	SOX10 with motif tfdimers-MD00329	B cell	SCN3A	-1.95965	DYCLONINE HYDROCHLORIDE	blocker
lo-IFN, hi-IFN	SOX10 with motif tfdimers-MD00329	B cell	SCN3A	-1.95965	ELPETRIGINE	blocker
lo-IFN, hi-IFN	SOX10 with motif tfdimers-MD00329	B cell	SCN3A	-1.95965	PROPOXYCAINE HYDROCHLORIDE	blocker
lo-IFN, hi-IFN	SOX10 with motif tfdimers-MD00329	B cell	SCN3A	-1.95965	PHENYTOIN	blocker
lo-IFN, hi-IFN	SOX10 with motif tfdimers-MD00329	B cell	SCN3A	-1.95965	ERLOSAMIDE	blocker
lo-IFN, hi-IFN	SOX10 with motif tfdimers-MD00329	B cell	SCN3A	-1.95965	PRILOCAINE HYDROCHLORIDE	blocker
lo-IFN, hi-IFN	SOX10 with motif tfdimers-MD00329	B cell	SCN3A	-1.95965	QUINIDINE SULFATE	blocker
lo-IFN, hi-IFN	SOX10 with motif tfdimers-MD00329	B cell	SCN3A	-1.95965	ORPHENADRINE HYDROCHLORIDE	blocker
lo-IFN, hi-IFN	SOX10 with motif tfdimers-MD00329	B cell	SCN3A	-1.95965	INDECAINIDE HYDROCHLORIDE	blocker
lo-IFN, hi-IFN	SOX10 with motif tfdimers-MD00329	B cell	SCN3A	-1.95965	RILUZOLE	blocker
lo-IFN, hi-IFN	SOX10 with motif tfdimers-MD00329	B cell	SCN3A	-1.95965	ETHOTOIN	blocker
lo-IFN, hi-IFN	SOX10 with motif tfdimers-MD00329	B cell	SCN3A	-1.95965	ETIDOCAINE HYDROCHLORIDE	blocker
lo-IFN, hi-IFN	SOX10 with motif tfdimers-MD00329	B cell	SCN3A	-1.95965	TETRACAINE	blocker
lo-IFN, hi-IFN	SOX10 with motif tfdimers-MD00329	B cell	SCN3A	-1.95965	MEPHENYTOIN	blocker
lo-IFN, hi-IFN	SOX10 with motif tfdimers-MD00329	B cell	SCN3A	-1.95965	DISOPYRAMIDE PHOSPHATE	blocker
lo-IFN, hi-IFN	SOX10 with motif tfdimers-MD00329	B cell	SCN3A	-1.95965	PRILOCAINE	blocker
lo-IFN, hi-IFN	SOX10 with motif tfdimers-MD00329	B cell	SCN3A	-1.95965	QUINIDINE POLYGALACTURONATE	blocker
lo-IFN, hi-IFN	SOX10 with motif tfdimers-MD00329	B cell	SCN3A	-1.95965	PHENAZOPYRIDINE HYDROCHLORIDE	blocker
lo-IFN, hi-IFN	SOX10 with motif tfdimers-MD00329	B cell	SCN3A	-1.95965	OXCARBAZEPINE	blocker
lo-IFN, hi-IFN	SOX10 with motif tfdimers-MD00329	B cell	SCN3A	-1.95965	ORPHENADRINE CITRATE	blocker
lo-IFN, hi-IFN	SOX10 with motif tfdimers-MD00329	B cell	SCN3A	-1.95965	ESLICARBAZEPINE	blocker
lo-IFN, hi-IFN	SOX10 with motif tfdimers-MD00329	B cell	SCN3A	-1.95965	EVENAMIDE	blocker
lo-IFN, hi-IFN	SOX10 with motif tfdimers-MD00329	B cell	SCN3A	-1.95965	LIDOCAINE	blocker
lo-IFN, hi-IFN	SOX10 with motif tfdimers-MD00329	B cell	SCN3A	-1.95965	PROPAFENONE HYDROCHLORIDE	blocker
lo-IFN, hi-IFN	SOX10 with motif tfdimers-MD00329	B cell	SCN3A	-1.95965	CARBAMAZEPINE	blocker
lo-IFN, hi-IFN	SOX10 with motif tfdimers-MD00329	B cell	SCN3A	-1.95965	HEXYLCAINE HYDROCHLORIDE	blocker
lo-IFN, hi-IFN	SOX10 with motif tfdimers-MD00329	B cell	SYBU	-1.61603
lo-IFN, hi-IFN	SOX10 with motif tfdimers-MD00329	B cell	SYNPO	-2.28432
lo-IFN	NFYC with motif yetfasco-1537	Plasma cells, immunoglobulins	ABCB9	-1.57263
lo-IFN	NFYC with motif yetfasco-1537	Plasma cells, immunoglobulins	APBB2	-0.807182
lo-IFN	NFYC with motif yetfasco-1537	Plasma cells, immunoglobulins	ARHGAP11A	-1.14017
lo-IFN	NFYC with motif yetfasco-1537	Plasma cells, immunoglobulins	ARHGDIB	1.0961
lo-IFN	NFYC with motif yetfasco-1537	Plasma cells, immunoglobulins	ASPM	-1.02407
lo-IFN	NFYC with motif yetfasco-1537	Plasma cells, immunoglobulins	ATP1B2	-0.239302	DESLANOSIDE	inhibitor
lo-IFN	NFYC with motif yetfasco-1537	Plasma cells, immunoglobulins	ATP1B2	-0.239302	ACETYLDIGITOXIN	inhibitor
lo-IFN	NFYC with motif yetfasco-1537	Plasma cells, immunoglobulins	ATP1B2	-0.239302	DIGITOXIN	inhibitor
lo-IFN	NFYC with motif yetfasco-1537	Plasma cells, immunoglobulins	ATP1B2	-0.239302	DIGOXIN	inhibitor
lo-IFN	NFYC with motif yetfasco-1537	Plasma cells, immunoglobulins	BHLHE41	-3.07078
lo-IFN	NFYC with motif yetfasco-1537	Plasma cells, immunoglobulins	BUB1B	-1.17722
lo-IFN	NFYC with motif yetfasco-1537	Plasma cells, immunoglobulins	CAV1	-0.965414
lo-IFN	NFYC with motif yetfasco-1537	Plasma cells, immunoglobulins	CCNA2	-0.644581
lo-IFN	NFYC with motif yetfasco-1537	Plasma cells, immunoglobulins	CCNB2	-0.713619
lo-IFN	NFYC with motif yetfasco-1537	Plasma cells, immunoglobulins	CD38	-1.3717	ISATUXIMAB	antibody,inhibitor
lo-IFN	NFYC with motif yetfasco-1537	Plasma cells, immunoglobulins	CD38	-1.3717	DARATUMUMAB	antibody,inhibitor
lo-IFN	NFYC with motif yetfasco-1537	Plasma cells, immunoglobulins	CDC25A	-0.173483
lo-IFN	NFYC with motif yetfasco-1537	Plasma cells, immunoglobulins	CDC45	-0.574967
lo-IFN	NFYC with motif yetfasco-1537	Plasma cells, immunoglobulins	CDC6	-0.228512
lo-IFN	NFYC with motif yetfasco-1537	Plasma cells, immunoglobulins	CDCA2	-0.652062
lo-IFN	NFYC with motif yetfasco-1537	Plasma cells, immunoglobulins	CDCA3	-0.856758
lo-IFN	NFYC with motif yetfasco-1537	Plasma cells, immunoglobulins	CDK1	-0.917172	AG-24322	inhibitor
lo-IFN	NFYC with motif yetfasco-1537	Plasma cells, immunoglobulins	CDK1	-0.917172	RONICICLIB	inhibitor
lo-IFN	NFYC with motif yetfasco-1537	Plasma cells, immunoglobulins	CDK1	-0.917172	AT-7519	inhibitor
lo-IFN	NFYC with motif yetfasco-1537	Plasma cells, immunoglobulins	CDK1	-0.917172	DINACICLIB	inhibitor
lo-IFN	NFYC with motif yetfasco-1537	Plasma cells, immunoglobulins	CDK1	-0.917172	ZOTIRACICLIB	inhibitor
lo-IFN	NFYC with motif yetfasco-1537	Plasma cells, immunoglobulins	CDK1	-0.917172	ALVOCIDIB	inhibitor
lo-IFN	NFYC with motif yetfasco-1537	Plasma cells, immunoglobulins	CDK1	-0.917172	CHIR-99021	inhibitor
lo-IFN	NFYC with motif yetfasco-1537	Plasma cells, immunoglobulins	CDK1	-0.917172	RIVICICLIB	inhibitor
lo-IFN	NFYC with motif yetfasco-1537	Plasma cells, immunoglobulins	CDK1	-0.917172	SELICICLIB	inhibitor
lo-IFN	NFYC with motif yetfasco-1537	Plasma cells, immunoglobulins	CDK1	-0.917172	ALSTERPAULLONE	inhibitor
lo-IFN	NFYC with motif yetfasco-1537	Plasma cells, immunoglobulins	CDK1	-0.917172	PHA-793887	inhibitor
lo-IFN	NFYC with motif yetfasco-1537	Plasma cells, immunoglobulins	CDK1	-0.917172	RGB-286638	inhibitor
lo-IFN	NFYC with motif yetfasco-1537	Plasma cells, immunoglobulins	CDK1	-0.917172	MILCICLIB	inhibitor
lo-IFN	NFYC with motif yetfasco-1537	Plasma cells, immunoglobulins	CDK1	-0.917172	AZD-5438	inhibitor
lo-IFN	NFYC with motif yetfasco-1537	Plasma cells, immunoglobulins	CDK1	-0.917172	RG-547	inhibitor
lo-IFN	NFYC with motif yetfasco-1537	Plasma cells, immunoglobulins	CDKN3	-0.363236	RONICICLIB	inhibitor
lo-IFN	NFYC with motif yetfasco-1537	Plasma cells, immunoglobulins	CDKN3	-0.363236	AZD-5438	inhibitor
lo-IFN	NFYC with motif yetfasco-1537	Plasma cells, immunoglobulins	CDKN3	-0.363236	AT-7519	inhibitor
lo-IFN	NFYC with motif yetfasco-1537	Plasma cells, immunoglobulins	CDKN3	-0.363236	PHA-793887	inhibitor
lo-IFN	NFYC with motif yetfasco-1537	Plasma cells, immunoglobulins	CENPF	-1.78848
lo-IFN	NFYC with motif yetfasco-1537	Plasma cells, immunoglobulins	CENPM	-0.863522
lo-IFN	NFYC with motif yetfasco-1537	Plasma cells, immunoglobulins	CIT	-1.16943
lo-IFN	NFYC with motif yetfasco-1537	Plasma cells, immunoglobulins	DAB1	-1.61805
lo-IFN	NFYC with motif yetfasco-1537	Plasma cells, immunoglobulins	DERL3	-1.778
lo-IFN	NFYC with motif yetfasco-1537	Plasma cells, immunoglobulins	DHCR7	-2.18138
lo-IFN	NFYC with motif yetfasco-1537	Plasma cells, immunoglobulins	DNAJC13	-0.709885
lo-IFN	NFYC with motif yetfasco-1537	Plasma cells, immunoglobulins	DTL	-0.672432
lo-IFN	NFYC with motif yetfasco-1537	Plasma cells, immunoglobulins	DTNA	-0.291946
lo-IFN	NFYC with motif yetfasco-1537	Plasma cells, immunoglobulins	E2F2	-0.254497
lo-IFN	NFYC with motif yetfasco-1537	Plasma cells, immunoglobulins	E2F7	-0.503396
lo-IFN	NFYC with motif yetfasco-1537	Plasma cells, immunoglobulins	E2F8	-0.525037
lo-IFN	NFYC with motif yetfasco-1537	Plasma cells, immunoglobulins	EAF2	-0.757156
lo-IFN	NFYC with motif yetfasco-1537	Plasma cells, immunoglobulins	ELL2	-0.221316
lo-IFN	NFYC with motif yetfasco-1537	Plasma cells, immunoglobulins	ESCO2	-0.930269
lo-IFN	NFYC with motif yetfasco-1537	Plasma cells, immunoglobulins	GINS1	-1.35148
lo-IFN	NFYC with motif yetfasco-1537	Plasma cells, immunoglobulins	GINS2	-0.522272
lo-IFN	NFYC with motif yetfasco-1537	Plasma cells, immunoglobulins	GMNN	-1.09888
lo-IFN	NFYC with motif yetfasco-1537	Plasma cells, immunoglobulins	GRIN3A	-0.209861	NERAMEXANE MESYLATE	antagonist
lo-IFN	NFYC with motif yetfasco-1537	Plasma cells, immunoglobulins	GRIN3A	-0.209861	ORPHENADRINE CITRATE	antagonist
lo-IFN	NFYC with motif yetfasco-1537	Plasma cells, immunoglobulins	GRIN3A	-0.209861	INDANTADOL	antagonist
lo-IFN	NFYC with motif yetfasco-1537	Plasma cells, immunoglobulins	GRIN3A	-0.209861	ACAMPROSATE CALCIUM	antagonist
lo-IFN	NFYC with motif yetfasco-1537	Plasma cells, immunoglobulins	GRIN3A	-0.209861	ORPHENADRINE	antagonist
lo-IFN	NFYC with motif yetfasco-1537	Plasma cells, immunoglobulins	GRIN3A	-0.209861	DEXTROMETHORPHAN	antagonist
lo-IFN	NFYC with motif yetfasco-1537	Plasma cells, immunoglobulins	GRIN3A	-0.209861	MEMANTINE	antagonist
lo-IFN	NFYC with motif yetfasco-1537	Plasma cells, immunoglobulins	GRIN3A	-0.209861	KETAMINE	antagonist
lo-IFN	NFYC with motif yetfasco-1537	Plasma cells, immunoglobulins	GRIN3A	-0.209861	CNS-5161	blocker
lo-IFN	NFYC with motif yetfasco-1537	Plasma cells, immunoglobulins	GRIN3A	-0.209861	AZD8108	antagonist
lo-IFN	NFYC with motif yetfasco-1537	Plasma cells, immunoglobulins	GRIN3A	-0.209861	LANICEMINE	blocker
lo-IFN	NFYC with motif yetfasco-1537	Plasma cells, immunoglobulins	GRIN3A	-0.209861	RALFINAMIDE	antagonist
lo-IFN	NFYC with motif yetfasco-1537	Plasma cells, immunoglobulins	GRIN3A	-0.209861	DELUCEMINE	antagonist
lo-IFN	NFYC with motif yetfasco-1537	Plasma cells, immunoglobulins	GRIN3A	-0.209861	AV-101	antagonist
lo-IFN	NFYC with motif yetfasco-1537	Plasma cells, immunoglobulins	GRIN3A	-0.209861	APIMOSTINEL	partial agonist
lo-IFN	NFYC with motif yetfasco-1537	Plasma cells, immunoglobulins	GRIN3A	-0.209861	ORPHENADRINE HYDROCHLORIDE	antagonist
lo-IFN	NFYC with motif yetfasco-1537	Plasma cells, immunoglobulins	GRIN3A	-0.209861	AMANTADINE HYDROCHLORIDE	antagonist
lo-IFN	NFYC with motif yetfasco-1537	Plasma cells, immunoglobulins	GRIN3A	-0.209861	NEBOGLAMINE	positive modulator
lo-IFN	NFYC with motif yetfasco-1537	Plasma cells, immunoglobulins	GRIN3A	-0.209861	GW468816	antagonist
lo-IFN	NFYC with motif yetfasco-1537	Plasma cells, immunoglobulins	GRIN3A	-0.209861	RAPASTINEL	partial agonist
lo-IFN	NFYC with motif yetfasco-1537	Plasma cells, immunoglobulins	GRIN3A	-0.209861	FELBAMATE	antagonist
lo-IFN	NFYC with motif yetfasco-1537	Plasma cells, immunoglobulins	GTF2F2	-1.01976
lo-IFN	NFYC with motif yetfasco-1537	Plasma cells, immunoglobulins	HJURP	-0.440242
lo-IFN	NFYC with motif yetfasco-1537	Plasma cells, immunoglobulins	HPGDS	0.650524	CHEMBL574003	inhibitor
lo-IFN	NFYC with motif yetfasco-1537	Plasma cells, immunoglobulins	HSP90B1	-2.31045
lo-IFN	NFYC with motif yetfasco-1537	Plasma cells, immunoglobulins	HSPA5	-1.1547
lo-IFN	NFYC with motif yetfasco-1537	Plasma cells, immunoglobulins	IRF4	-3.34586
lo-IFN	NFYC with motif yetfasco-1537	Plasma cells, immunoglobulins	ITM2C	-2.57885
lo-IFN	NFYC with motif yetfasco-1537	Plasma cells, immunoglobulins	KIF14	-0.516584
lo-IFN	NFYC with motif yetfasco-1537	Plasma cells, immunoglobulins	KIF18B	-0.377337
lo-IFN	NFYC with motif yetfasco-1537	Plasma cells, immunoglobulins	KIF20A	-0.307314
lo-IFN	NFYC with motif yetfasco-1537	Plasma cells, immunoglobulins	KPNA2	-2.46968
lo-IFN	NFYC with motif yetfasco-1537	Plasma cells, immunoglobulins	KRT23	0.99962
lo-IFN	NFYC with motif yetfasco-1537	Plasma cells, immunoglobulins	MANF	-1.38309
lo-IFN	NFYC with motif yetfasco-1537	Plasma cells, immunoglobulins	MCM10	-0.541468
lo-IFN	NFYC with motif yetfasco-1537	Plasma cells, immunoglobulins	MCM2	-1.77379
lo-IFN	NFYC with motif yetfasco-1537	Plasma cells, immunoglobulins	MCM4	-1.7848
lo-IFN	NFYC with motif yetfasco-1537	Plasma cells, immunoglobulins	MIA	-0.0297429
lo-IFN	NFYC with motif yetfasco-1537	Plasma cells, immunoglobulins	MIXL1	-0.964645
lo-IFN	NFYC with motif yetfasco-1537	Plasma cells, immunoglobulins	MN1	-0.852582
lo-IFN	NFYC with motif yetfasco-1537	Plasma cells, immunoglobulins	MYO1D	-2.15683
lo-IFN	NFYC with motif yetfasco-1537	Plasma cells, immunoglobulins	NARF	1.13665
lo-IFN	NFYC with motif yetfasco-1537	Plasma cells, immunoglobulins	NCAPH	-0.96816
lo-IFN	NFYC with motif yetfasco-1537	Plasma cells, immunoglobulins	NCOA7	-1.50448
lo-IFN	NFYC with motif yetfasco-1537	Plasma cells, immunoglobulins	NEK2	-0.803747	HESPERADIN	inhibitor
lo-IFN	NFYC with motif yetfasco-1537	Plasma cells, immunoglobulins	NT5DC2	-0.668923
lo-IFN	NFYC with motif yetfasco-1537	Plasma cells, immunoglobulins	NUSAP1	-1.20942
lo-IFN	NFYC with motif yetfasco-1537	Plasma cells, immunoglobulins	ORC6	-1.34703
lo-IFN	NFYC with motif yetfasco-1537	Plasma cells, immunoglobulins	PDIA4	-2.21834
lo-IFN	NFYC with motif yetfasco-1537	Plasma cells, immunoglobulins	PDIA6	-1.96474
lo-IFN	NFYC with motif yetfasco-1537	Plasma cells, immunoglobulins	PHACTR2	-1.66515
lo-IFN	NFYC with motif yetfasco-1537	Plasma cells, immunoglobulins	PNOC	-2.94633
lo-IFN	NFYC with motif yetfasco-1537	Plasma cells, immunoglobulins	POU2AF1	-4.49813
lo-IFN	NFYC with motif yetfasco-1537	Plasma cells, immunoglobulins	PPP4R4	-0.555747
lo-IFN	NFYC with motif yetfasco-1537	Plasma cells, immunoglobulins	PRKAG2	0.0295245
lo-IFN	NFYC with motif yetfasco-1537	Plasma cells, immunoglobulins	PRR11	-0.563904
lo-IFN	NFYC with motif yetfasco-1537	Plasma cells, immunoglobulins	PSAT1	-1.85034
lo-IFN	NFYC with motif yetfasco-1537	Plasma cells, immunoglobulins	PTAFR	1.85813	RUPATADINE	antagonist
lo-IFN	NFYC with motif yetfasco-1537	Plasma cells, immunoglobulins	PTAFR	1.85813	ISRAPAFANT	antagonist
lo-IFN	NFYC with motif yetfasco-1537	Plasma cells, immunoglobulins	PTAFR	1.85813	MINOPAFANT	antagonist
lo-IFN	NFYC with motif yetfasco-1537	Plasma cells, immunoglobulins	PYCR1	-0.885301
lo-IFN	NFYC with motif yetfasco-1537	Plasma cells, immunoglobulins	RHAG	0.626152
lo-IFN	NFYC with motif yetfasco-1537	Plasma cells, immunoglobulins	SCARB2	-0.742866
lo-IFN	NFYC with motif yetfasco-1537	Plasma cells, immunoglobulins	SHCBP1	-0.91539
lo-IFN	NFYC with motif yetfasco-1537	Plasma cells, immunoglobulins	SLC1A4	-1.35533
lo-IFN	NFYC with motif yetfasco-1537	Plasma cells, immunoglobulins	SLC44A1	-0.606774
lo-IFN	NFYC with motif yetfasco-1537	Plasma cells, immunoglobulins	SOBP	-1.09823
lo-IFN	NFYC with motif yetfasco-1537	Plasma cells, immunoglobulins	STIL	-1.56732
lo-IFN	NFYC with motif yetfasco-1537	Plasma cells, immunoglobulins	STMN1	-2.66085
lo-IFN	NFYC with motif yetfasco-1537	Plasma cells, immunoglobulins	THRB	-0.613605	DEXTROTHYROXINE	agonist
lo-IFN	NFYC with motif yetfasco-1537	Plasma cells, immunoglobulins	THRB	-0.613605	TIRATRICOL	agonist
lo-IFN	NFYC with motif yetfasco-1537	Plasma cells, immunoglobulins	THRB	-0.613605	DEXTROTHYROXINE SODIUM	agonist
lo-IFN	NFYC with motif yetfasco-1537	Plasma cells, immunoglobulins	THRB	-0.613605	LIOTHYRONINE	agonist
lo-IFN	NFYC with motif yetfasco-1537	Plasma cells, immunoglobulins	THRB	-0.613605	LIOTHYRONINE SODIUM	agonist
lo-IFN	NFYC with motif yetfasco-1537	Plasma cells, immunoglobulins	THRB	-0.613605	LEVOTHYROXINE SODIUM	agonist
lo-IFN	NFYC with motif yetfasco-1537	Plasma cells, immunoglobulins	THRB	-0.613605	MB07811	agonist
lo-IFN	NFYC with motif yetfasco-1537	Plasma cells, immunoglobulins	THRB	-0.613605	RESMETIROM	agonist
lo-IFN	NFYC with motif yetfasco-1537	Plasma cells, immunoglobulins	THRB	-0.613605	SOBETIROME	agonist
lo-IFN	NFYC with motif yetfasco-1537	Plasma cells, immunoglobulins	THRB	-0.613605	EPROTIROME	agonist
lo-IFN	NFYC with motif yetfasco-1537	Plasma cells, immunoglobulins	THRB	-0.613605	LEVOTHYROXINE	agonist
lo-IFN	NFYC with motif yetfasco-1537	Plasma cells, immunoglobulins	TK1	-0.248486
lo-IFN	NFYC with motif yetfasco-1537	Plasma cells, immunoglobulins	TMEM62	-1.6355
lo-IFN	NFYC with motif yetfasco-1537	Plasma cells, immunoglobulins	TOP2A	-0.944158	AMRUBICIN	inhibitor
lo-IFN	NFYC with motif yetfasco-1537	Plasma cells, immunoglobulins	TOP2A	-0.944158	EPIRUBICIN	inhibitor
lo-IFN	NFYC with motif yetfasco-1537	Plasma cells, immunoglobulins	TOP2A	-0.944158	DAUNORUBICIN	inhibitor
lo-IFN	NFYC with motif yetfasco-1537	Plasma cells, immunoglobulins	TOP2A	-0.944158	C-1311	inhibitor
lo-IFN	NFYC with motif yetfasco-1537	Plasma cells, immunoglobulins	TOP2A	-0.944158	MITOXANTRONE	inhibitor
lo-IFN	NFYC with motif yetfasco-1537	Plasma cells, immunoglobulins	TOP2A	-0.944158	DEXRAZOXANE	inhibitor
lo-IFN	NFYC with motif yetfasco-1537	Plasma cells, immunoglobulins	TOP2A	-0.944158	VOSAROXIN	inhibitor
lo-IFN	NFYC with motif yetfasco-1537	Plasma cells, immunoglobulins	TOP2A	-0.944158	DAUNORUBICIN CITRATE	inhibitor
lo-IFN	NFYC with motif yetfasco-1537	Plasma cells, immunoglobulins	TOP2A	-0.944158	DOXORUBICIN	inhibitor
lo-IFN	NFYC with motif yetfasco-1537	Plasma cells, immunoglobulins	TOP2A	-0.944158	ETOPOSIDE	inhibitor
lo-IFN	NFYC with motif yetfasco-1537	Plasma cells, immunoglobulins	TOP2A	-0.944158	GANCOTAMAB	inhibitor
lo-IFN	NFYC with motif yetfasco-1537	Plasma cells, immunoglobulins	TOP2A	-0.944158	PODOFILOX	inhibitor
lo-IFN	NFYC with motif yetfasco-1537	Plasma cells, immunoglobulins	TOP2A	-0.944158	AMSACRINE	inhibitor
lo-IFN	NFYC with motif yetfasco-1537	Plasma cells, immunoglobulins	TOP2A	-0.944158	BERUBICIN HYDROCHLORIDE	inhibitor
lo-IFN	NFYC with motif yetfasco-1537	Plasma cells, immunoglobulins	TOP2A	-0.944158	VALRUBICIN	inhibitor
lo-IFN	NFYC with motif yetfasco-1537	Plasma cells, immunoglobulins	TOP2A	-0.944158	ETOPOSIDE PHOSPHATE	inhibitor
lo-IFN	NFYC with motif yetfasco-1537	Plasma cells, immunoglobulins	TOP2A	-0.944158	TENIPOSIDE	inhibitor
lo-IFN	NFYC with motif yetfasco-1537	Plasma cells, immunoglobulins	TOP2A	-0.944158	IDARUBICIN	inhibitor
lo-IFN	NFYC with motif yetfasco-1537	Plasma cells, immunoglobulins	TOP2A	-0.944158	IDARUBICIN HYDROCHLORIDE	inhibitor
lo-IFN	NFYC with motif yetfasco-1537	Plasma cells, immunoglobulins	TOP2A	-0.944158	MITOXANTRONE HYDROCHLORIDE	inhibitor
lo-IFN	NFYC with motif yetfasco-1537	Plasma cells, immunoglobulins	TOP2A	-0.944158	AMRUBICIN HYDROCHLORIDE	inhibitor
lo-IFN	NFYC with motif yetfasco-1537	Plasma cells, immunoglobulins	TOP2A	-0.944158	ALDOXORUBICIN	inhibitor
lo-IFN	NFYC with motif yetfasco-1537	Plasma cells, immunoglobulins	TOP2A	-0.944158	DOXORUBICIN HYDROCHLORIDE	inhibitor
lo-IFN	NFYC with motif yetfasco-1537	Plasma cells, immunoglobulins	TOP2A	-0.944158	BECATECARIN	inhibitor
lo-IFN	NFYC with motif yetfasco-1537	Plasma cells, immunoglobulins	TOP2A	-0.944158	DAUNORUBICIN HYDROCHLORIDE	inhibitor
lo-IFN	NFYC with motif yetfasco-1537	Plasma cells, immunoglobulins	TP63	-1.76471
lo-IFN	NFYC with motif yetfasco-1537	Plasma cells, immunoglobulins	TPX2	-0.829351
lo-IFN	NFYC with motif yetfasco-1537	Plasma cells, immunoglobulins	TRAM2	-2.69654
lo-IFN	NFYC with motif yetfasco-1537	Plasma cells, immunoglobulins	TTK	-1.03412	HESPERADIN	inhibitor
lo-IFN	NFYC with motif yetfasco-1537	Plasma cells, immunoglobulins	TTK	-1.03412	BAY-1217389	inhibitor
lo-IFN	NFYC with motif yetfasco-1537	Plasma cells, immunoglobulins	TTK	-1.03412	BAY-1161909	inhibitor
lo-IFN	NFYC with motif yetfasco-1537	Plasma cells, immunoglobulins	UBE2T	-1.77595
lo-IFN	NFYC with motif yetfasco-1537	Plasma cells, immunoglobulins	VRK2	-0.624302
lo-IFN	NFYC with motif yetfasco-1537	Plasma cells, immunoglobulins	ZBTB32	-1.7917
lo-IFN	NFYC with motif yetfasco-1537	Plasma cells, immunoglobulins	ZWINT	-1.24902
lo-IFN	YY1 with motif jaspar-PF0063.1	Cell cycle, mitotic phase	ABL2	-2.0803	DASATINIB	multitarget
lo-IFN	YY1 with motif jaspar-PF0063.1	Cell cycle, mitotic phase	ABL2	-2.0803	TOZASERTIB	inhibitor
lo-IFN	YY1 with motif jaspar-PF0063.1	Cell cycle, mitotic phase	AKAP9	-1.40702
lo-IFN	YY1 with motif jaspar-PF0063.1	Cell cycle, mitotic phase	ARNT	-1.22556
lo-IFN	YY1 with motif jaspar-PF0063.1	Cell cycle, mitotic phase	ATF7	-0.988338
lo-IFN	YY1 with motif jaspar-PF0063.1	Cell cycle, mitotic phase	ATF7IP	-0.76619
lo-IFN	YY1 with motif jaspar-PF0063.1	Cell cycle, mitotic phase	ATXN1L	-1.29993
lo-IFN	YY1 with motif jaspar-PF0063.1	Cell cycle, mitotic phase	BPTF	-1.26884
lo-IFN	YY1 with motif jaspar-PF0063.1	Cell cycle, mitotic phase	DOCK1	-1.15119
lo-IFN	YY1 with motif jaspar-PF0063.1	Cell cycle, mitotic phase	DPY19L2P2	-2.10026
lo-IFN	YY1 with motif jaspar-PF0063.1	Cell cycle, mitotic phase	MAML2	-1.10766
lo-IFN	YY1 with motif jaspar-PF0063.1	Cell cycle, mitotic phase	MED1	-1.531
lo-IFN	YY1 with motif jaspar-PF0063.1	Cell cycle, mitotic phase	NCOR1	-1.05493
lo-IFN	YY1 with motif jaspar-PF0063.1	Cell cycle, mitotic phase	NSD1	-0.939545
lo-IFN	YY1 with motif jaspar-PF0063.1	Cell cycle, mitotic phase	POGZ	-2.2032
lo-IFN	YY1 with motif jaspar-PF0063.1	Cell cycle, mitotic phase	SH3D19	-0.582036
lo-IFN	YY1 with motif jaspar-PF0063.1	Cell cycle, mitotic phase	SLC9A7	-1.62346
lo-IFN	YY1 with motif jaspar-PF0063.1	Cell cycle, mitotic phase	TRIM44	-1.47617
lo-IFN	YY1 with motif jaspar-PF0063.1	Cell cycle, mitotic phase	TTBK2	-1.8346
lo-IFN	YY1 with motif jaspar-PF0063.1	Cell cycle, mitotic phase	UBR5	-1.10276
lo-IFN	YY1 with motif jaspar-PF0063.1	Cell cycle, mitotic phase	XPO1	-1.40503	SELINEXOR	inhibitor
lo-IFN	YY1 with motif jaspar-PF0063.1	Cell cycle, mitotic phase	XRRA1	-1.08623
lo-IFN	YY1 with motif jaspar-PF0063.1	Cell cycle, mitotic phase	ZBED6	-0.260247
lo-IFN	YY1 with motif jaspar-PF0063.1	Cell cycle, mitotic phase	ZNF431	-1.84509
lo-IFN	YY1 with motif jaspar-PF0063.1	Cell cycle, mitotic phase	ZNF638	-1.14257
lo-IFN	YY1 with motif jaspar-PF0063.1	Cell cycle, mitotic phase	ZNF714	-1.15773
lo-IFN	ZBTB33 with motif jaspar-PF0008.1	Protein synthesis (I)	ABAT	1.18053	VIGABATRIN	inhibitor
lo-IFN	ZBTB33 with motif jaspar-PF0008.1	Protein synthesis (I)	ABAT	1.18053	CPP-115	inhibitor
lo-IFN	ZBTB33 with motif jaspar-PF0008.1	Protein synthesis (I)	ABAT	1.18053	L-ALANINE	inhibitor
lo-IFN	ZBTB33 with motif jaspar-PF0008.1	Protein synthesis (I)	ACADSB	-2.605
lo-IFN	ZBTB33 with motif jaspar-PF0008.1	Protein synthesis (I)	ACVR2A	-2.40344	BIMAGRUMAB	antibody
lo-IFN	ZBTB33 with motif jaspar-PF0008.1	Protein synthesis (I)	ADNP	-2.29773
lo-IFN	ZBTB33 with motif jaspar-PF0008.1	Protein synthesis (I)	AGA	-2.29202
lo-IFN	ZBTB33 with motif jaspar-PF0008.1	Protein synthesis (I)	AGL	-1.879
lo-IFN	ZBTB33 with motif jaspar-PF0008.1	Protein synthesis (I)	AKAP11	-2.19698
lo-IFN	ZBTB33 with motif jaspar-PF0008.1	Protein synthesis (I)	AKT3	-2.99894	UPROSERTIB	inhibitor
lo-IFN	ZBTB33 with motif jaspar-PF0008.1	Protein synthesis (I)	AKT3	-2.99894	OMIPALISIB	inhibitor
lo-IFN	ZBTB33 with motif jaspar-PF0008.1	Protein synthesis (I)	AKT3	-2.99894	MK-2206	inhibitor,allosteric modulator
lo-IFN	ZBTB33 with motif jaspar-PF0008.1	Protein synthesis (I)	AKT3	-2.99894	XL-418	inhibitor
lo-IFN	ZBTB33 with motif jaspar-PF0008.1	Protein synthesis (I)	AKT3	-2.99894	GSK-690693	inhibitor
lo-IFN	ZBTB33 with motif jaspar-PF0008.1	Protein synthesis (I)	AKT3	-2.99894	TRICIRIBINE PHOSPHATE	inhibitor
lo-IFN	ZBTB33 with motif jaspar-PF0008.1	Protein synthesis (I)	AKT3	-2.99894	MSC-2363318A	inhibitor
lo-IFN	ZBTB33 with motif jaspar-PF0008.1	Protein synthesis (I)	AKT3	-2.99894	IPATASERTIB	inhibitor
lo-IFN	ZBTB33 with motif jaspar-PF0008.1	Protein synthesis (I)	AKT3	-2.99894	EVEROLIMUS	inhibitor
lo-IFN	ZBTB33 with motif jaspar-PF0008.1	Protein synthesis (I)	AKT3	-2.99894	AFURESERTIB	inhibitor
lo-IFN	ZBTB33 with motif jaspar-PF0008.1	Protein synthesis (I)	AKT3	-2.99894	CAPIVASERTIB	inhibitor
lo-IFN	ZBTB33 with motif jaspar-PF0008.1	Protein synthesis (I)	AKT3	-2.99894	AZD-5363	inhibitor
lo-IFN	ZBTB33 with motif jaspar-PF0008.1	Protein synthesis (I)	AKT3	-2.99894	MIRANSERTIB	allosteric modulator,inhibitor
lo-IFN	ZBTB33 with motif jaspar-PF0008.1	Protein synthesis (I)	AKT3	-2.99894	LY-2780301	inhibitor
lo-IFN	ZBTB33 with motif jaspar-PF0008.1	Protein synthesis (I)	AKT3	-2.99894	MK-2201	inhibitor
lo-IFN	ZBTB33 with motif jaspar-PF0008.1	Protein synthesis (I)	ANAPC4	-1.65575
lo-IFN	ZBTB33 with motif jaspar-PF0008.1	Protein synthesis (I)	ANKRD13C	-2.67237
lo-IFN	ZBTB33 with motif jaspar-PF0008.1	Protein synthesis (I)	AP4E1	-1.61709
lo-IFN	ZBTB33 with motif jaspar-PF0008.1	Protein synthesis (I)	ATF2	-1.59798
lo-IFN	ZBTB33 with motif jaspar-PF0008.1	Protein synthesis (I)	BCLAF1	-1.17814
lo-IFN	ZBTB33 with motif jaspar-PF0008.1	Protein synthesis (I)	BRD7	-2.31548
lo-IFN	ZBTB33 with motif jaspar-PF0008.1	Protein synthesis (I)	BZW1	-0.994204
lo-IFN	ZBTB33 with motif jaspar-PF0008.1	Protein synthesis (I)	C5orf24	-1.32737
lo-IFN	ZBTB33 with motif jaspar-PF0008.1	Protein synthesis (I)	CACYBP	-2.20588
lo-IFN	ZBTB33 with motif jaspar-PF0008.1	Protein synthesis (I)	CAND1	-2.71031
lo-IFN	ZBTB33 with motif jaspar-PF0008.1	Protein synthesis (I)	CCNC	-2.02178
lo-IFN	ZBTB33 with motif jaspar-PF0008.1	Protein synthesis (I)	CCNG1	-1.81531
lo-IFN	ZBTB33 with motif jaspar-PF0008.1	Protein synthesis (I)	CCNJ	-1.63659
lo-IFN	ZBTB33 with motif jaspar-PF0008.1	Protein synthesis (I)	CCNT1	-1.79456
lo-IFN	ZBTB33 with motif jaspar-PF0008.1	Protein synthesis (I)	CCT8	-2.58265
[truncated: 1,142 more rows]
